# Supplementary material for: Circular RNA mediated gene regulation in human breast cancer: A bioinformatics analysis
Source: PLoS One. 2023 Jul 26;18(7):e0289051. doi: 10.1371/journal.pone.0289051 (PMC10370684; doi:10.1371/journal.pone.0289051)
Supplement: S1 Table — This table lists, in three separated sheets, the differentially expressed RNAs (DEGs), miRNAs (DEMs), and circRNAs (DECs), respectively. (XLSX) [file pone.0289051.s001.xlsx]

## Sheet: DEGs
geneSymbol	ensemblGeneID	IQR	perc_zeros	logFC	pval	pval_adj	direction
TNMD	ENSG00000000005	2.43214	2.94118	-2.30301	6.73511e-31	5.29943e-29	DOWN		direction	# genes
KLHL13	ENSG00000003096	2.43165	0	-1.95726	5.17771e-35	8.42398e-33	DOWN		DOWN	404
HSPB6	ENSG00000004776	4.41146	0	-4.01702	3.98017e-32	3.8115e-30	DOWN		UP	158
PDK4	ENSG00000004799	3.74779	0	-3.35243	1.3362e-37	3.64116e-35	DOWN		Total	562
MEOX1	ENSG00000005102	2.58674	0	-2.30347	3.6244e-29	2.15602e-27	DOWN
PRKAR2B	ENSG00000005249	2.15128	0	-1.85382	4.62966e-18	6.76559e-17	DOWN
CX3CL1	ENSG00000006210	3.32705	0	-2.8507	9.69921e-39	3.7057e-36	DOWN
MLXIPL	ENSG00000009950	1.95448	0.980392	-1.8086	8.20274e-26	3.12108e-24	DOWN
SEMA3G	ENSG00000010319	2.43387	0	-2.49623	1.72079e-31	1.48308e-29	DOWN
ANLN	ENSG00000011426	2.28479	0	2.14016	2.26945e-35	4.0242e-33	UP
DCN	ENSG00000011465	2.06972	0	-1.82251	3.41735e-20	6.43204e-19	DOWN
LTF	ENSG00000012223	4.79688	0	-1.81723	1.03835e-06	3.94437e-06	DOWN
CLDN11	ENSG00000013297	2.35572	0	-1.93157	1.79155e-35	3.30322e-33	DOWN
GPRC5A	ENSG00000013588	2.41072	0	2.01999	1.09689e-23	3.17584e-22	UP
ATP1A2	ENSG00000018625	2.81704	0	-2.55825	3.19463e-33	3.66542e-31	DOWN
SYT13	ENSG00000019505	1.27417	1.96078	1.6288	4.14603e-12	3.10407e-11	UP
FHL1	ENSG00000022267	3.92754	0	-3.75312	3.79453e-32	3.64315e-30	DOWN
EHD2	ENSG00000024422	1.60912	0	-1.66918	1.20446e-21	2.73011e-20	DOWN
HMGB3	ENSG00000029993	1.91935	0	1.78438	1.20086e-31	1.04715e-29	UP
MYOC	ENSG00000034971	1.95059	18.6275	-2.31195	6.09286e-22	1.43003e-20	DOWN
VCAN	ENSG00000038427	2.28587	0	1.85254	1.83054e-24	5.84828e-23	UP
NNAT	ENSG00000053438	2.4668	0	-2.16946	2.06625e-22	5.13928e-21	DOWN
LAMA3	ENSG00000053747	2.40213	0	-1.76549	1.96345e-19	3.36613e-18	DOWN
GYG2	ENSG00000056998	3.18965	0	-2.86292	3.96257e-24	1.20371e-22	DOWN
COL11A1	ENSG00000060718	4.04778	0	3.81002	4.35447e-38	1.3448e-35	UP
DGAT2	ENSG00000062282	2.92634	0	-2.40422	1.53232e-21	3.42095e-20	DOWN
NGFR	ENSG00000064300	2.77558	0	-2.10585	2.75092e-29	1.66856e-27	DOWN
MYLK	ENSG00000065534	2.37666	0	-2.02341	4.26105e-32	4.03873e-30	DOWN
COL17A1	ENSG00000065618	4.529	0	-3.1246	1.94148e-27	9.24823e-26	DOWN
PITX1	ENSG00000069011	2.4225	0.490196	2.10747	1.47059e-31	1.27336e-29	UP
MAOB	ENSG00000069535	2.28138	0	-2.18408	2.78787e-18	4.17955e-17	DOWN
TGFBR3	ENSG00000069702	2.70899	0	-2.54213	3.81986e-34	5.22377e-32	DOWN
LIMS2	ENSG00000072163	1.81741	0	-1.66583	1.22196e-39	5.5819e-37	DOWN
HMMR	ENSG00000072571	1.8117	0	1.60938	3.02253e-35	5.13831e-33	UP
TP63	ENSG00000073282	3.04589	0	-2.09054	5.31754e-26	2.0987e-24	DOWN
MGLL	ENSG00000074416	1.97811	0	-1.92082	5.09136e-23	1.35941e-21	DOWN
CACNG4	ENSG00000075461	2.42317	0.980392	1.63186	8.09478e-12	5.83076e-11	UP
SPAG5	ENSG00000076382	1.73727	0	1.68268	4.56004e-33	5.04463e-31	UP
TPD52	ENSG00000076554	1.4322	0	1.71747	5.87193e-21	1.21572e-19	UP
ACACB	ENSG00000076555	2.67359	0	-2.6247	1.58823e-33	1.91726e-31	DOWN
AP002956.1	ENSG00000076706	1.9278	0	-1.74868	1.56743e-20	3.05571e-19	DOWN
UBE2T	ENSG00000077152	2.5378	0	2.4244	2.96187e-40	1.48333e-37	UP
PPP1R12B	ENSG00000077157	1.67594	0	-1.63767	2.05408e-40	1.08749e-37	DOWN
CAPN6	ENSG00000077274	2.25778	0.980392	-1.64618	1.23846e-19	2.18144e-18	DOWN
ITM2A	ENSG00000078596	2.43615	0	-2.51681	2.14353e-38	7.42422e-36	DOWN
TNS1	ENSG00000079308	2.476	0	-2.4299	6.35333e-33	6.82476e-31	DOWN
LIPE	ENSG00000079435	4.0096	0	-3.49264	4.3281e-27	1.97293e-25	DOWN
PAFAH1B3	ENSG00000079462	1.9262	0	2.04863	4.07619e-34	5.53347e-32	UP
NDC80	ENSG00000080986	1.60949	0	1.62085	7.74718e-33	8.08762e-31	UP
CXCL2	ENSG00000081041	3.30047	0	-3.07487	1.89139e-42	1.55767e-39	DOWN
PKP1	ENSG00000081277	2.6243	0	-1.85433	4.32464e-20	8.03364e-19	DOWN
NKAIN1	ENSG00000084628	2.78652	0	2.24932	1.68967e-18	2.5897e-17	UP
CEACAM6	ENSG00000086548	2.67113	1.47059	2.47971	2.3669e-16	2.83324e-15	UP
FAT2	ENSG00000086570	2.05033	0	-1.59672	2.00616e-29	1.24328e-27	DOWN
AURKA	ENSG00000087586	2.05999	0	1.9794	9.85483e-36	1.87292e-33	UP
TPX2	ENSG00000088325	2.95011	0	2.69195	4.00995e-42	3.09602e-39	UP
BIRC5	ENSG00000089685	2.64345	0	2.28761	1.00725e-32	1.0227e-30	UP
LTBP4	ENSG00000090006	1.93139	0	-1.90555	2.6301e-37	6.47577e-35	DOWN
KIF4A	ENSG00000090889	2.35445	0	2.1141	2.37967e-39	1.01369e-36	UP
TF	ENSG00000091513	2.80043	0	-2.41017	2.02123e-33	2.40086e-31	DOWN
GABRP	ENSG00000094755	5.00791	0	-2.95316	8.58253e-17	1.0815e-15	DOWN
FMO2	ENSG00000094963	3.44812	0	-3.20194	3.4789e-46	4.77511e-43	DOWN
SORBS1	ENSG00000095637	2.79897	0	-2.76142	5.24228e-31	4.22345e-29	DOWN
PALMD	ENSG00000099260	2.41451	0	-2.27944	9.0018e-34	1.13859e-31	DOWN
MISP	ENSG00000099812	2.53288	0.980392	1.97559	4.42121e-22	1.05167e-20	UP
MMP11	ENSG00000099953	4.99814	0	4.65158	2.07058e-49	5.90274e-46	UP
CDKN3	ENSG00000100526	1.78558	0	1.70694	4.25429e-37	1.0064e-34	UP
MMP9	ENSG00000100985	3.2447	0	2.2845	1.66889e-18	2.56209e-17	UP
MYBL2	ENSG00000101057	2.79151	0	2.44325	2.43126e-30	1.75297e-28	UP
EEF1A2	ENSG00000101210	3.46836	0.490196	2.14269	1.78556e-13	1.55518e-12	UP
ISM1	ENSG00000101230	2.1262	0	-1.93872	6.30738e-31	5.00538e-29	DOWN
MYL9	ENSG00000101335	1.74962	0	-1.5855	1.2618e-22	3.1985e-21	DOWN
FAM83D	ENSG00000101447	2.20157	0	2.09146	6.22558e-31	4.95107e-29	UP
MYOM1	ENSG00000101605	1.68164	0	-1.73024	2.11919e-28	1.13166e-26	DOWN
CHRDL1	ENSG00000101938	4.35817	0	-4.04959	9.96794e-36	1.88475e-33	DOWN
SRPX	ENSG00000101955	2.70882	0	-2.4019	2.33198e-35	4.10144e-33	DOWN
MEDAG	ENSG00000102802	2.42642	0	-1.90356	1.25614e-21	2.83683e-20	DOWN
OLFM4	ENSG00000102837	3.28085	2.94118	-2.14239	7.38881e-17	9.39702e-16	DOWN
HAS3	ENSG00000103044	2.66376	0	-2.16386	5.87759e-30	3.98215e-28	DOWN
SLC7A5	ENSG00000103257	1.59965	0	1.60713	4.01263e-17	5.27813e-16	UP
SFRP1	ENSG00000104332	5.05225	0	-4.3733	5.38354e-35	8.684e-33	DOWN
ESRP1	ENSG00000104413	1.40054	0.490196	1.78638	4.69487e-20	8.69091e-19	UP
CCN4	ENSG00000104415	2.42301	0	2.261	6.48756e-42	4.71429e-39	UP
NCALD	ENSG00000104490	2.07548	0	-1.71862	3.23897e-24	9.94502e-23	DOWN
SQLE	ENSG00000104549	1.69683	0	1.88397	1.30364e-28	7.17872e-27	UP
ASF1B	ENSG00000105011	2.136	0	2.16471	2.46391e-41	1.57435e-38	UP
TNNT1	ENSG00000105048	2.57937	1.96078	2.0245	4.59774e-18	6.72661e-17	UP
CEACAM5	ENSG00000105388	1.46252	4.90196	1.91113	9.22857e-14	8.26912e-13	UP
COMP	ENSG00000105664	3.71127	0	3.47132	1.45407e-34	2.19056e-32	UP
PTN	ENSG00000105894	4.12722	0	-3.01671	1.8398e-24	5.87278e-23	DOWN
CAV2	ENSG00000105971	2.51657	0	-2.35164	8.04599e-38	2.38548e-35	DOWN
CAV1	ENSG00000105974	3.15112	0	-3.01016	7.44131e-38	2.22399e-35	DOWN
MET	ENSG00000105976	1.99122	0	-1.73807	1.39857e-29	8.86e-28	DOWN
HOXA5	ENSG00000106004	2.14398	0	-2.12671	2.06663e-46	2.94574e-43	DOWN
CPED1	ENSG00000106034	1.92514	0	-1.63812	1.31358e-20	2.59356e-19	DOWN
MEST	ENSG00000106484	1.59881	0	-1.62945	2.7693e-23	7.59662e-22	DOWN
MEOX2	ENSG00000106511	2.54739	0	-2.21629	7.78819e-35	1.2441e-32	DOWN
AGR2	ENSG00000106541	2.81428	0.490196	1.69841	9.12389e-08	3.99022e-07	UP
OGN	ENSG00000106809	2.61657	0	-2.5883	4.88168e-28	2.49538e-26	DOWN
ASPN	ENSG00000106819	2.49613	0	1.79455	5.60558e-14	5.13833e-13	UP
ECM2	ENSG00000106823	2.06205	0	-1.72339	3.48652e-20	6.55559e-19	DOWN
KANK1	ENSG00000107104	1.69927	0	-1.59174	2.17478e-34	3.13609e-32	DOWN
PTGDS	ENSG00000107317	2.25059	0	-1.82693	6.55384e-18	9.43611e-17	DOWN
CXCL12	ENSG00000107562	2.07951	0	-1.83932	6.59846e-26	2.54728e-24	DOWN
VSIR	ENSG00000107738	1.7676	0	-1.59527	1.6589e-30	1.24199e-28	DOWN
ACTA2	ENSG00000107796	2.00128	0	-1.59626	2.14691e-18	3.25285e-17	DOWN
EBF3	ENSG00000108001	1.74939	0	-1.60043	2.46071e-29	1.51234e-27	DOWN
RASD1	ENSG00000108551	2.64612	0	-2.09193	5.2347e-20	9.62869e-19	DOWN
COL1A1	ENSG00000108821	2.91416	0	2.56127	9.01771e-23	2.32242e-21	UP
HLF	ENSG00000108924	2.41432	0	-2.30487	6.41101e-52	3.39417e-48	DOWN
MMD	ENSG00000108960	2.15761	0	-1.73026	3.50097e-16	4.10069e-15	DOWN
SLC9A3R1	ENSG00000109062	1.90886	0	1.61646	4.12582e-17	5.41441e-16	UP
ALDOC	ENSG00000109107	1.96888	0	-2.05012	1.37211e-29	8.7222e-28	DOWN
SOD3	ENSG00000109610	3.05641	0	-2.50137	9.74113e-27	4.2223e-25	DOWN
CRYAB	ENSG00000109846	3.71895	0	-3.69411	5.10679e-35	8.37423e-33	DOWN
ZBTB16	ENSG00000109906	1.99638	0.490196	-1.71814	1.39643e-32	1.39869e-30	DOWN
FOLR1	ENSG00000110195	3.54828	2.94118	-1.98892	5.48057e-17	7.07947e-16	DOWN
VWF	ENSG00000110799	1.99161	0	-1.71146	6.66415e-21	1.37131e-19	DOWN
KRT18	ENSG00000111057	1.49303	0	1.71272	1.25687e-12	9.98067e-12	UP
FOXM1	ENSG00000111206	2.31896	0	2.06936	4.19853e-33	4.65861e-31	UP
ALDH2	ENSG00000111275	1.81508	0	-1.71871	1.13095e-16	1.40601e-15	DOWN
MGP	ENSG00000111341	2.78299	0	-1.79197	5.13405e-12	3.80004e-11	DOWN
RERGL	ENSG00000111404	2.39992	2.45098	-2.25034	1.10904e-49	3.44154e-46	DOWN
LDHB	ENSG00000111716	1.76685	0	-1.65604	8.17797e-21	1.65796e-19	DOWN
C7	ENSG00000112936	2.93305	0	-1.96368	8.4376e-17	1.0636e-15	DOWN
GHR	ENSG00000112964	2.06117	0	-2.21608	9.01824e-30	5.91533e-28	DOWN
KIF20A	ENSG00000112984	2.2711	0	2.0922	1.2507e-38	4.68192e-36	UP
LMNB1	ENSG00000113368	2.12898	0	1.98423	4.38674e-35	7.29026e-33	UP
FGF1	ENSG00000113578	1.87656	0	-1.74028	2.01671e-38	7.05089e-36	DOWN
LIFR	ENSG00000113594	2.39706	0	-2.21197	4.81942e-41	2.928e-38	DOWN
PLSCR4	ENSG00000114698	1.83833	0	-1.69283	2.16472e-34	3.13609e-32	DOWN
SPTBN1	ENSG00000115306	1.63293	0	-1.64486	7.50653e-33	7.90319e-31	DOWN
EFEMP1	ENSG00000115380	2.30688	0	-1.99413	3.46032e-25	1.2307e-23	DOWN
FN1	ENSG00000115414	3.59646	0	3.2194	2.07653e-37	5.34417e-35	UP
SMYD1	ENSG00000115593	2.25103	14.2157	-1.95441	1.04856e-28	5.83478e-27	DOWN
SDC1	ENSG00000115884	1.88605	0	2.08358	5.00037e-19	8.1961e-18	UP
RND3	ENSG00000115963	1.94533	0	-1.61737	5.3117e-26	2.09863e-24	DOWN
EPAS1	ENSG00000116016	1.74032	0	-1.60228	8.36945e-24	2.45778e-22	DOWN
ANGPTL1	ENSG00000116194	2.36753	0	-1.9808	7.94618e-32	7.25334e-30	DOWN
LEPR	ENSG00000116678	2.20486	0	-1.9224	1.16497e-37	3.24614e-35	DOWN
RGS2	ENSG00000116741	2.5182	0	-2.13563	6.05263e-25	2.06929e-23	DOWN
MFAP2	ENSG00000117122	2.00325	0	1.78267	5.54947e-29	3.22356e-27	UP
CDC20	ENSG00000117399	2.52182	0	2.38457	1.52054e-34	2.27223e-32	UP
F3	ENSG00000117525	2.05955	0	-1.91817	1.49187e-29	9.38686e-28	DOWN
HSD11B1	ENSG00000117594	1.91674	0	-1.60357	6.72675e-15	6.87326e-14	DOWN
NEK2	ENSG00000117650	2.63156	0.490196	2.50318	1.88156e-41	1.24276e-38	UP
CENPF	ENSG00000117724	2.39802	0	2.26808	1.5332e-38	5.4635e-36	UP
SPP1	ENSG00000118785	2.46895	0	2.26048	1.77369e-20	3.43433e-19	UP
C2orf40	ENSG00000119147	3.75749	0.490196	-3.19276	4.24261e-54	3.93078e-50	DOWN
EPCAM	ENSG00000119888	1.44485	0	1.67433	5.73345e-15	5.89899e-14	UP
GPAM	ENSG00000119927	3.05046	0	-2.93954	8.48596e-30	5.61589e-28	DOWN
KCNIP2	ENSG00000120049	3.80854	0	-3.36991	4.22914e-29	2.48781e-27	DOWN
DUSP1	ENSG00000120129	2.36497	0	-1.95401	1.14663e-25	4.31411e-24	DOWN
EGR1	ENSG00000120738	3.14112	0	-2.73846	7.29655e-33	7.70399e-31	DOWN
CAT	ENSG00000121691	1.47037	0	-1.66154	3.22446e-28	1.68783e-26	DOWN
INHBA	ENSG00000122641	2.89795	0	2.67867	1.02852e-41	7.05868e-39	UP
CNTFR	ENSG00000122756	2.8987	0.490196	-2.44141	2.44331e-26	9.91774e-25	DOWN
EGR2	ENSG00000122877	2.53111	0	-1.82029	3.43306e-24	1.05148e-22	DOWN
ZWINT	ENSG00000122952	2.09436	0	2.00267	1.43647e-37	3.85793e-35	UP
ITIH5	ENSG00000123243	2.92231	0	-2.93231	4.19192e-38	1.30966e-35	DOWN
NR4A1	ENSG00000123358	2.61398	0	-1.88043	6.49521e-22	1.51582e-20	DOWN
HJURP	ENSG00000123485	1.72549	0	1.64412	2.14768e-34	3.13609e-32	UP
COL10A1	ENSG00000123500	5.10383	0	4.78481	3.47389e-51	1.43047e-47	UP
ACVR1C	ENSG00000123612	2.23701	0	-2.05721	2.15619e-24	6.80682e-23	DOWN
G0S2	ENSG00000123689	4.66291	0	-3.96791	5.7504e-27	2.5645e-25	DOWN
CKS2	ENSG00000123975	2.23418	0	2.21697	1.5335e-39	6.76565e-37	UP
PI3	ENSG00000124102	3.35145	3.92157	-1.79508	3.83496e-12	2.88459e-11	DOWN
SLPI	ENSG00000124107	3.33947	0	-1.94333	6.62879e-12	4.83208e-11	DOWN
EDN3	ENSG00000124205	2.29188	15.6863	-1.81294	6.31521e-29	3.6512e-27	DOWN
PTGIS	ENSG00000124212	2.09572	0	-1.68735	2.71104e-21	5.87895e-20	DOWN
PCK1	ENSG00000124253	2.47641	3.92157	-2.22192	1.50553e-22	3.79148e-21	DOWN
NRN1	ENSG00000124785	2.35141	0	-1.97231	5.12415e-31	4.13728e-29	DOWN
SCGB1D2	ENSG00000124935	5.19555	0.980392	-1.80348	4.63139e-05	0.000139624	DOWN
FOSB	ENSG00000125740	4.18978	0	-3.50173	2.62323e-35	4.50078e-33	DOWN
LAMP5	ENSG00000125869	2.47364	0	1.94751	2.51952e-27	1.18524e-25	UP
CITED1	ENSG00000125931	2.4116	0	-1.60272	4.34813e-14	4.03258e-13	DOWN
IFI6	ENSG00000126709	2.89229	0	2.16595	3.05035e-22	7.40314e-21	UP
DLGAP5	ENSG00000126787	1.93534	0	1.80324	1.71554e-35	3.17889e-33	UP
GNG11	ENSG00000127920	2.05825	0	-1.91598	1.26261e-28	6.96317e-27	DOWN
GNAI1	ENSG00000127955	1.90726	0	-1.82634	6.2927e-27	2.79961e-25	DOWN
ZFP36	ENSG00000128016	2.36227	0	-2.0158	4.66767e-27	2.10956e-25	DOWN
KRT17	ENSG00000128422	4.77901	0	-2.95731	2.01025e-16	2.42276e-15	DOWN
BBOX1	ENSG00000129151	3.21935	1.47059	-2.18564	3.47321e-24	1.06202e-22	DOWN
AP1M2	ENSG00000129354	1.38572	0.490196	1.73561	1.01987e-18	1.60153e-17	UP
FOXA1	ENSG00000129514	2.3505	0	1.71485	9.74929e-10	5.46228e-09	UP
CDO1	ENSG00000129596	2.97017	0	-2.77654	3.36474e-34	4.70556e-32	DOWN
CDKN1C	ENSG00000129757	1.96383	0	-2.03781	9.64711e-35	1.49591e-32	DOWN
CNN1	ENSG00000130176	3.59749	0	-3.15211	1.83793e-33	2.19015e-31	DOWN
COL5A1	ENSG00000130635	2.47964	0	1.93612	2.73056e-23	7.50146e-22	UP
SLC7A10	ENSG00000130876	2.11168	3.92157	-1.98149	1.61304e-23	4.55289e-22	DOWN
AKAP12	ENSG00000131016	2.24519	0	-1.95693	1.68011e-25	6.18322e-24	DOWN
GALNT15	ENSG00000131386	2.49629	0	-2.11007	1.57351e-27	7.57329e-26	DOWN
AOC3	ENSG00000131471	3.27331	0	-3.06596	3.36688e-27	1.55582e-25	DOWN
TNS4	ENSG00000131746	2.95424	0.490196	-1.69694	1.91582e-14	1.85525e-13	DOWN
TOP2A	ENSG00000131747	3.10648	0	2.85787	2.68896e-37	6.55611e-35	UP
PPP1R1B	ENSG00000131771	2.42689	0	-2.07138	9.67351e-18	1.36989e-16	DOWN
MATN3	ENSG00000132031	1.845	0	1.73122	5.65087e-26	2.21142e-24	UP
PPARG	ENSG00000132170	2.51657	0	-2.32769	1.02355e-28	5.70415e-27	DOWN
JCHAIN	ENSG00000132465	3.81077	0	-2.44291	7.24185e-14	6.56033e-13	DOWN
MATN2	ENSG00000132561	2.82738	0	-2.72909	1.79871e-43	1.70924e-40	DOWN
RAB25	ENSG00000132698	1.23594	0.490196	1.66364	1.82103e-17	2.50323e-16	UP
BHMT2	ENSG00000132840	1.82704	0	-1.78954	1.28761e-22	3.25727e-21	DOWN
WASF3	ENSG00000132970	1.61622	0	-1.59734	1.12487e-34	1.72263e-32	DOWN
LGR6	ENSG00000133067	2.60379	0	-1.60705	5.03364e-21	1.05097e-19	DOWN
POSTN	ENSG00000133110	2.95182	0	2.40978	6.9435e-30	4.67866e-28	UP
LGALS12	ENSG00000133317	3.37213	0.490196	-2.68213	7.0498e-24	2.07849e-22	DOWN
MYH11	ENSG00000133392	3.5004	0	-3.22377	6.80225e-42	4.84791e-39	DOWN
PDZD2	ENSG00000133401	1.6491	0	-1.63482	1.12428e-26	4.81685e-25	DOWN
TMTC1	ENSG00000133687	2.08868	0	-1.88932	2.33886e-35	4.10144e-33	DOWN
LYVE1	ENSG00000133800	3.81236	0	-3.30798	9.32584e-38	2.65858e-35	DOWN
CCNB1	ENSG00000134057	2.02616	0	1.95815	2.07568e-36	4.4305e-34	UP
CHL1	ENSG00000134121	2.20182	0	-1.94488	2.37723e-40	1.22361e-37	DOWN
GSTM5	ENSG00000134201	1.80295	0	-1.67239	1.15928e-24	3.81215e-23	DOWN
HMGCS2	ENSG00000134240	4.05999	4.90196	-1.97385	1.70345e-08	8.15315e-08	DOWN
SAA2	ENSG00000134339	3.06411	0	-2.74462	7.19921e-25	2.43433e-23	DOWN
SPX	ENSG00000134548	1.88482	1.96078	-1.97395	2.14707e-19	3.65673e-18	DOWN
CDCA8	ENSG00000134690	1.96666	0	1.92707	2.9426e-36	6.12655e-34	UP
KLB	ENSG00000134962	2.03954	0	-1.90085	5.20569e-23	1.38793e-21	DOWN
ANXA1	ENSG00000135046	2.52386	0	-2.4562	3.30935e-38	1.08535e-35	DOWN
FAM189A2	ENSG00000135063	2.66762	0	-2.13698	1.66567e-28	9.07796e-27	DOWN
CD36	ENSG00000135218	4.16317	0	-3.63496	8.49147e-27	3.72419e-25	DOWN
ELF5	ENSG00000135374	3.84147	2.94118	-2.12709	6.11533e-16	6.9992e-15	DOWN
ITGA7	ENSG00000135424	3.03097	0	-2.70429	1.24325e-29	8.01301e-28	DOWN
RDH5	ENSG00000135437	1.80948	0	-1.8139	1.62064e-25	5.98215e-24	DOWN
PPP1R1A	ENSG00000135447	3.64648	0.490196	-3.25594	3.61798e-30	2.52509e-28	DOWN
SLC19A3	ENSG00000135917	3.63601	0.980392	-2.97457	1.20177e-26	5.12931e-25	DOWN
SPRY2	ENSG00000136158	2.34812	0	-2.30545	3.3916e-53	2.51385e-49	DOWN
EDNRB	ENSG00000136160	1.70924	0	-1.62691	4.44873e-32	4.18451e-30	DOWN
GYPC	ENSG00000136732	1.69712	0	-1.79601	2.91511e-30	2.06962e-28	DOWN
KLF4	ENSG00000136826	2.44105	0	-2.27927	1.48305e-29	9.34723e-28	DOWN
ENPP2	ENSG00000136960	2.61237	0	-2.48749	9.59429e-34	1.2053e-31	DOWN
IL33	ENSG00000137033	2.93686	0	-2.6876	5.38942e-35	8.684e-33	DOWN
CCL21	ENSG00000137077	3.47193	1.47059	-2.92912	1.6532e-24	5.34155e-23	DOWN
FGFBP2	ENSG00000137441	1.90664	0.490196	-1.86492	6.76969e-21	1.39071e-19	DOWN
PI15	ENSG00000137558	3.37657	0	-2.56679	8.90463e-23	2.29649e-21	DOWN
SULF1	ENSG00000137573	2.00233	0	1.88552	3.79647e-30	2.64468e-28	UP
TRIM29	ENSG00000137699	3.5183	0	-2.04638	1.34238e-19	2.35441e-18	DOWN
MMP13	ENSG00000137745	2.67148	4.90196	2.76884	9.94869e-29	5.56946e-27	UP
NUSAP1	ENSG00000137804	2.63743	0	2.41875	1.4741e-39	6.58195e-37	UP
LOXL4	ENSG00000138131	2.00538	0	-1.83566	4.45024e-31	3.60101e-29	DOWN
KIF11	ENSG00000138160	1.83811	0	1.80655	3.91695e-35	6.56843e-33	UP
CEP55	ENSG00000138180	2.37703	0	2.07633	1.82401e-37	4.82841e-35	UP
RBP4	ENSG00000138207	5.10445	0	-4.29263	3.0356e-29	1.83223e-27	DOWN
AOX1	ENSG00000138356	2.11477	0	-1.87756	1.1106e-26	4.76377e-25	DOWN
FAM13A	ENSG00000138640	1.63629	0	-1.63127	2.0389e-40	1.08749e-37	DOWN
FGF2	ENSG00000138685	2.62547	0	-2.17678	5.35956e-34	7.14479e-32	DOWN
BMPR1B	ENSG00000138696	2.19878	0	1.9944	7.38288e-13	6.00021e-12	UP
MMRN1	ENSG00000138722	2.83813	0	-2.20871	3.98527e-31	3.24603e-29	DOWN
CXCL9	ENSG00000138755	2.69219	0	2.01269	1.66153e-16	2.01823e-15	UP
PIK3C2G	ENSG00000139144	2.42614	1.96078	-1.72933	7.12889e-26	2.73779e-24	DOWN
FBLN5	ENSG00000140092	1.86457	0	-1.79344	5.45162e-26	2.14249e-24	DOWN
ABCA8	ENSG00000141338	2.58476	0	-2.33415	1.12937e-33	1.39514e-31	DOWN
STAC2	ENSG00000141750	5.40464	0	-3.32716	1.67541e-23	4.71097e-22	DOWN
TINAGL1	ENSG00000142910	2.17174	0	-2.11594	1.7316e-38	6.11174e-36	DOWN
KIF2C	ENSG00000142945	1.98436	0	1.92597	1.00736e-33	1.25749e-31	UP
DPT	ENSG00000143196	3.44901	0	-2.96718	1.53255e-23	4.34916e-22	DOWN
NUF2	ENSG00000143228	1.91528	0	1.85053	2.03212e-35	3.69034e-33	UP
DTL	ENSG00000143476	1.98267	0	1.90438	2.19422e-38	7.46035e-36	UP
S100A7	ENSG00000143556	1.60674	9.80392	1.75324	3.85102e-08	1.76523e-07	UP
OSR1	ENSG00000143867	2.13761	0	-1.80911	4.72685e-33	5.2136e-31	DOWN
CSRNP1	ENSG00000144655	2.08856	0	-1.66977	5.91514e-27	2.6348e-25	DOWN
ALDH1L1	ENSG00000144908	1.50063	0	-1.63216	3.4441e-24	1.05399e-22	DOWN
CCNA2	ENSG00000145386	2.13035	0	1.91491	2.12106e-33	2.48755e-31	UP
CXCL14	ENSG00000145824	2.18391	0	-1.82064	7.77694e-12	5.61644e-11	DOWN
KCNMB1	ENSG00000145936	2.41366	0	-1.81448	5.0046e-30	3.44101e-28	DOWN
RSPO3	ENSG00000146374	1.81522	0	-1.72763	1.13932e-31	1.00055e-29	DOWN
EGFR	ENSG00000146648	2.43521	0	-2.19721	1.42816e-33	1.73534e-31	DOWN
CDCA5	ENSG00000146670	1.87365	0	1.75638	8.77543e-32	7.95153e-30	UP
DIPK2B	ENSG00000147113	1.75702	0	-1.59448	1.04062e-29	6.78968e-28	DOWN
GPC3	ENSG00000147257	3.45289	0	-2.95847	3.51634e-33	3.98519e-31	DOWN
NFIB	ENSG00000147862	2.15347	0	-1.99938	1.39385e-28	7.66408e-27	DOWN
NTRK2	ENSG00000148053	3.45999	0	-2.95674	1.10479e-42	9.52171e-40	DOWN
GSN	ENSG00000148180	2.24088	0	-2.37374	3.05933e-33	3.52108e-31	DOWN
MKI67	ENSG00000148773	2.33243	0	2.10814	3.64051e-36	7.41303e-34	UP
PAMR1	ENSG00000149090	3.2563	0	-2.95018	7.06665e-49	1.74593e-45	DOWN
GLYAT	ENSG00000149124	2.30543	6.86275	-2.16966	9.30809e-26	3.52718e-24	DOWN
ADAM33	ENSG00000149451	2.18306	0	-1.93992	2.56497e-47	4.13295e-44	DOWN
THRSP	ENSG00000151365	3.34558	0	-2.97279	4.53709e-22	1.0775e-20	DOWN
CCDC3	ENSG00000151468	2.23823	0	-2.16904	1.37221e-25	5.09558e-24	DOWN
AKR1C2	ENSG00000151632	3.22158	0	-2.53586	4.01568e-22	9.60137e-21	DOWN
CENPU	ENSG00000151725	1.87215	0	1.71649	1.54434e-35	2.87603e-33	UP
ACSL1	ENSG00000151726	2.19319	0	-1.97014	2.2684e-19	3.85274e-18	DOWN
CCL28	ENSG00000151882	3.79181	0	-2.50443	7.10322e-22	1.64837e-20	DOWN
DST	ENSG00000151914	2.41851	0	-2.13798	2.02641e-34	3.00396e-32	DOWN
IGSF10	ENSG00000152580	1.92445	0	-1.62281	9.17315e-40	4.30325e-37	DOWN
SPARCL1	ENSG00000152583	1.65292	0	-1.7364	7.36561e-26	2.82285e-24	DOWN
C16orf89	ENSG00000153446	2.75517	0.490196	-2.08974	9.49252e-23	2.44301e-21	DOWN
PID1	ENSG00000153823	2.07365	0	-1.7214	3.44758e-29	2.06409e-27	DOWN
AK5	ENSG00000154027	3.0733	0	-2.08966	5.02861e-24	1.50899e-22	DOWN
ABI3BP	ENSG00000154175	2.12005	0	-1.66681	1.97185e-21	4.3369e-20	DOWN
ABCA9	ENSG00000154258	2.22834	0	-1.9944	1.85499e-37	4.87559e-35	DOWN
PGM5	ENSG00000154330	1.87616	0	-1.74954	1.23507e-39	5.5819e-37	DOWN
PDLIM3	ENSG00000154553	1.97102	0	-1.62571	3.64596e-19	6.0646e-18	DOWN
JAM2	ENSG00000154721	1.73452	0	-1.62605	1.0272e-36	2.27952e-34	DOWN
ADAMTS1	ENSG00000154734	2.36542	0	-2.16827	2.04134e-35	3.69034e-33	DOWN
ADAMTS5	ENSG00000154736	2.63661	0	-2.44397	1.47517e-57	4.43572e-53	DOWN
APCDD1	ENSG00000154856	2.05609	0	-2.06721	2.94024e-39	1.21073e-36	DOWN
WIF1	ENSG00000156076	2.8843	7.35294	-2.17648	2.36267e-20	4.52276e-19	DOWN
CLDN8	ENSG00000156284	3.37701	4.90196	-2.2163	9.00901e-18	1.27921e-16	DOWN
TSPAN7	ENSG00000156298	2.32691	0	-2.24326	5.24603e-34	7.04412e-32	DOWN
BUB1B	ENSG00000156970	1.6575	0	1.61958	1.44079e-34	2.17941e-32	UP
TIMP4	ENSG00000157150	4.04722	0	-3.34527	7.89887e-27	3.47663e-25	DOWN
KIT	ENSG00000157404	3.61234	0	-2.88001	2.99733e-26	1.20218e-24	DOWN
CCNB2	ENSG00000157456	2.00249	0	1.92371	2.14456e-35	3.82104e-33	UP
CREB3L1	ENSG00000157613	1.93875	0	1.64227	1.94325e-18	2.95757e-17	UP
SLC34A2	ENSG00000157765	3.78394	4.41176	-1.72408	3.87716e-12	2.91515e-11	DOWN
MRAS	ENSG00000158186	2.03974	0	-1.95675	8.78976e-33	9.09912e-31	DOWN
HIST1H2BD	ENSG00000158373	2.40099	0	2.39004	6.4518e-29	3.71856e-27	UP
HIST1H4H	ENSG00000158406	2.47767	0	2.14452	1.34968e-19	2.36609e-18	UP
PFKFB1	ENSG00000158571	1.94905	0	-1.78412	1.13471e-22	2.8882e-21	DOWN
CACHD1	ENSG00000158966	1.95376	0	-1.80677	1.91142e-41	1.24276e-38	DOWN
RCAN1	ENSG00000159200	2.47671	0	-1.75045	2.79153e-21	6.04641e-20	DOWN
PIP	ENSG00000159763	5.166	0.980392	-2.0197	5.48372e-05	0.00016351	DOWN
TFF1	ENSG00000160182	4.82866	5.39216	1.75902	7.58141e-07	2.93408e-06	UP
S100B	ENSG00000160307	3.89643	0	-3.44407	1.30135e-34	1.97655e-32	DOWN
TLCD1	ENSG00000160606	1.71292	0	1.61718	2.86923e-31	2.39386e-29	UP
SCGB3A1	ENSG00000161055	3.80984	1.47059	-2.04814	7.61118e-14	6.88144e-13	DOWN
COX7A1	ENSG00000161281	2.09178	0	-1.99747	4.54195e-27	2.05776e-25	DOWN
CD300LG	ENSG00000161649	3.61837	0.980392	-3.29767	5.15319e-44	5.78719e-41	DOWN
PAQR4	ENSG00000162073	1.79239	0	1.77072	7.32854e-31	5.72987e-29	UP
ZG16B	ENSG00000162078	1.90883	0.490196	1.65638	1.82065e-14	1.76863e-13	UP
PLPP3	ENSG00000162407	1.73953	0	-1.75883	2.29292e-38	7.72019e-36	DOWN
RBP7	ENSG00000162444	2.58524	0	-2.31594	4.31936e-28	2.21405e-26	DOWN
ALPL	ENSG00000162551	1.88806	0	-1.71878	1.99783e-24	6.34445e-23	DOWN
DDR2	ENSG00000162733	1.87386	0	-1.80748	5.05036e-25	1.75249e-23	DOWN
ATF3	ENSG00000162772	2.70386	0	-1.99941	7.48487e-23	1.95344e-21	DOWN
PIGR	ENSG00000162896	5.09826	1.47059	-3.17441	4.80164e-19	7.88082e-18	DOWN
ACTG2	ENSG00000163017	3.91879	0	-3.20817	6.94255e-29	3.9613e-27	DOWN
LMOD1	ENSG00000163431	2.65474	0	-2.62722	6.16628e-47	9.52177e-44	DOWN
TGFBR2	ENSG00000163513	2.1592	0	-1.96742	5.84634e-34	7.73805e-32	DOWN
ALB	ENSG00000163631	2.41051	0	-1.81494	5.25398e-11	3.41063e-10	DOWN
PTX3	ENSG00000163661	2.22892	0	-1.63796	4.40461e-23	1.18286e-21	DOWN
PCOLCE2	ENSG00000163710	3.84611	0	-3.24049	1.1288e-26	4.83066e-25	DOWN
CLEC3B	ENSG00000163815	3.57168	0	-3.44803	4.96941e-34	6.7214e-32	DOWN
KLF15	ENSG00000163884	2.00561	0	-2.00646	3.74146e-38	1.18511e-35	DOWN
S100P	ENSG00000163993	3.46751	0	2.94525	7.53362e-23	1.96478e-21	UP
ESM1	ENSG00000164283	1.57166	0	1.58904	1.57805e-32	1.57634e-30	UP
EBF1	ENSG00000164330	2.19822	0	-2.06142	4.67995e-30	3.22377e-28	DOWN
PI16	ENSG00000164530	4.37039	0.490196	-3.59626	1.31056e-29	8.39173e-28	DOWN
PTTG1	ENSG00000164611	2.05645	0	2.04652	4.26351e-37	1.0064e-34	UP
COL1A2	ENSG00000164692	2.23219	0	1.74814	5.71738e-16	6.55791e-15	UP
DEFB1	ENSG00000164825	2.8355	2.94118	-2.16019	6.48251e-23	1.70626e-21	DOWN
CA3	ENSG00000164879	2.52587	0	-2.42071	6.76909e-25	2.29938e-23	DOWN
COX6C	ENSG00000164919	1.71849	0	1.78585	2.94752e-24	9.13336e-23	UP
CTHRC1	ENSG00000164932	2.69886	0	2.53695	2.59309e-32	2.56952e-30	UP
NIPSNAP3B	ENSG00000165028	1.49699	0	-1.6234	3.58819e-33	4.05422e-31	DOWN
MAMDC2	ENSG00000165072	2.47531	0	-2.4145	1.82301e-51	8.44511e-48	DOWN
ALDH1A1	ENSG00000165092	2.56785	0	-2.39801	1.03258e-30	7.93931e-29	DOWN
SVEP1	ENSG00000165124	2.62709	0	-2.21318	4.55413e-29	2.65789e-27	DOWN
VEGFD	ENSG00000165197	3.68582	0	-3.31369	2.39381e-57	4.43572e-53	DOWN
AQP7	ENSG00000165269	3.6256	0	-3.11453	5.97965e-31	4.78086e-29	DOWN
MELK	ENSG00000165304	2.02122	0	1.91982	1.00776e-33	1.25749e-31	UP
FOLR2	ENSG00000165457	2.23486	0	-1.59157	1.07901e-15	1.20084e-14	DOWN
GJB2	ENSG00000165474	3.27244	0	3.09012	5.57958e-37	1.28434e-34	UP
DEPP1	ENSG00000165507	2.25846	0	-2.15949	1.84736e-26	7.65806e-25	DOWN
NDRG2	ENSG00000165795	2.67153	0	-2.58374	5.74749e-42	4.26004e-39	DOWN
BTNL9	ENSG00000165810	3.32816	0	-2.97687	1.22438e-41	8.25006e-39	DOWN
CLMP	ENSG00000166250	1.72975	0	-1.84173	7.78014e-26	2.97556e-24	DOWN
CYYR1	ENSG00000166265	1.88399	0	-1.80174	2.02139e-36	4.35539e-34	DOWN
TMEM100	ENSG00000166292	2.16462	0	-2.01454	4.1229e-28	2.1192e-26	DOWN
MFAP4	ENSG00000166482	2.85737	0	-2.61081	5.61596e-23	1.49302e-21	DOWN
CLEC3A	ENSG00000166509	1.9135	22.0588	1.70113	1.00293e-06	3.81802e-06	UP
PCLAF	ENSG00000166803	1.89881	0	1.82554	7.54794e-41	4.37073e-38	UP
PLIN1	ENSG00000166819	5.97968	0	-4.78019	6.38294e-30	4.30878e-28	DOWN
ANPEP	ENSG00000166825	2.70491	0	-1.65979	1.67179e-14	1.63086e-13	DOWN
PLK1	ENSG00000166851	1.96283	0	1.82224	3.62923e-34	5.01862e-32	UP
C15orf48	ENSG00000166920	2.35509	0	1.64438	1.22302e-15	1.34937e-14	UP
CA4	ENSG00000167434	2.78151	5.39216	-2.61887	2.83164e-39	1.17911e-36	DOWN
GPD1	ENSG00000167588	5.43915	0	-4.55118	3.09075e-30	2.17762e-28	DOWN
PPP1R14A	ENSG00000167641	2.52091	0	-2.48282	2.01834e-54	2.49332e-50	DOWN
PLIN4	ENSG00000167676	5.63956	0	-4.80842	3.40711e-30	2.38691e-28	DOWN
KLK5	ENSG00000167754	4.12382	7.84314	-2.45508	3.27443e-15	3.45138e-14	DOWN
ANGPTL4	ENSG00000167772	2.60811	0	-2.12249	1.02844e-21	2.35417e-20	DOWN
IGFBP6	ENSG00000167779	3.05137	0	-3.16611	2.25189e-37	5.63884e-35	DOWN
TMEM88	ENSG00000167874	1.79675	0	-1.66114	9.29985e-33	9.52079e-31	DOWN
TK1	ENSG00000167900	2.50057	0	2.39722	2.87579e-37	6.96581e-35	UP
HRASLS5	ENSG00000168004	2.49858	0	-1.93195	2.73682e-20	5.20404e-19	DOWN
PBK	ENSG00000168078	2.07267	0	1.95075	2.39967e-31	2.03041e-29	UP
SCARA5	ENSG00000168079	3.84147	1.47059	-3.60439	1.65873e-43	1.6177e-40	DOWN
FAM107A	ENSG00000168309	2.82955	0	-2.38532	2.63854e-37	6.47577e-35	DOWN
DEGS2	ENSG00000168350	2.16572	0	1.62667	3.2066e-16	3.77378e-15	UP
TNXB	ENSG00000168477	3.2905	0	-2.86721	1.55908e-37	4.1568e-35	DOWN
CAVIN2	ENSG00000168497	3.87738	0	-3.56505	7.31161e-50	2.70968e-46	DOWN
COL3A1	ENSG00000168542	2.31233	0	1.78038	6.46148e-16	7.37034e-15	UP
NPNT	ENSG00000168743	2.0774	0	1.61237	1.83937e-16	2.22477e-15	UP
ATOH8	ENSG00000168874	1.76175	0	-1.71959	6.35179e-40	3.05711e-37	DOWN
KLK7	ENSG00000169035	3.10278	7.84314	-1.7712	3.049e-13	2.58454e-12	DOWN
SLC50A1	ENSG00000169241	1.70366	0	1.65544	9.00237e-38	2.58626e-35	UP
CXCL10	ENSG00000169245	2.96818	0	2.50249	6.45887e-26	2.50121e-24	UP
CXCL11	ENSG00000169248	1.80303	0	1.81729	6.04558e-22	1.41983e-20	UP
ADRB2	ENSG00000169252	1.89797	0	-1.74389	1.46566e-38	5.31831e-36	DOWN
NPR1	ENSG00000169418	2.76461	0	-2.59079	4.91185e-32	4.5968e-30	DOWN
CCDC8	ENSG00000169515	2.37977	0	-1.67848	3.06985e-22	7.44071e-21	DOWN
BUB1	ENSG00000169679	1.88307	0	1.77617	7.79706e-36	1.51287e-33	UP
LDB2	ENSG00000169744	1.62684	0	-1.60596	2.06074e-35	3.70732e-33	DOWN
SIK2	ENSG00000170145	1.67433	0	-1.81551	6.50878e-33	6.95145e-31	DOWN
RNF150	ENSG00000170153	1.79052	0	-1.78455	1.38747e-35	2.59695e-33	DOWN
MRAP	ENSG00000170262	2.11792	4.41176	-1.87197	8.9872e-23	2.31617e-21	DOWN
FAXDC2	ENSG00000170271	2.25641	0	-1.97592	2.15597e-37	5.47263e-35	DOWN
CDK1	ENSG00000170312	2.46223	0	2.20357	1.03176e-37	2.91886e-35	UP
FABP4	ENSG00000170323	5.67362	0	-5.4615	1.33622e-30	1.00856e-28	DOWN
FOS	ENSG00000170345	3.08008	0	-2.55699	6.9743e-25	2.36475e-23	DOWN
CST1	ENSG00000170373	2.57398	29.902	2.56804	1.63154e-24	5.27616e-23	UP
KRT8	ENSG00000170421	1.63815	0	1.82085	9.28364e-15	9.34161e-14	UP
HSD17B13	ENSG00000170509	1.59433	1.96078	-1.61405	1.54488e-25	5.71391e-24	DOWN
IRX1	ENSG00000170549	3.13213	0	-2.31934	2.13998e-26	8.77298e-25	DOWN
S1PR1	ENSG00000170989	1.92569	0	-1.73927	5.66873e-27	2.53112e-25	DOWN
OPRPN	ENSG00000171199	2.78862	24.0196	-2.32759	3.74535e-17	4.95193e-16	DOWN
TMEM37	ENSG00000171227	2.42284	0	-2.06111	6.48343e-20	1.18014e-18	DOWN
SOSTDC1	ENSG00000171243	3.10861	0.490196	-2.27027	4.58055e-25	1.59845e-23	DOWN
KRT19	ENSG00000171345	1.79762	0	1.8334	3.35766e-11	2.23001e-10	UP
KRT15	ENSG00000171346	4.59188	0.980392	-2.5034	9.54249e-14	8.53183e-13	DOWN
NAT1	ENSG00000171428	3.38111	0	2.29348	9.26844e-16	1.03961e-14	UP
ANGPTL7	ENSG00000171819	2.03447	7.35294	-1.78152	5.42959e-26	2.1361e-24	DOWN
RRM2	ENSG00000171848	2.74544	0	2.47391	1.43658e-37	3.85793e-35	UP
LRRC15	ENSG00000172061	3.46985	0	3.12638	8.57392e-35	1.36373e-32	UP
CALB2	ENSG00000172137	3.19899	0	-2.21092	3.54328e-17	4.69482e-16	DOWN
ID4	ENSG00000172201	2.88266	0	-2.63838	8.78485e-30	5.78271e-28	DOWN
SYNPO2	ENSG00000172403	2.14089	0	-2.09548	5.26443e-36	1.04892e-33	DOWN
MUCL1	ENSG00000172551	6.44035	2.94118	-3.37759	1.12858e-11	7.96973e-11	DOWN
MYEOV	ENSG00000172927	2.00941	0.490196	-1.70981	2.57631e-24	8.03687e-23	DOWN
MRGPRF	ENSG00000172935	1.73557	0	-1.59223	1.91267e-28	1.03028e-26	DOWN
SNCG	ENSG00000173267	2.73946	0	-2.42188	1.68032e-21	3.73338e-20	DOWN
MMRN2	ENSG00000173269	1.69592	0	-1.60921	2.23226e-25	8.12647e-24	DOWN
OLR1	ENSG00000173391	1.91244	0.490196	1.74309	1.09279e-29	7.10506e-28	UP
SAA1	ENSG00000173432	4.93538	0.490196	-4.47836	1.8393e-30	1.35516e-28	DOWN
HSPB7	ENSG00000173641	3.17984	0	-2.86301	1.0454e-24	3.46226e-23	DOWN
CD34	ENSG00000174059	1.83079	0	-1.77097	3.79813e-28	1.96316e-26	DOWN
EXO1	ENSG00000174371	1.75405	0	1.59288	1.58885e-32	1.58287e-30	UP
LEP	ENSG00000174697	5.42466	0.980392	-4.37595	6.7304e-29	3.85516e-27	DOWN
FZD4	ENSG00000174804	2.05968	0	-1.97161	3.72591e-25	1.32136e-23	DOWN
UBE2C	ENSG00000175063	3.33279	0	2.99205	2.19986e-39	9.47988e-37	UP
DES	ENSG00000175084	2.05607	0.490196	-1.99535	3.13293e-16	3.69413e-15	DOWN
LPL	ENSG00000175445	4.53848	0	-3.98763	5.9544e-29	3.44797e-27	DOWN
CIDEA	ENSG00000176194	3.78584	5.88235	-3.24607	1.17518e-25	4.40811e-24	DOWN
SYNE3	ENSG00000176438	1.78083	0	-1.65888	1.98668e-29	1.23327e-27	DOWN
SCN4B	ENSG00000177098	2.17839	0	-2.03318	4.33508e-49	1.14756e-45	DOWN
LRRN4CL	ENSG00000177363	2.40001	0	-2.21325	2.34715e-38	7.76655e-36	DOWN
CAVIN1	ENSG00000177469	1.76971	0	-1.84356	3.14901e-29	1.89452e-27	DOWN
JUN	ENSG00000177606	1.84696	0	-1.59407	8.81432e-30	5.79182e-28	DOWN
PNPLA2	ENSG00000177666	1.68489	0	-1.64196	1.99333e-19	3.41214e-18	DOWN
CTXN1	ENSG00000178531	2.01191	0	1.73098	1.37449e-24	4.47615e-23	UP
AC129492.1	ENSG00000179094	2.2224	0	-1.99314	8.93489e-48	1.65563e-44	DOWN
EGR3	ENSG00000179388	2.84562	0	-2.13777	1.0136e-23	2.94388e-22	DOWN
ACTA2-AS1	ENSG00000180139	2.05939	0	-1.63256	1.19745e-24	3.93416e-23	DOWN
MTURN	ENSG00000180354	1.99332	0	-2.16251	1.17185e-33	1.43804e-31	DOWN
HIST1H2BC	ENSG00000180596	1.9519	0	1.72972	2.29271e-20	4.39337e-19	UP
HOXC10	ENSG00000180818	2.72101	0	1.67724	2.0212e-16	2.43437e-15	UP
OXTR	ENSG00000180914	4.72199	0	-3.62772	3.50746e-31	2.8758e-29	DOWN
ADIPOQ	ENSG00000181092	5.72511	3.43137	-4.48802	9.03001e-27	3.93708e-25	DOWN
TMEM132C	ENSG00000181234	2.66575	3.92157	-2.48898	6.33765e-33	6.82476e-31	DOWN
FDCSP	ENSG00000181617	4.58567	9.31373	-2.37457	2.46004e-13	2.10991e-12	DOWN
SLC2A4	ENSG00000181856	1.98804	0	-2.03991	2.69186e-28	1.41705e-26	DOWN
FAM89A	ENSG00000182118	1.96069	0	-1.75198	6.24387e-19	1.0118e-17	DOWN
SYNM	ENSG00000182253	4.07578	0	-3.56131	9.70993e-41	5.45227e-38	DOWN
TSHZ2	ENSG00000182463	1.97563	0	-1.82798	1.01052e-43	1.06999e-40	DOWN
KPNA2	ENSG00000182481	1.67971	0	1.83006	1.0839e-31	9.58694e-30	UP
BGN	ENSG00000182492	2.50314	0	2.33193	2.24786e-27	1.06665e-25	UP
NDN	ENSG00000182636	1.68989	0	-1.70645	2.09917e-27	9.97374e-26	DOWN
HCAR2	ENSG00000182782	2.13916	0	-1.94485	3.77496e-25	1.33365e-23	DOWN
TCEAL7	ENSG00000182916	1.76492	0	-1.64865	2.70307e-40	1.37227e-37	DOWN
PYCR1	ENSG00000183010	2.04333	0	2.0113	3.46724e-33	3.94159e-31	UP
ACSM5	ENSG00000183549	1.52254	0	-1.61301	6.63957e-25	2.26368e-23	DOWN
LHFPL6	ENSG00000183722	2.00701	0	-1.90876	3.7386e-32	3.60814e-30	DOWN
IQGAP3	ENSG00000183856	2.08851	0	1.95195	1.24545e-34	1.89944e-32	UP
CLDN5	ENSG00000184113	2.56382	0	-2.40398	1.01473e-33	1.26194e-31	DOWN
SLIT3	ENSG00000184347	2.29714	0	-1.85302	1.51927e-26	6.36927e-25	DOWN
MAML2	ENSG00000184384	1.9624	0	-1.65718	3.47486e-32	3.36236e-30	DOWN
PROS1	ENSG00000184500	1.84205	0	-1.75373	2.10287e-37	5.37466e-35	DOWN
C14orf180	ENSG00000184601	2.13422	10.7843	-2.02969	3.48246e-23	9.48274e-22	DOWN
TRARG1	ENSG00000184811	4.93268	5.39216	-4.03704	9.69633e-29	5.46119e-27	DOWN
METTL7A	ENSG00000185432	1.82316	0	-1.72444	1.2049e-37	3.30767e-35	DOWN
MUC1	ENSG00000185499	2.47595	0	2.42214	9.9446e-20	1.76507e-18	UP
NAT8L	ENSG00000185818	2.21537	0	-2.2406	3.80778e-27	1.74865e-25	DOWN
KRT5	ENSG00000186081	5.14821	0	-3.41811	7.27229e-21	1.48819e-19	DOWN
MARC1	ENSG00000186205	1.9027	0	-1.67373	1.69286e-21	3.75898e-20	DOWN
DEFB132	ENSG00000186458	1.81432	7.84314	-1.69322	8.23527e-19	1.30931e-17	DOWN
PDE2A	ENSG00000186642	2.49331	0	-2.14927	1.37013e-38	5.07771e-36	DOWN
KRT14	ENSG00000186847	5.15116	0.980392	-3.72799	2.39718e-21	5.23818e-20	DOWN
AKR1C1	ENSG00000187134	2.48827	0	-2.18126	1.09584e-24	3.61958e-23	DOWN
MT1X	ENSG00000187193	2.11507	0	-2.1794	6.78194e-36	1.32984e-33	DOWN
CIDEC	ENSG00000187288	5.89228	2.94118	-4.57134	2.07341e-29	1.28281e-27	DOWN
ISG15	ENSG00000187608	2.77486	0	2.16733	2.09555e-19	3.57391e-18	UP
HIST1H1C	ENSG00000187837	2.22494	0	1.77267	8.23039e-17	1.03924e-15	UP
COL14A1	ENSG00000187955	2.08215	0	-1.74778	2.49153e-16	2.97188e-15	DOWN
PLA2G2A	ENSG00000188257	3.34278	0.490196	-1.66982	2.46016e-08	1.156e-07	DOWN
HBA2	ENSG00000188536	3.08631	0.490196	-2.94363	4.80189e-25	1.6694e-23	DOWN
PRELP	ENSG00000188783	2.22933	0	-1.99388	5.95368e-20	1.0896e-18	DOWN
FAM111B	ENSG00000189057	2.06923	0	1.83453	9.50699e-34	1.1984e-31	UP
APOD	ENSG00000189058	3.21624	0	-3.05961	1.21956e-23	3.5118e-22	DOWN
PLAC9	ENSG00000189129	2.88531	0	-2.73968	6.52183e-31	5.16451e-29	DOWN
JPT1	ENSG00000189159	1.62209	0	1.66403	2.9059e-31	2.41464e-29	UP
MAOA	ENSG00000189221	2.95649	0	-2.82641	2.52986e-29	1.54205e-27	DOWN
S100A14	ENSG00000189334	2.37565	0	2.20296	1.54914e-17	2.14861e-16	UP
MYBPC1	ENSG00000196091	2.90959	3.92157	-1.72488	3.68667e-12	2.77812e-11	DOWN
AKR1C3	ENSG00000196139	2.19651	0	-1.96896	3.23469e-24	9.9401e-23	DOWN
MME	ENSG00000196549	3.28851	0	-3.07842	4.01961e-48	7.84036e-45	DOWN
MMP1	ENSG00000196611	2.38283	3.43137	2.44795	3.08888e-21	6.6632e-20	UP
ADH1B	ENSG00000196616	5.37964	1.96078	-4.57998	1.93821e-31	1.66659e-29	DOWN
LAMB3	ENSG00000196878	2.90678	0	-2.21489	2.53559e-25	9.17667e-24	DOWN
HIST1H3D	ENSG00000197409	1.91261	4.90196	1.70886	6.97177e-23	1.82855e-21	UP
NMB	ENSG00000197696	1.82973	0	-1.62725	1.35266e-19	2.36997e-18	DOWN
CFD	ENSG00000197766	4.0643	0	-3.54194	2.34967e-28	1.24755e-26	DOWN
MAP1LC3C	ENSG00000197769	1.96493	0.490196	-1.83802	2.29822e-28	1.22198e-26	DOWN
HIST1H2BK	ENSG00000197903	1.88603	0	1.69484	7.29361e-25	2.45952e-23	UP
SH3BGRL2	ENSG00000198478	1.68621	0	-1.72571	8.81059e-38	2.56541e-35	DOWN
CCDC69	ENSG00000198624	2.31839	0	-2.36318	7.37663e-27	3.25063e-25	DOWN
FAM3D	ENSG00000198643	2.21917	0.980392	-1.60403	4.03369e-17	5.30101e-16	DOWN
TAT	ENSG00000198650	4.03328	1.47059	-2.47194	9.4139e-17	1.18104e-15	DOWN
CES1	ENSG00000198848	3.57529	0	-3.17299	1.45347e-29	9.17645e-28	DOWN
PRC1	ENSG00000198901	2.04046	0	1.81629	8.12525e-34	1.03835e-31	UP
DMD	ENSG00000198947	2.36885	0	-2.13365	1.83937e-48	3.98107e-45	DOWN
IQANK1	ENSG00000203499	1.72665	0.490196	1.9304	4.55604e-26	1.80778e-24	UP
SAMD5	ENSG00000203727	2.57756	0	-2.00582	1.58547e-33	1.91726e-31	DOWN
PLPP4	ENSG00000203805	2.29893	1.96078	2.08833	8.45804e-33	8.78025e-31	UP
COL5A2	ENSG00000204262	2.47088	0	1.97619	2.70693e-24	8.43014e-23	UP
SLC44A4	ENSG00000204385	2.96105	0	1.84494	1.09594e-12	8.7496e-12	UP
VIT	ENSG00000205221	2.39701	0	-2.18308	5.51312e-42	4.16972e-39	DOWN
MT1M	ENSG00000205364	2.14169	0	-2.02719	2.22934e-40	1.16365e-37	DOWN
SERPINB5	ENSG00000206075	3.0906	1.96078	-1.64642	1.392e-13	1.22362e-12	DOWN
GPX3	ENSG00000211445	3.54657	0	-3.2798	2.62401e-26	1.05932e-24	DOWN
IGHA2	ENSG00000211890	4.33321	0.490196	-2.64589	3.45471e-13	2.91312e-12	DOWN
IGHG4	ENSG00000211892	3.48082	0	2.16421	5.02037e-14	4.62824e-13	UP
IGHA1	ENSG00000211895	3.56386	0	-1.8789	9.85791e-09	4.87112e-08	DOWN
ACKR1	ENSG00000213088	3.31301	0.490196	-3.00073	3.2377e-27	1.49986e-25	DOWN
HIST1H1PS1	ENSG00000216331	1.86873	11.7647	1.6885	4.40753e-21	9.26505e-20	UP
AC044784.1	ENSG00000223808	1.36748	20.5882	2.03241	2.85332e-15	3.03339e-14	UP
HSD11B1-AS1	ENSG00000227591	2.96661	2.94118	-2.4546	4.03408e-26	1.60756e-24	DOWN
ROCR	ENSG00000228639	3.79198	16.6667	-2.30607	3.70712e-19	6.15804e-18	DOWN
LINC02607	ENSG00000228971	2.11478	4.90196	-1.69539	3.67463e-34	5.0537e-32	DOWN
LINC02587	ENSG00000229108	1.77237	5.88235	-1.72832	6.9633e-30	4.68348e-28	DOWN
PPIAP39	ENSG00000230018	2.08472	0.490196	-1.93571	1.03101e-46	1.52837e-43	DOWN
LINC01614	ENSG00000230838	3.31919	5.88235	3.10014	5.18686e-45	6.62845e-42	UP
MIR205HG	ENSG00000230937	3.05207	2.94118	-1.7687	1.49484e-14	1.46713e-13	DOWN
LINC02613	ENSG00000231367	2.53487	0	-2.03803	8.95042e-29	5.06416e-27	DOWN
TWIST2	ENSG00000233608	1.72656	0	-1.65335	3.37589e-22	8.16115e-21	DOWN
KIFC1	ENSG00000237649	2.0039	0	1.91628	2.39728e-35	4.17105e-33	UP
AQP1	ENSG00000240583	2.26934	0	-2.16751	6.073e-31	4.84012e-29	DOWN
INMT	ENSG00000241644	1.82907	0	-1.73737	2.39937e-30	1.73335e-28	DOWN
HBB	ENSG00000244734	3.79347	0	-3.6709	3.62996e-27	1.67321e-25	DOWN
ADH1C	ENSG00000248144	2.89652	3.43137	-2.40501	1.47811e-38	5.31831e-36	DOWN
SAA2-SAA4	ENSG00000255071	3.89638	4.41176	-3.09849	2.3534e-30	1.70679e-28	DOWN
AP001528.2	ENSG00000255471	1.91762	0	-1.71926	1.25175e-27	6.12004e-26	DOWN
CYP2B7P	ENSG00000256612	3.11803	1.47059	1.94698	1.71403e-11	1.18445e-10	UP
LINC02544	ENSG00000261039	2.1668	0.980392	1.9589	3.89699e-33	4.36321e-31	UP
MYZAP	ENSG00000263155	2.12499	0	-1.98304	4.24765e-29	2.49474e-27	DOWN
AC099850.3	ENSG00000265415	1.69007	0	1.6481	2.52537e-25	9.14861e-24	UP
TXNIP	ENSG00000265972	2.07503	0	-1.94049	4.42479e-35	7.32066e-33	DOWN
GDF10	ENSG00000266524	2.22671	0.490196	-2.01254	3.11123e-32	3.0263e-30	DOWN
FXYD1	ENSG00000266964	1.62156	0	-1.59139	3.42067e-38	1.10235e-35	DOWN
AC020916.1	ENSG00000267519	1.909	0	-1.78733	1.0431e-30	8.00359e-29	DOWN
AC002546.1	ENSG00000267653	1.62149	20.5882	-1.65329	2.90905e-18	4.35242e-17	DOWN
SMIM22	ENSG00000267795	1.96876	1.96078	1.76866	5.08328e-20	9.36314e-19	UP
HIST1H2BG	ENSG00000273802	2.16258	0.980392	1.84034	2.50564e-18	3.77937e-17	UP
HIST1H2BH	ENSG00000275713	1.67627	4.41176	1.71096	1.18969e-23	3.43697e-22	UP
UHRF1	ENSG00000276043	1.78301	0	1.68566	3.57596e-36	7.32183e-34	UP
CCL14	ENSG00000276409	2.11973	0.980392	-1.92027	5.4864e-37	1.27079e-34	DOWN
HIST1H2AE	ENSG00000277075	2.1157	0.490196	1.61439	7.5587e-15	7.68309e-14	UP
GPIHBP1	ENSG00000277494	2.97032	0	-2.75673	8.28895e-39	3.19988e-36	DOWN
AC007906.2	ENSG00000277639	3.15681	0	-2.39685	2.04076e-28	1.09293e-26	DOWN
HIST1H3H	ENSG00000278828	1.98621	0	1.97612	5.14722e-25	1.78443e-23	UP
AP001528.3	ENSG00000280339	2.34976	0	-2.12953	3.51359e-35	5.94583e-33	DOWN

## Sheet: DEMs
genes	IQR	perc_zeros	logFC	pval	pval_adj	direction		direction	# miRNAs
hsa-let-7c-5p	2.14081	0	-1.94754	5.78632e-35	3.77446e-33	DOWN		DOWN	115
hsa-miR-15a-5p	0.968703	0	0.650021	1.10651e-11	5.30126e-11	UP		UP	150
hsa-miR-17-5p	1.02659	0	0.594926	2.25926e-05	5.06839e-05	UP		Total	265
hsa-miR-18a-5p	1.39034	0.490196	0.632517	1.15903e-05	2.71509e-05	UP
hsa-miR-19a-3p	1.2681	0	0.683256	5.34794e-07	1.46766e-06	UP
hsa-miR-21-5p	2.27725	0	2.18372	1.74316e-41	7.39099e-39	UP
hsa-miR-29a-3p	1.13493	0	-0.773426	1.9058e-17	1.87921e-16	DOWN
hsa-miR-30a-5p	1.27405	0	-0.734766	8.02862e-06	1.92324e-05	DOWN
hsa-miR-30a-3p	1.33044	0	-1.1256	2.93742e-11	1.36117e-10	DOWN
hsa-miR-32-5p	1.47603	0	1.20269	1.09867e-16	9.80712e-16	UP
hsa-miR-33a-5p	1.92046	1.96078	1.51328	4.73996e-15	3.55707e-14	UP
hsa-miR-93-5p	1.16175	0	0.775709	2.18394e-13	1.29509e-12	UP
hsa-miR-96-5p	2.57454	0.490196	2.67222	7.34116e-35	4.44664e-33	UP
hsa-miR-98-5p	0.857768	0	0.675925	1.79374e-14	1.22669e-13	UP
hsa-miR-99a-5p	2.31703	0	-2.14931	3.02082e-37	3.20207e-35	DOWN
hsa-miR-100-5p	2.03399	0	-1.84235	2.55309e-32	1.35314e-30	DOWN
hsa-miR-29b-3p	1.21162	0	0.67883	3.71022e-09	1.32196e-08	UP
hsa-miR-105-5p	0.933028	51.4706	1.2203	2.05031e-07	6.01615e-07	UP
hsa-miR-192-5p	1.76811	0	1.50277	3.97136e-22	6.73542e-21	UP
hsa-miR-196a-5p	2.98588	0	2.42203	2.78337e-18	3.10566e-17	UP
hsa-miR-129-5p	1.6761	8.33333	-1.07596	3.1069e-09	1.13563e-08	DOWN
hsa-miR-148a-3p	1.44012	0	0.919438	1.6525e-12	8.86912e-12	UP
hsa-miR-139-5p	2.95952	0	-2.92369	2.71081e-39	4.95292e-37	DOWN
hsa-miR-7-5p	1.39952	30.8824	0.993779	1.39177e-13	8.49079e-13	UP
hsa-miR-10a-5p	1.21667	0	-0.746812	1.84065e-07	5.43858e-07	DOWN
hsa-miR-10b-5p	1.97691	0	-1.96316	3.02658e-38	3.66649e-36	DOWN
hsa-miR-181b-5p	1.2461	0	0.929852	2.74175e-13	1.60345e-12	UP
hsa-miR-182-5p	2.09234	0	2.15093	7.08698e-32	3.35742e-30	UP
hsa-miR-183-5p	2.88178	0	2.8973	3.35372e-41	9.47986e-39	UP
hsa-miR-187-3p	1.99764	2.45098	1.44903	1.16044e-07	3.53975e-07	UP
hsa-miR-199b-5p	1.24997	0	-1.13842	5.16972e-23	9.96347e-22	DOWN
hsa-miR-203a-3p	1.849	0	1.95903	2.03122e-14	1.37798e-13	UP
hsa-miR-204-5p	3.29671	8.82353	-2.9485	2.92036e-39	4.95292e-37	DOWN
hsa-miR-205-5p	3.30316	0	-1.44792	7.79428e-06	1.87396e-05	DOWN
hsa-miR-210-3p	3.06632	0	2.82154	2.0798e-24	5.34447e-23	UP
hsa-miR-181a-3p	1.06507	0	0.800644	4.02839e-14	2.64812e-13	UP
hsa-miR-215-5p	1.51661	0	-0.864362	6.81471e-07	1.83456e-06	DOWN
hsa-miR-217-5p	1.29411	0	-0.705866	4.01974e-07	1.13247e-06	DOWN
hsa-miR-218-5p	1.28472	0	-1.01436	3.46897e-19	4.20241e-18	DOWN
hsa-miR-223-3p	1.68867	0	-1.18653	1.47672e-12	8.0273e-12	DOWN
hsa-miR-224-5p	3.20047	0	-1.63204	1.56758e-09	5.98786e-09	DOWN
hsa-miR-200b-3p	1.52381	0	1.93599	1.43046e-13	8.66452e-13	UP
hsa-miR-1-3p	1.70599	0.980392	-1.57822	7.83802e-14	4.92344e-13	DOWN
hsa-miR-15b-5p	1.64101	0	0.793397	2.02424e-08	6.62764e-08	UP
hsa-miR-125b-5p	1.75098	0	-1.7004	6.13263e-30	2.47642e-28	DOWN
hsa-miR-128-3p	0.907633	0	0.716972	2.99244e-11	1.37912e-10	UP
hsa-miR-130a-3p	1.15177	0	-0.876256	5.02139e-12	2.50479e-11	DOWN
hsa-miR-133a-3p	1.7776	4.90196	-1.84203	6.93586e-15	5.02701e-14	DOWN
hsa-miR-140-5p	0.966239	0	-0.594183	3.26619e-09	1.17861e-08	DOWN
hsa-miR-141-3p	2.5823	0	2.93853	2.15742e-22	3.89254e-21	UP
hsa-miR-142-5p	1.58014	0	1.09553	1.91761e-09	7.19527e-09	UP
hsa-miR-142-3p	2.30855	0	2.08791	6.34869e-25	1.73668e-23	UP
hsa-miR-143-3p	1.41883	0	-1.35889	3.94433e-28	1.33792e-26	DOWN
hsa-miR-144-3p	1.82031	7.84314	-1.30777	4.93661e-10	1.984e-09	DOWN
hsa-miR-145-5p	2.23991	0	-2.20946	1.46657e-35	1.13059e-33	DOWN
hsa-miR-191-5p	1.57979	0	1.2021	7.76054e-18	8.02553e-17	UP
hsa-miR-9-5p	2.68353	0	0.820635	0.00526329	0.00804193	UP
hsa-miR-126-5p	1.09493	0	-0.937598	9.50537e-15	6.77357e-14	DOWN
hsa-miR-126-3p	1.11725	0	-0.633582	1.70224e-06	4.37424e-06	DOWN
hsa-miR-127-3p	1.08412	0	-1.07705	2.77739e-17	2.64632e-16	DOWN
hsa-miR-150-5p	1.62514	0	-0.672313	0.0010894	0.00191662	DOWN
hsa-miR-154-5p	1.1275	0	-0.588999	6.61824e-07	1.78735e-06	DOWN
hsa-miR-184	2.52673	7.84314	2.1792	4.85156e-15	3.5775e-14	UP
hsa-miR-188-5p	1.00124	23.0392	0.73702	2.22581e-12	1.15796e-11	UP
hsa-miR-195-5p	1.68758	0	-1.62098	8.7214e-36	7.39575e-34	DOWN
hsa-miR-206	1.03575	50	-0.881377	5.62331e-05	0.000119513	DOWN
hsa-miR-200c-3p	1.38653	0	1.955	3.51553e-13	2.02801e-12	UP
hsa-miR-155-5p	1.40141	0	1.20023	3.45434e-18	3.75549e-17	UP
hsa-miR-106b-5p	1.19086	0	0.981844	2.29243e-16	1.94398e-15	UP
hsa-miR-200a-3p	2.13262	0.490196	2.43703	2.98501e-19	3.66854e-18	UP
hsa-miR-301a-3p	1.65184	0.980392	1.44048	9.97674e-17	9.0003e-16	UP
hsa-miR-99b-5p	1.17707	0	0.747409	1.5996e-12	8.63986e-12	UP
hsa-miR-296-5p	1.57108	1.47059	-0.8915	8.98756e-10	3.56142e-09	DOWN
hsa-miR-130b-3p	1.43883	0	1.32586	3.5852e-21	5.33377e-20	UP
hsa-miR-365a-3p	1.5666	0	-1.18793	5.55577e-17	5.14098e-16	DOWN
hsa-miR-376c-3p	1.4529	0.980392	-1.10854	5.09359e-16	4.19356e-15	DOWN
hsa-miR-375-3p	2.94869	0	2.0652	5.6931e-12	2.80683e-11	UP
hsa-miR-378a-5p	2.49519	0	-2.1144	7.76441e-26	2.27042e-24	DOWN
hsa-miR-378a-3p	1.97513	0	-1.83077	4.48879e-24	1.11956e-22	DOWN
hsa-miR-379-5p	1.33399	0	-1.34178	6.43629e-23	1.21288e-21	DOWN
hsa-miR-381-3p	1.51609	0	-1.54314	4.11457e-31	1.8364e-29	DOWN
hsa-miR-383-5p	2.20016	36.7647	-1.63229	7.40136e-24	1.65167e-22	DOWN
hsa-miR-340-3p	1.56017	0	0.916686	7.99508e-12	3.87419e-11	UP
hsa-miR-328-3p	1.17873	0	-0.597702	8.27487e-06	1.97664e-05	DOWN
hsa-miR-342-3p	1.66468	0	1.38876	1.25889e-14	8.82263e-14	UP
hsa-miR-337-3p	1.6106	0	-1.68631	6.84373e-24	1.56851e-22	DOWN
hsa-miR-326	1.61957	0	-0.781809	3.02546e-08	9.79232e-08	DOWN
hsa-miR-148b-3p	1.40434	0	1.295	5.37288e-25	1.51874e-23	UP
hsa-miR-331-3p	1.63925	0	1.32678	2.8023e-22	4.8497e-21	UP
hsa-miR-335-5p	2.22164	0.490196	-2.24618	7.31878e-28	2.38705e-26	DOWN
hsa-miR-133b	0.929937	45.098	-0.660151	9.84901e-05	0.000200768	DOWN
hsa-miR-345-5p	1.81859	0	1.15402	5.62505e-13	3.18003e-12	UP
hsa-miR-423-3p	1.07712	0	0.684079	3.51162e-09	1.25648e-08	UP
hsa-miR-424-5p	1.87546	0	0.756246	1.20091e-05	2.79006e-05	UP
hsa-miR-425-3p	0.959081	0	0.79372	7.78244e-13	4.31341e-12	UP
hsa-miR-20b-5p	2.10283	0.490196	0.803883	8.31842e-05	0.000173318	UP
hsa-miR-429	2.78426	0.980392	2.68678	1.38156e-23	2.92892e-22	UP
hsa-miR-449a	0.837878	56.8627	1.2377	1.19103e-09	4.63299e-09	UP
hsa-miR-191-3p	1.42897	4.41176	1.15124	1.47131e-15	1.17704e-14	UP
hsa-miR-200a-5p	2.31073	0	2.58016	1.74768e-21	2.74451e-20	UP
hsa-miR-369-5p	1.26381	0.980392	-0.930413	1.23478e-13	7.58765e-13	DOWN
hsa-miR-433-3p	1.13326	9.80392	-0.924803	4.84e-15	3.5775e-14	DOWN
hsa-miR-329-3p	0.919945	18.1373	-0.685462	7.27701e-12	3.54649e-11	DOWN
hsa-miR-451a	3.16266	0	-3.21535	1.48025e-24	3.92266e-23	DOWN
hsa-miR-452-5p	3.3037	0	-2.32896	9.20914e-20	1.18323e-18	DOWN
hsa-miR-452-3p	1.99958	3.92157	-1.11195	5.04659e-09	1.73964e-08	DOWN
hsa-miR-410-3p	1.05939	1.47059	-0.963568	2.19204e-12	1.14744e-11	DOWN
hsa-miR-483-3p	1.8284	4.90196	-1.31068	2.68299e-16	2.25265e-15	DOWN
hsa-miR-484	1.45648	0	0.731687	4.0131e-10	1.652e-09	UP
hsa-miR-485-3p	1.12335	1.47059	-0.629423	6.48538e-07	1.75706e-06	DOWN
hsa-miR-486-5p	3.52954	0	-3.98935	6.23356e-31	2.64303e-29	DOWN
hsa-miR-511-5p	2.09619	1.47059	-1.75873	9.2773e-21	1.33342e-19	DOWN
hsa-miR-493-5p	1.77275	0.490196	1.18178	1.38075e-14	9.59733e-14	UP
hsa-miR-432-5p	1.14357	1.47059	-1.19373	1.24993e-15	1.00947e-14	DOWN
hsa-miR-494-3p	1.13539	6.86275	-0.657935	3.01455e-08	9.79232e-08	DOWN
hsa-miR-495-3p	1.35616	0	-1.35479	9.5844e-20	1.21307e-18	DOWN
hsa-miR-497-5p	1.52202	0	-1.31226	7.01186e-23	1.29262e-21	DOWN
hsa-miR-503-5p	2.09741	3.92157	1.66263	1.42449e-16	1.23262e-15	UP
hsa-miR-299-5p	1.13011	0.980392	-1.03385	2.41972e-17	2.33173e-16	DOWN
hsa-miR-493-3p	1.3623	7.84314	0.96636	1.66428e-17	1.66036e-16	UP
hsa-miR-487b-3p	1.10317	0.490196	-0.754363	7.85098e-11	3.46752e-10	DOWN
hsa-miR-92b-3p	1.53389	0	1.42726	2.70975e-22	4.78722e-21	UP
hsa-miR-551b-3p	1.76098	7.84314	-0.963728	4.62653e-08	1.47493e-07	DOWN
hsa-miR-584-5p	1.90926	0	-1.71913	4.42907e-23	8.73453e-22	DOWN
hsa-miR-590-5p	1.36053	0	0.930798	1.31372e-10	5.65499e-10	UP
hsa-miR-592	2.10993	40.1961	1.91732	5.9685e-29	2.20056e-27	UP
hsa-miR-615-3p	1.59966	1.47059	0.923956	1.87819e-09	7.11028e-09	UP
hsa-miR-616-5p	1.39585	8.33333	0.675701	2.05004e-07	6.01615e-07	UP
hsa-miR-625-5p	1.11986	2.94118	0.708342	3.20137e-09	1.1641e-08	UP
hsa-miR-629-3p	1.83165	2.45098	1.33661	5.0456e-17	4.75408e-16	UP
hsa-miR-33b-5p	2.16464	13.2353	1.88944	2.9782e-23	6.15978e-22	UP
hsa-miR-411-5p	1.15609	1.47059	-0.994613	2.76174e-15	2.12905e-14	DOWN
hsa-miR-654-5p	1.01882	5.39216	-0.832962	4.11507e-12	2.06484e-11	DOWN
hsa-miR-655-3p	1.13266	2.45098	-0.708438	1.00098e-09	3.94806e-09	DOWN
hsa-miR-425-5p	1.64907	0	0.925578	1.11106e-08	3.70936e-08	UP
hsa-miR-758-3p	1.04989	0	-0.894901	8.45051e-11	3.71297e-10	DOWN
hsa-miR-671-5p	1.28425	4.41176	1.08867	2.82702e-20	3.80526e-19	UP
hsa-miR-767-5p	0.40477	68.1373	0.831261	2.68156e-06	6.82871e-06	UP
hsa-miR-454-3p	1.64568	0.490196	1.34324	4.41308e-19	5.27083e-18	UP
hsa-miR-769-5p	0.759866	0	0.656639	4.3602e-14	2.8011e-13	UP
hsa-miR-769-3p	0.985326	7.84314	0.692234	7.18412e-11	3.1896e-10	UP
hsa-miR-766-3p	1.13686	0.490196	0.722123	2.92188e-09	1.07262e-08	UP
hsa-let-7a-3p	0.968475	0	0.64753	1.20921e-08	4.02122e-08	UP
hsa-miR-16-1-3p	1.32093	5.39216	0.978364	7.22779e-19	8.39612e-18	UP
hsa-miR-21-3p	2.24106	0	2.39364	1.49424e-29	5.7596e-28	UP
hsa-miR-27a-5p	2.0752	0	-1.14134	4.37499e-10	1.78365e-09	DOWN
hsa-miR-28-3p	0.857128	0	-0.708712	6.48586e-19	7.6389e-18	DOWN
hsa-miR-93-3p	1.39095	0	0.88448	3.43165e-11	1.57299e-10	UP
hsa-miR-99a-3p	1.55085	0.490196	-1.27879	1.04088e-21	1.73072e-20	DOWN
hsa-miR-30c-2-3p	1.41136	0	-1.23287	6.63109e-15	4.84756e-14	DOWN
hsa-miR-139-3p	3.54391	1.47059	-3.38504	6.28251e-43	5.32757e-40	DOWN
hsa-miR-7-1-3p	1.47553	0	1.04998	6.90522e-13	3.85239e-12	UP
hsa-miR-10b-3p	1.63005	0	-1.53276	7.12659e-32	3.35742e-30	DOWN
hsa-miR-181c-3p	1.29674	0	0.856208	1.12235e-10	4.85589e-10	UP
hsa-miR-183-3p	1.05491	39.2157	0.879137	1.35159e-16	1.1816e-15	UP
hsa-miR-200b-5p	1.63084	1.96078	1.29437	2.47101e-11	1.15769e-10	UP
hsa-let-7g-3p	1.66054	0	1.23688	8.98061e-15	6.45386e-14	UP
hsa-miR-15b-3p	2.16367	0	1.26954	1.01274e-10	4.40412e-10	UP
hsa-miR-140-3p	1.77816	0	-1.60015	1.25667e-36	1.18406e-34	DOWN
hsa-miR-141-5p	1.94859	0.490196	2.40264	3.25949e-18	3.58967e-17	UP
hsa-miR-144-5p	3.00249	0	-2.92404	6.52833e-24	1.53778e-22	DOWN
hsa-miR-145-3p	1.53454	0	-1.50575	2.33568e-33	1.32044e-31	DOWN
hsa-miR-125b-2-3p	2.05283	0	-1.94607	3.1262e-35	2.20918e-33	DOWN
hsa-miR-136-3p	1.16704	0.490196	-0.786594	4.67956e-10	1.89869e-09	DOWN
hsa-miR-149-3p	0.640362	59.3137	0.608241	3.57958e-11	1.62325e-10	UP
hsa-miR-185-3p	1.24407	0.980392	0.693666	1.30968e-08	4.32145e-08	UP
hsa-miR-188-3p	1.31632	25.4902	0.661245	4.72357e-10	1.90742e-09	UP
hsa-miR-193a-5p	1.03004	0	-0.978279	4.87193e-18	5.16424e-17	DOWN
hsa-miR-195-3p	1.51487	2.45098	-1.41365	8.74734e-24	1.90198e-22	DOWN
hsa-miR-200c-5p	1.80892	2.94118	1.82172	5.93583e-18	6.21431e-17	UP
hsa-miR-155-3p	0.659467	54.4118	0.690229	2.65243e-12	1.36319e-11	UP
hsa-miR-99b-3p	0.897522	0	0.86617	1.15703e-12	6.37115e-12	UP
hsa-miR-130b-5p	1.6721	0	1.37651	8.32677e-20	1.08632e-18	UP
hsa-miR-377-5p	1.29806	4.41176	-1.20964	4.97361e-20	6.59004e-19	DOWN
hsa-miR-340-5p	1.02179	0	0.693551	1.68325e-10	7.20909e-10	UP
hsa-miR-330-5p	0.972125	0	0.730733	6.00015e-12	2.94111e-11	UP
hsa-miR-342-5p	1.94228	0	1.79192	1.02283e-20	1.4219e-19	UP
hsa-miR-151a-5p	0.97444	0	0.67108	1.16825e-09	4.56532e-09	UP
hsa-miR-148b-5p	1.10625	9.80392	0.978906	2.34652e-21	3.6179e-20	UP
hsa-miR-339-3p	0.939608	0	0.638077	1.25232e-12	6.85139e-12	UP
hsa-miR-335-3p	2.14069	0	-1.97219	1.20245e-21	1.96092e-20	DOWN
hsa-miR-20b-3p	1.39978	25.9804	0.870483	1.60215e-11	7.59006e-11	UP
hsa-miR-431-3p	1.31768	0.490196	-1.01843	2.99747e-12	1.53124e-11	DOWN
hsa-miR-483-5p	1.56504	7.84314	-1.27739	1.62922e-20	2.22835e-19	DOWN
hsa-miR-486-3p	0.824458	50.9804	-0.596325	3.60798e-06	9.10585e-06	DOWN
hsa-miR-455-3p	1.72021	0	1.24639	1.16469e-09	4.56532e-09	UP
hsa-miR-590-3p	1.23676	3.43137	1.10995	8.52058e-18	8.70536e-17	UP
hsa-miR-628-5p	1.76894	0	0.845269	6.09274e-09	2.05842e-08	UP
hsa-miR-654-3p	1.45589	0	-1.15172	4.70036e-15	3.55707e-14	DOWN
hsa-miR-891a-5p	1.80889	10.7843	-1.17472	1.01901e-11	4.90979e-11	DOWN
hsa-miR-450b-5p	1.47561	0.490196	0.742162	3.42716e-07	9.71984e-07	UP
hsa-miR-889-3p	1.2373	0	-0.757365	2.01367e-09	7.52243e-09	DOWN
hsa-miR-708-5p	1.53725	0	0.915553	1.79086e-12	9.55123e-12	UP
hsa-miR-708-3p	1.14115	0	0.634074	1.95731e-08	6.43333e-08	UP
hsa-miR-147b-3p	0.740835	52.9412	0.692124	7.70621e-14	4.91343e-13	UP
hsa-miR-190b-5p	2.85573	8.33333	2.28185	8.0086e-21	1.17091e-19	UP
hsa-miR-877-5p	1.20494	25	0.697058	3.87145e-09	1.37316e-08	UP
hsa-miR-760	1.3158	23.5294	1.24511	2.22978e-15	1.75079e-14	UP
hsa-miR-301b-3p	0.747316	51.4706	0.682335	1.65532e-13	9.8853e-13	UP
hsa-miR-937-3p	1.40897	15.6863	1.19114	3.23872e-13	1.88112e-12	UP
hsa-miR-940	1.75011	9.31373	1.44981	2.24743e-19	2.80267e-18	UP
hsa-miR-944	1.57974	15.1961	-0.936168	3.6646e-11	1.65297e-10	DOWN
hsa-miR-1301-3p	1.74936	0.490196	1.83072	8.42801e-28	2.64702e-26	UP
hsa-miR-1295a	1.13583	15.1961	-0.691753	4.31537e-09	1.50594e-08	DOWN
hsa-miR-1247-5p	1.96992	1.47059	-1.63269	1.30618e-17	1.31862e-16	DOWN
hsa-miR-1258	1.60433	14.2157	-1.54933	3.0407e-21	4.60449e-20	DOWN
hsa-miR-1262	1.05551	18.1373	-0.653325	3.52069e-11	1.60513e-10	DOWN
hsa-miR-1266-5p	1.12168	0	0.641124	6.65532e-08	2.08255e-07	UP
hsa-miR-1269a	2.0965	38.7255	2.01804	4.28484e-09	1.50147e-08	UP
hsa-miR-1277-3p	1.29911	29.902	0.789654	2.35866e-13	1.38899e-12	UP
hsa-miR-1307-3p	1.293	0	0.873319	1.21381e-11	5.78263e-11	UP
hsa-miR-1468-5p	1.63174	0.980392	-1.20775	1.00576e-14	7.10735e-14	DOWN
hsa-miR-675-3p	1.97431	0	-1.03779	2.31407e-09	8.6067e-09	DOWN
hsa-miR-224-3p	1.80071	7.35294	-1.24453	3.07024e-12	1.55902e-11	DOWN
hsa-miR-3127-5p	1.28808	0.490196	0.824777	1.66615e-11	7.84944e-11	UP
hsa-miR-3170	1.17328	9.80392	0.798669	2.38586e-12	1.23366e-11	UP
hsa-miR-323b-3p	1.97458	6.86275	0.758678	4.88143e-06	1.20333e-05	UP
hsa-miR-3065-5p	1.46463	16.6667	1.15581	4.34004e-14	2.8011e-13	UP
hsa-miR-3199	1.32914	13.2353	-0.99828	1.36294e-21	2.18071e-20	DOWN
hsa-miR-3200-3p	1.60641	8.82353	0.953899	1.25875e-09	4.87405e-09	UP
hsa-miR-3065-3p	2.04913	0	1.06921	3.21225e-09	1.1641e-08	UP
hsa-miR-378c	1.63125	0.490196	-1.55159	4.76592e-24	1.15472e-22	DOWN
hsa-miR-4326	2.17701	22.549	0.982199	6.21106e-16	5.0644e-15	UP
hsa-miR-3610	1.04472	38.2353	0.766261	1.60926e-14	1.10948e-13	UP
hsa-miR-3613-5p	1.45328	0.490196	1.16177	1.02211e-18	1.17128e-17	UP
hsa-miR-3614-5p	1.31896	9.80392	0.663197	1.13283e-06	2.97411e-06	UP
hsa-miR-3664-5p	0.716418	55.3922	0.617777	9.84366e-11	4.3028e-10	UP
hsa-miR-3677-3p	1.79051	1.96078	1.69959	1.01537e-20	1.4219e-19	UP
hsa-miR-3150b-3p	0.956242	13.7255	0.83838	2.44359e-09	9.04875e-09	UP
hsa-miR-3928-3p	1.1465	9.80392	0.715772	3.42607e-09	1.23106e-08	UP
hsa-miR-378d	1.16567	29.902	-0.735703	2.26612e-14	1.51313e-13	DOWN
hsa-miR-4501	0.70468	62.7451	0.66657	6.90851e-11	3.08338e-10	UP
hsa-miR-3074-5p	1.109	0	0.682118	7.11519e-07	1.90337e-06	UP
hsa-miR-3677-5p	1.13814	38.2353	0.848499	2.09977e-14	1.41318e-13	UP
hsa-miR-4638-3p	1.43343	30.8824	1.00565	4.57948e-18	4.9157e-17	UP
hsa-miR-4668-3p	1.20286	5.39216	1.10003	8.83665e-17	8.05751e-16	UP
hsa-miR-4677-3p	1.09151	0	0.974618	2.41413e-17	2.33173e-16	UP
hsa-miR-203b-3p	2.22109	1.47059	1.70986	4.42687e-13	2.51946e-12	UP
hsa-miR-4724-5p	0.721228	55.3922	0.89575	6.03287e-13	3.388e-12	UP
hsa-miR-4728-3p	1.08025	6.37255	0.620289	6.22049e-05	0.000131545	UP
hsa-miR-4732-3p	0.983425	49.0196	-1.05457	4.15834e-14	2.71252e-13	DOWN
hsa-miR-4746-5p	1.21607	9.31373	0.922228	1.51967e-13	9.13959e-13	UP
hsa-miR-5586-5p	1.14924	3.92157	0.714543	3.89035e-09	1.37316e-08	UP
hsa-miR-5683	3.06127	2.94118	-2.80574	1.36176e-28	4.81154e-27	DOWN
hsa-miR-181b-3p	2.10762	0	2.00093	4.90783e-27	1.48637e-25	UP
hsa-miR-301a-5p	1.84708	8.33333	1.65409	1.35059e-16	1.1816e-15	UP
hsa-miR-659-5p	0.863318	7.84314	0.596531	8.18146e-10	3.25722e-09	UP
hsa-miR-1247-3p	2.66177	0.980392	-2.3711	3.39143e-23	6.84746e-22	DOWN
hsa-miR-1307-5p	3.7777	0	3.39381	5.89689e-39	8.33427e-37	UP
hsa-miR-365b-3p	1.56794	0	-1.18801	5.57748e-17	5.14098e-16	DOWN
hsa-miR-98-3p	1.01836	13.2353	0.780589	4.01109e-16	3.33471e-15	UP
hsa-miR-381-5p	0.848759	22.549	-0.596497	2.60276e-11	1.21272e-10	DOWN
hsa-miR-758-5p	1.1987	0.980392	-1.08508	2.70252e-15	2.10251e-14	DOWN
hsa-miR-6507-5p	0.897492	50.9804	-0.80807	1.20438e-18	1.36175e-17	DOWN
hsa-miR-6510-3p	3.5293	8.82353	-1.34717	8.71543e-07	2.30239e-06	DOWN
hsa-miR-6715a-3p	1.07902	45.098	-0.677957	1.04002e-08	3.4859e-08	DOWN
hsa-miR-6716-3p	0.896748	10.7843	-0.658477	2.87824e-10	1.20234e-09	DOWN
hsa-let-7c-3p	1.49989	0	-1.19339	1.21625e-13	7.52831e-13	DOWN
hsa-miR-370-5p	1.12808	0.980392	-0.972954	2.88107e-14	1.90871e-13	DOWN
hsa-miR-487a-5p	1.043	13.2353	-0.691353	3.82137e-12	1.92888e-11	DOWN
hsa-miR-6892-5p	1.11534	2.45098	-0.97824	2.82183e-15	2.15578e-14	DOWN
hsa-miR-7705	0.878833	48.5294	0.723233	1.5436e-15	1.22334e-14	UP
hsa-miR-7706	1.05678	18.1373	0.8221	3.67215e-13	2.10404e-12	UP
hsa-miR-181b-2-3p	1.20497	12.7451	0.889465	5.16127e-11	2.31575e-10	UP
hsa-miR-301b-5p	0.705838	56.8627	0.720972	8.55292e-14	5.333e-13	UP

## Sheet: DECs
genes	IQR	perc_zeros	logFC	pval	pval_adj	direction		direction	# circRNAs
hsa_circRNA_000654	0.726554	0	0.636213	0.0625	0.104195	UP		DOWN	2103
hsa_circRNA_404789	0.677507	0	-0.617772	0.0625	0.104195	DOWN		UP	1164
hsa_circRNA_102997	1.03953	0	1.04844	0.0625	0.104195	UP		Total	3267
hsa_circRNA_402543	0.681685	0	-0.585997	0.0625	0.104195	DOWN
hsa_circRNA_405950	0.721068	0	-0.653153	0.0625	0.104195	DOWN
hsa_circRNA_407023	1.47826	0	-1.20823	0.0625	0.104195	DOWN
hsa_circRNA_061825	0.658443	0	-0.711553	0.0625	0.104195	DOWN
hsa_circRNA_092547	2.55721	0	2.46903	0.0625	0.104195	UP
hsa_circRNA_404732	0.607362	0	-0.592975	0.0625	0.104195	DOWN
hsa_circRNA_405400	0.857867	0	-0.784478	0.0625	0.104195	DOWN
hsa_circRNA_102445	0.652303	0	-0.837175	0.0625	0.104195	DOWN
hsa_circRNA_092482	1.44348	0	1.40993	0.0625	0.104195	UP
hsa_circRNA_405869	1.45146	0	1.2915	0.0625	0.104195	UP
hsa_circRNA_402810	0.634189	0	-0.619624	0.0625	0.104195	DOWN
hsa_circRNA_068655	1.70064	0	1.51874	0.0625	0.104195	UP
hsa_circRNA_404245	0.845305	0	-0.704563	0.0625	0.104195	DOWN
hsa_circRNA_047834	0.796467	0	-0.769421	0.0625	0.104195	DOWN
hsa_circRNA_406838	0.721898	0	-0.607113	0.0625	0.104195	DOWN
hsa_circRNA_405727	0.642337	0	-0.711909	0.0625	0.104195	DOWN
hsa_circRNA_017697	0.668241	0	-0.639074	0.0625	0.104195	DOWN
hsa_circRNA_003986	0.7349	0	-0.990387	0.0625	0.104195	DOWN
hsa_circRNA_100137	0.600069	0	-0.594201	0.0625	0.104195	DOWN
hsa_circRNA_406973	0.759892	0	-0.733479	0.0625	0.104195	DOWN
hsa_circRNA_102798	0.533192	0	-0.636769	0.0625	0.104195	DOWN
hsa_circRNA_091669	0.795947	0	-0.737201	0.0625	0.104195	DOWN
hsa_circRNA_101466	0.592579	0	-0.768604	0.0625	0.104195	DOWN
hsa_circRNA_050999	1.05774	0	-1.09448	0.0625	0.104195	DOWN
hsa_circRNA_020169	0.687899	0	-0.664681	0.0625	0.104195	DOWN
hsa_circRNA_407303	0.941897	0	-0.899568	0.0625	0.104195	DOWN
hsa_circRNA_100555	0.800993	0	-0.812654	0.0625	0.104195	DOWN
hsa_circRNA_062996	1.15974	0	-0.922803	0.0625	0.104195	DOWN
hsa_circRNA_075881	0.787851	0	-0.784389	0.0625	0.104195	DOWN
hsa_circRNA_005287	0.648979	0	-0.640037	0.0625	0.104195	DOWN
hsa_circRNA_101996	1.0906	0	1.11227	0.0625	0.104195	UP
hsa_circRNA_101224	0.863878	0	0.696097	0.0625	0.104195	UP
hsa_circRNA_100885	2.47032	0	2.26264	0.0625	0.104195	UP
hsa_circRNA_088498	0.531528	0	-0.708297	0.0625	0.104195	DOWN
hsa_circRNA_404608	0.773569	0	-0.752811	0.0625	0.104195	DOWN
hsa_circRNA_102324	1.13484	0	-0.779565	0.0625	0.104195	DOWN
hsa_circRNA_002554	0.831181	0	-1.13095	0.0625	0.104195	DOWN
hsa_circRNA_000615	2.25991	0	2.32312	0.0625	0.104195	UP
hsa_circRNA_009118	0.604257	0	-0.609744	0.0625	0.104195	DOWN
hsa_circRNA_401083	0.83813	0	-0.763982	0.0625	0.104195	DOWN
hsa_circRNA_067524	1.45771	0	-1.40418	0.0625	0.104195	DOWN
hsa_circRNA_016681	1.12927	0	1.17227	0.0625	0.104195	UP
hsa_circRNA_002961	1.62053	0	1.4444	0.0625	0.104195	UP
hsa_circRNA_006811	0.436571	0	-0.788166	0.0625	0.104195	DOWN
hsa_circRNA_007260	0.636243	0	-0.590209	0.0625	0.104195	DOWN
hsa_circRNA_102469	1.69606	0	1.64	0.0625	0.104195	UP
hsa_circRNA_100794	0.718818	0	0.74219	0.0625	0.104195	UP
hsa_circRNA_002635	2.43256	0	2.11573	0.0625	0.104195	UP
hsa_circRNA_103868	1.51807	0	1.437	0.0625	0.104195	UP
hsa_circRNA_100018	1.97485	0	1.74926	0.0625	0.104195	UP
hsa_circRNA_405479	0.817136	0	-0.694337	0.0625	0.104195	DOWN
hsa_circRNA_100816	0.64689	0	-0.695104	0.0625	0.104195	DOWN
hsa_circRNA_406107	0.847395	0	-0.674813	0.0625	0.104195	DOWN
hsa_circRNA_049704	0.731073	0	-0.75047	0.0625	0.104195	DOWN
hsa_circRNA_001220	0.866856	0	-0.863028	0.0625	0.104195	DOWN
hsa_circRNA_405405	0.874032	0	-0.978565	0.0625	0.104195	DOWN
hsa_circRNA_102294	1.53336	0	1.50923	0.0625	0.104195	UP
hsa_circRNA_052153	0.653002	0	-1.02374	0.0625	0.104195	DOWN
hsa_circRNA_033062	0.733354	0	-0.751141	0.0625	0.104195	DOWN
hsa_circRNA_051908	0.66213	0	0.651106	0.0625	0.104195	UP
hsa_circRNA_089353	1.01557	0	-0.667479	0.0625	0.104195	DOWN
hsa_circRNA_100067	0.65969	0	0.631351	0.0625	0.104195	UP
hsa_circRNA_003251	2.64417	0	2.56291	0.0625	0.104195	UP
hsa_circRNA_091722	0.830811	0	-0.612153	0.0625	0.104195	DOWN
hsa_circRNA_405239	2.07074	0	-1.76012	0.0625	0.104195	DOWN
hsa_circRNA_100594	0.846883	0	0.914269	0.0625	0.104195	UP
hsa_circRNA_100356	0.835559	0	0.815839	0.0625	0.104195	UP
hsa_circRNA_004145	0.90393	0	0.726997	0.0625	0.104195	UP
hsa_circRNA_103308	1.40923	0	-1.16292	0.0625	0.104195	DOWN
hsa_circRNA_403874	1.32188	0	0.923136	0.0625	0.104195	UP
hsa_circRNA_104323	0.654865	0	-0.652497	0.0625	0.104195	DOWN
hsa_circRNA_007019	0.630323	0	-0.645155	0.0625	0.104195	DOWN
hsa_circRNA_007091	0.619728	0	-0.683617	0.0625	0.104195	DOWN
hsa_circRNA_104803	1.11164	0	1.13138	0.0625	0.104195	UP
hsa_circRNA_005185	0.778268	0	-0.805145	0.0625	0.104195	DOWN
hsa_circRNA_049637	2.73691	0	2.28537	0.0625	0.104195	UP
hsa_circRNA_100093	1.91694	0	1.64184	0.0625	0.104195	UP
hsa_circRNA_402050	0.64689	0	-0.637549	0.0625	0.104195	DOWN
hsa_circRNA_028826	0.938879	0	0.876157	0.0625	0.104195	UP
hsa_circRNA_100080	1.45665	0	1.58245	0.0625	0.104195	UP
hsa_circRNA_404643	2.37756	0	2.1463	0.0625	0.104195	UP
hsa_circRNA_044014	0.89657	0	-0.810984	0.0625	0.104195	DOWN
hsa_circRNA_052254	0.609048	0	-0.611025	0.0625	0.104195	DOWN
hsa_circRNA_000166	3.44924	0	3.55406	0.0625	0.104195	UP
hsa_circRNA_073630	0.891137	0	-0.866247	0.0625	0.104195	DOWN
hsa_circRNA_080052	1.5977	0	-1.49987	0.0625	0.104195	DOWN
hsa_circRNA_102517	0.68948	0	0.761067	0.0625	0.104195	UP
hsa_circRNA_405983	0.593375	0	-0.625473	0.0625	0.104195	DOWN
hsa_circRNA_101526	0.951745	0	-1.11237	0.0625	0.104195	DOWN
hsa_circRNA_102821	0.638734	0	-0.635741	0.0625	0.104195	DOWN
hsa_circRNA_016458	0.786442	0	-0.796186	0.0625	0.104195	DOWN
hsa_circRNA_009181	1.97511	0	1.9553	0.0625	0.104195	UP
hsa_circRNA_022382	1.0215	0	1.07424	0.0625	0.104195	UP
hsa_circRNA_101904	0.601508	0	0.791488	0.0625	0.104195	UP
hsa_circRNA_002197	0.633775	0	-0.616865	0.0625	0.104195	DOWN
hsa_circRNA_405110	0.814429	0	-0.765112	0.0625	0.104195	DOWN
hsa_circRNA_104531	1.24793	0	1.23306	0.0625	0.104195	UP
hsa_circRNA_406261	0.670965	0	-0.627106	0.0625	0.104195	DOWN
hsa_circRNA_075671	1.74998	0	1.65309	0.0625	0.104195	UP
hsa_circRNA_104403	1.3322	0	1.33334	0.0625	0.104195	UP
hsa_circRNA_004087	1.57827	0	1.52754	0.0625	0.104195	UP
hsa_circRNA_001062	1.87084	0	1.26535	0.0625	0.104195	UP
hsa_circRNA_059963	0.77417	0	-0.615539	0.0625	0.104195	DOWN
hsa_circRNA_087856	4.20459	0	4.08449	0.0625	0.104195	UP
hsa_circRNA_105023	1.08287	0	0.815869	0.0625	0.104195	UP
hsa_circRNA_068465	0.930822	0	0.954683	0.0625	0.104195	UP
hsa_circRNA_406886	0.516634	0	-0.598412	0.0625	0.104195	DOWN
hsa_circRNA_022149	1.37656	0	-1.20828	0.0625	0.104195	DOWN
hsa_circRNA_009044	1.00778	0	-1.11322	0.0625	0.104195	DOWN
hsa_circRNA_403834	2.32744	0	2.45322	0.0625	0.104195	UP
hsa_circRNA_100740	0.785309	0	-0.70511	0.0625	0.104195	DOWN
hsa_circRNA_102027	1.09648	0	1.33239	0.0625	0.104195	UP
hsa_circRNA_103740	1.51096	0	1.5041	0.0625	0.104195	UP
hsa_circRNA_000958	0.583745	0	-0.585661	0.0625	0.104195	DOWN
hsa_circRNA_101406	0.647547	0	0.693029	0.0625	0.104195	UP
hsa_circRNA_406565	0.739842	0	-0.812037	0.0625	0.104195	DOWN
hsa_circRNA_021526	0.642448	0	-0.725566	0.0625	0.104195	DOWN
hsa_circRNA_070829	0.641388	0	-0.596263	0.0625	0.104195	DOWN
hsa_circRNA_104975	0.870536	0	-0.825927	0.0625	0.104195	DOWN
hsa_circRNA_048410	1.68281	0	-1.8401	0.0625	0.104195	DOWN
hsa_circRNA_405841	0.639917	0	-0.63319	0.0625	0.104195	DOWN
hsa_circRNA_015524	1.48543	0	1.40636	0.0625	0.104195	UP
hsa_circRNA_102032	0.680396	0	0.807773	0.0625	0.104195	UP
hsa_circRNA_405113	1.31858	0	1.45032	0.0625	0.104195	UP
hsa_circRNA_000464	1.66491	0	1.77429	0.0625	0.104195	UP
hsa_circRNA_042079	0.726006	0	-0.641727	0.0625	0.104195	DOWN
hsa_circRNA_104084	0.881178	0	-0.724147	0.0625	0.104195	DOWN
hsa_circRNA_070692	0.61471	0	-0.655208	0.0625	0.104195	DOWN
hsa_circRNA_103514	2.54079	0	2.17013	0.0625	0.104195	UP
hsa_circRNA_406699	1.36678	0	-1.38402	0.0625	0.104195	DOWN
hsa_circRNA_102750	1.04951	0	-0.862457	0.0625	0.104195	DOWN
hsa_circRNA_405401	0.639598	0	-0.610003	0.0625	0.104195	DOWN
hsa_circRNA_405334	0.566347	0	-0.590923	0.0625	0.104195	DOWN
hsa_circRNA_405953	1.16533	0	-1.11109	0.0625	0.104195	DOWN
hsa_circRNA_400270	0.727118	0	-0.707813	0.0625	0.104195	DOWN
hsa_circRNA_002979	0.544928	0	-0.587293	0.0625	0.104195	DOWN
hsa_circRNA_017215	2.38543	0	2.51134	0.0625	0.104195	UP
hsa_circRNA_000931	0.5052	0	-0.586697	0.0625	0.104195	DOWN
hsa_circRNA_103676	0.428571	0	-0.640326	0.0625	0.104195	DOWN
hsa_circRNA_100363	2.3281	0	2.16344	0.0625	0.104195	UP
hsa_circRNA_406863	0.795755	0	-0.626314	0.0625	0.104195	DOWN
hsa_circRNA_406757	1.03245	0	-0.693825	0.0625	0.104195	DOWN
hsa_circRNA_101797	0.823189	0	1.03187	0.0625	0.104195	UP
hsa_circRNA_402819	0.906419	0	-0.836476	0.0625	0.104195	DOWN
hsa_circRNA_037192	0.657059	0	0.8552	0.0625	0.104195	UP
hsa_circRNA_003998	0.71287	0	0.68788	0.0625	0.104195	UP
hsa_circRNA_102711	1.48463	0	1.39802	0.0625	0.104195	UP
hsa_circRNA_401876	0.517105	0	-0.587398	0.0625	0.104195	DOWN
hsa_circRNA_003131	0.786935	0	1.00532	0.0625	0.104195	UP
hsa_circRNA_402608	1.47957	0	1.54172	0.0625	0.104195	UP
hsa_circRNA_000104	0.524797	0	-0.973066	0.0625	0.104195	DOWN
hsa_circRNA_102560	0.562819	0	0.60682	0.0625	0.104195	UP
hsa_circRNA_403194	0.628031	0	-0.594864	0.0625	0.104195	DOWN
hsa_circRNA_401140	0.632491	0	-0.611372	0.0625	0.104195	DOWN
hsa_circRNA_103515	1.60981	0	-1.35168	0.0625	0.104195	DOWN
hsa_circRNA_104527	0.572156	0	0.631177	0.0625	0.104195	UP
hsa_circRNA_060078	0.681713	0	-0.62869	0.0625	0.104195	DOWN
hsa_circRNA_100786	1.71155	0	1.80911	0.0625	0.104195	UP
hsa_circRNA_007878	2.21887	0	2.10714	0.0625	0.104195	UP
hsa_circRNA_103344	1.43852	0	1.32178	0.0625	0.104195	UP
hsa_circRNA_001314	1.18532	0	1.13451	0.0625	0.104195	UP
hsa_circRNA_003196	0.74684	0	-0.727654	0.0625	0.104195	DOWN
hsa_circRNA_406353	0.541514	0	0.890148	0.0625	0.104195	UP
hsa_circRNA_103407	0.851191	0	0.834954	0.0625	0.104195	UP
hsa_circRNA_404494	0.645836	0	-0.661468	0.0625	0.104195	DOWN
hsa_circRNA_101329	0.69239	0	-0.741899	0.0625	0.104195	DOWN
hsa_circRNA_003627	0.734674	0	0.649306	0.0625	0.104195	UP
hsa_circRNA_406052	0.843995	0	-0.798656	0.0625	0.104195	DOWN
hsa_circRNA_104543	1.18004	0	1.19507	0.0625	0.104195	UP
hsa_circRNA_101533	1.4031	0	1.49172	0.0625	0.104195	UP
hsa_circRNA_406193	0.425313	0	-0.769904	0.0625	0.104195	DOWN
hsa_circRNA_033075	0.732737	0	-0.6179	0.0625	0.104195	DOWN
hsa_circRNA_008337	1.34104	0	1.16575	0.0625	0.104195	UP
hsa_circRNA_100172	0.68596	0	-0.735623	0.0625	0.104195	DOWN
hsa_circRNA_000814	0.767827	0	-0.786758	0.0625	0.104195	DOWN
hsa_circRNA_404922	0.97728	0	-0.947525	0.0625	0.104195	DOWN
hsa_circRNA_402813	0.665787	0	-0.613651	0.0625	0.104195	DOWN
hsa_circRNA_073584	0.563342	0	-0.586421	0.0625	0.104195	DOWN
hsa_circRNA_040822	1.2384	0	1.4536	0.0625	0.104195	UP
hsa_circRNA_103655	0.75329	0	0.843896	0.0625	0.104195	UP
hsa_circRNA_101543	0.958704	0	0.873376	0.0625	0.104195	UP
hsa_circRNA_103674	0.94951	0	-1.4156	0.0625	0.104195	DOWN
hsa_circRNA_086441	0.741929	0	-0.619899	0.0625	0.104195	DOWN
hsa_circRNA_062422	0.672195	0	-0.682291	0.0625	0.104195	DOWN
hsa_circRNA_405713	0.920229	0	0.910482	0.0625	0.104195	UP
hsa_circRNA_005629	1.17885	0	-0.878253	0.0625	0.104195	DOWN
hsa_circRNA_100924	1.2856	0	1.40741	0.0625	0.104195	UP
hsa_circRNA_101167	0.839411	0	-1.12975	0.0625	0.104195	DOWN
hsa_circRNA_020496	0.571579	0	-0.601603	0.0625	0.104195	DOWN
hsa_circRNA_005965	1.51198	0	1.37834	0.0625	0.104195	UP
hsa_circRNA_063313	1.02033	0	1.17094	0.0625	0.104195	UP
hsa_circRNA_072766	0.841232	0	-0.822966	0.0625	0.104195	DOWN
hsa_circRNA_085971	0.555598	0	-0.657733	0.0625	0.104195	DOWN
hsa_circRNA_070660	0.328364	0	-0.793009	0.0625	0.104195	DOWN
hsa_circRNA_405529	0.638344	0	-0.68977	0.0625	0.104195	DOWN
hsa_circRNA_054937	0.892274	0	-0.794012	0.0625	0.104195	DOWN
hsa_circRNA_402255	0.891091	0	-0.897129	0.0625	0.104195	DOWN
hsa_circRNA_103610	0.566584	0	-0.662104	0.0625	0.104195	DOWN
hsa_circRNA_069236	0.649582	0	-0.647797	0.0625	0.104195	DOWN
hsa_circRNA_010991	0.629509	0	-0.661957	0.0625	0.104195	DOWN
hsa_circRNA_025984	1.14235	0	-0.9299	0.0625	0.104195	DOWN
hsa_circRNA_405636	0.667034	0	-0.673598	0.0625	0.104195	DOWN
hsa_circRNA_405210	0.95532	0	0.93695	0.0625	0.104195	UP
hsa_circRNA_001035	1.59912	0	1.60996	0.0625	0.104195	UP
hsa_circRNA_036272	0.695684	0	-0.64385	0.0625	0.104195	DOWN
hsa_circRNA_406204	0.576659	0	-0.58588	0.0625	0.104195	DOWN
hsa_circRNA_039183	0.711243	0	-0.748917	0.0625	0.104195	DOWN
hsa_circRNA_039466	0.99071	0	-0.808933	0.0625	0.104195	DOWN
hsa_circRNA_018224	1.96461	0	1.80691	0.0625	0.104195	UP
hsa_circRNA_082178	1.80735	0	1.75999	0.0625	0.104195	UP
hsa_circRNA_017202	1.90187	0	1.88212	0.0625	0.104195	UP
hsa_circRNA_406971	0.73786	0	-0.755338	0.0625	0.104195	DOWN
hsa_circRNA_406267	0.767827	0	-0.718961	0.0625	0.104195	DOWN
hsa_circRNA_404971	0.639158	0	-0.680654	0.0625	0.104195	DOWN
hsa_circRNA_072654	0.454094	0	0.630806	0.0625	0.104195	UP
hsa_circRNA_004528	0.573494	0	-0.590072	0.0625	0.104195	DOWN
hsa_circRNA_102741	0.656953	0	-0.88038	0.0625	0.104195	DOWN
hsa_circRNA_406812	0.608894	0	-0.673809	0.0625	0.104195	DOWN
hsa_circRNA_406607	0.489331	0	-0.61867	0.0625	0.104195	DOWN
hsa_circRNA_001795	1.00696	0	-0.911714	0.0625	0.104195	DOWN
hsa_circRNA_407027	1.04547	0	1.16413	0.0625	0.104195	UP
hsa_circRNA_101102	1.03847	0	0.961479	0.0625	0.104195	UP
hsa_circRNA_077760	0.899052	0	-0.833156	0.0625	0.104195	DOWN
hsa_circRNA_003234	1.17761	0	-1.2439	0.0625	0.104195	DOWN
hsa_circRNA_065768	1.28347	0	1.24898	0.0625	0.104195	UP
hsa_circRNA_406821	1.19559	0	-1.37104	0.0625	0.104195	DOWN
hsa_circRNA_406750	0.400481	0	-0.639733	0.0625	0.104195	DOWN
hsa_circRNA_405354	0.839535	0	-0.787995	0.0625	0.104195	DOWN
hsa_circRNA_101760	0.788823	0	-0.667532	0.0625	0.104195	DOWN
hsa_circRNA_013729	2.25064	0	2.0279	0.0625	0.104195	UP
hsa_circRNA_043108	0.598108	0	-0.585632	0.0625	0.104195	DOWN
hsa_circRNA_001913	0.261816	0	-0.710357	0.0625	0.104195	DOWN
hsa_circRNA_013128	0.517132	0	-0.735361	0.0625	0.104195	DOWN
hsa_circRNA_101961	0.556713	0	-0.639781	0.0625	0.104195	DOWN
hsa_circRNA_403150	1.01887	0	0.892701	0.0625	0.104195	UP
hsa_circRNA_103003	0.895362	0	-0.744927	0.0625	0.104195	DOWN
hsa_circRNA_406012	0.767827	0	-0.68413	0.0625	0.104195	DOWN
hsa_circRNA_402130	0.729352	0	-0.683573	0.0625	0.104195	DOWN
hsa_circRNA_102161	0.52266	0	-0.600939	0.0625	0.104195	DOWN
hsa_circRNA_042688	0.476829	0	-0.713122	0.0625	0.104195	DOWN
hsa_circRNA_005433	1.44701	0	1.47034	0.0625	0.104195	UP
hsa_circRNA_102786	0.717337	0	0.724185	0.0625	0.104195	UP
hsa_circRNA_008025	0.774551	0	0.853081	0.0625	0.104195	UP
hsa_circRNA_104317	0.775379	0	-0.694314	0.0625	0.104195	DOWN
hsa_circRNA_405238	0.732444	0	-0.740538	0.0625	0.104195	DOWN
hsa_circRNA_405499	0.613875	0	-0.735405	0.0625	0.104195	DOWN
hsa_circRNA_083957	1.53334	0	1.79571	0.0625	0.104195	UP
hsa_circRNA_030656	0.545434	0	-0.602777	0.0625	0.104195	DOWN
hsa_circRNA_406999	0.835981	0	-0.621748	0.0625	0.104195	DOWN
hsa_circRNA_104807	0.999182	0	1.02982	0.0625	0.104195	UP
hsa_circRNA_403164	0.658443	0	-0.654068	0.0625	0.104195	DOWN
hsa_circRNA_101891	0.525492	0	-0.617248	0.0625	0.104195	DOWN
hsa_circRNA_407041	0.81591	0	-0.763626	0.0625	0.104195	DOWN
hsa_circRNA_092389	0.617801	0	-0.634033	0.0625	0.104195	DOWN
hsa_circRNA_000110	2.07324	0	-1.63849	0.0625	0.104195	DOWN
hsa_circRNA_102034	0.591906	0	0.682751	0.0625	0.104195	UP
hsa_circRNA_104072	0.654133	0	0.706474	0.0625	0.104195	UP
hsa_circRNA_102806	0.373947	0	0.619097	0.0625	0.104195	UP
hsa_circRNA_406488	0.653772	0	-0.680667	0.0625	0.104195	DOWN
hsa_circRNA_404880	0.695405	0	-0.682319	0.0625	0.104195	DOWN
hsa_circRNA_405138	1.12666	0	1.00037	0.0625	0.104195	UP
hsa_circRNA_405815	1.36687	0	0.968202	0.0625	0.104195	UP
hsa_circRNA_405899	0.596086	0	-0.603279	0.0625	0.104195	DOWN
hsa_circRNA_102658	1.95786	0	2.01236	0.0625	0.104195	UP
hsa_circRNA_007444	2.16927	0	2.29214	0.0625	0.104195	UP
hsa_circRNA_104571	0.593486	0	-0.585928	0.0625	0.104195	DOWN
hsa_circRNA_104899	0.693308	0	-0.758961	0.0625	0.104195	DOWN
hsa_circRNA_406697	1.48907	0	-1.17964	0.0625	0.104195	DOWN
hsa_circRNA_102109	1.10067	0	1.16309	0.0625	0.104195	UP
hsa_circRNA_405165	0.648734	0	-0.782196	0.0625	0.104195	DOWN
hsa_circRNA_000309	0.899277	0	-0.83953	0.0625	0.104195	DOWN
hsa_circRNA_001083	0.657203	0	-0.682047	0.0625	0.104195	DOWN
hsa_circRNA_404233	0.654971	0	-0.621167	0.0625	0.104195	DOWN
hsa_circRNA_101372	1.09395	0	-0.816812	0.0625	0.104195	DOWN
hsa_circRNA_405691	0.718823	0	-0.655719	0.0625	0.104195	DOWN
hsa_circRNA_000175	2.01149	0	1.73015	0.0625	0.104195	UP
hsa_circRNA_067100	1.26628	0	1.34694	0.0625	0.104195	UP
hsa_circRNA_100785	1.61954	0	1.9958	0.0625	0.104195	UP
hsa_circRNA_407215	0.592069	0	-0.585448	0.0625	0.104195	DOWN
hsa_circRNA_407173	1.21825	0	0.971535	0.0625	0.104195	UP
hsa_circRNA_077544	0.720657	0	-0.661759	0.0625	0.104195	DOWN
hsa_circRNA_100826	0.630038	0	-0.669015	0.0625	0.104195	DOWN
hsa_circRNA_001508	0.957856	0	1.21556	0.0625	0.104195	UP
hsa_circRNA_018225	1.15772	0	1.18433	0.0625	0.104195	UP
hsa_circRNA_404129	0.766827	0	-0.69977	0.0625	0.104195	DOWN
hsa_circRNA_406802	0.556322	0	-0.590613	0.0625	0.104195	DOWN
hsa_circRNA_404062	2.00938	0	1.91432	0.0625	0.104195	UP
hsa_circRNA_088200	0.562468	0	-0.899472	0.0625	0.104195	DOWN
hsa_circRNA_020596	0.665012	0	0.866266	0.0625	0.104195	UP
hsa_circRNA_003163	0.439339	0	0.667046	0.0625	0.104195	UP
hsa_circRNA_092375	0.536252	0	0.721629	0.0625	0.104195	UP
hsa_circRNA_042451	0.901682	0	0.632256	0.0625	0.104195	UP
hsa_circRNA_077893	0.513035	0	-0.603427	0.0625	0.104195	DOWN
hsa_circRNA_092490	1.88982	0	1.40245	0.0625	0.104195	UP
hsa_circRNA_006314	1.4649	0	-1.13724	0.0625	0.104195	DOWN
hsa_circRNA_405028	0.624491	0	-0.593146	0.0625	0.104195	DOWN
hsa_circRNA_405956	0.70219	0	-0.694619	0.0625	0.104195	DOWN
hsa_circRNA_407257	1.18807	0	-1.12933	0.0625	0.104195	DOWN
hsa_circRNA_104479	1.07575	0	0.937654	0.0625	0.104195	UP
hsa_circRNA_030788	0.816457	0	-0.856912	0.0625	0.104195	DOWN
hsa_circRNA_405952	1.58488	0	-1.41785	0.0625	0.104195	DOWN
hsa_circRNA_404550	0.755961	0	-0.688969	0.0625	0.104195	DOWN
hsa_circRNA_100279	0.975082	0	0.669922	0.0625	0.104195	UP
hsa_circRNA_000982	1.65826	0	1.31715	0.0625	0.104195	UP
hsa_circRNA_063878	0.673499	0	-0.669325	0.0625	0.104195	DOWN
hsa_circRNA_035484	0.621032	0	-0.617402	0.0625	0.104195	DOWN
hsa_circRNA_406427	0.600353	0	0.719977	0.0625	0.104195	UP
hsa_circRNA_103642	2.14949	0	1.66284	0.0625	0.104195	UP
hsa_circRNA_007021	0.638344	0	-0.663042	0.0625	0.104195	DOWN
hsa_circRNA_100424	0.619728	0	-0.724589	0.0625	0.104195	DOWN
hsa_circRNA_102532	1.02554	0	0.997273	0.0625	0.104195	UP
hsa_circRNA_102525	1.41099	0	1.26348	0.0625	0.104195	UP
hsa_circRNA_055999	0.577349	0	-0.615595	0.0625	0.104195	DOWN
hsa_circRNA_406708	0.64689	0	-0.652165	0.0625	0.104195	DOWN
hsa_circRNA_104327	1.87525	0	1.8378	0.0625	0.104195	UP
hsa_circRNA_054963	0.381429	0	-0.722671	0.0625	0.104195	DOWN
hsa_circRNA_101103	1.00289	0	0.989448	0.0625	0.104195	UP
hsa_circRNA_001454	0.787696	0	-0.771601	0.0625	0.104195	DOWN
hsa_circRNA_100289	0.925151	0	1.53268	0.0625	0.104195	UP
hsa_circRNA_101462	0.826171	0	0.849149	0.0625	0.104195	UP
hsa_circRNA_102318	1.26563	0	1.4204	0.0625	0.104195	UP
hsa_circRNA_080788	0.635844	0	0.629136	0.0625	0.104195	UP
hsa_circRNA_076143	0.520406	0	-0.592106	0.0625	0.104195	DOWN
hsa_circRNA_030131	1.19957	0	-0.944711	0.0625	0.104195	DOWN
hsa_circRNA_103254	1.20824	0	1.13812	0.0625	0.104195	UP
hsa_circRNA_048085	0.685376	0	-0.690308	0.0625	0.104195	DOWN
hsa_circRNA_105006	0.731643	0	-0.744812	0.0625	0.104195	DOWN
hsa_circRNA_103925	1.61168	0	1.84167	0.0625	0.104195	UP
hsa_circRNA_406543	0.712837	0	-0.724209	0.0625	0.104195	DOWN
hsa_circRNA_102568	1.00761	0	1.02013	0.0625	0.104195	UP
hsa_circRNA_104171	0.658963	0	-0.652974	0.0625	0.104195	DOWN
hsa_circRNA_100352	0.926233	0	0.966026	0.0625	0.104195	UP
hsa_circRNA_001407	0.549339	0	-0.685246	0.0625	0.104195	DOWN
hsa_circRNA_002863	0.945365	0	0.970433	0.0625	0.104195	UP
hsa_circRNA_404451	0.58826	0	-0.642862	0.0625	0.104195	DOWN
hsa_circRNA_100351	0.67929	0	0.593814	0.0625	0.104195	UP
hsa_circRNA_405251	0.584232	0	-0.623789	0.0625	0.104195	DOWN
hsa_circRNA_101096	0.56354	0	0.644214	0.0625	0.104195	UP
hsa_circRNA_102727	0.613875	0	-0.599358	0.0625	0.104195	DOWN
hsa_circRNA_401640	0.901682	0	1.07598	0.0625	0.104195	UP
hsa_circRNA_005297	1.91513	0	-1.6589	0.0625	0.104195	DOWN
hsa_circRNA_002107	0.418242	0	-0.706115	0.0625	0.104195	DOWN
hsa_circRNA_008865	1.36753	0	1.11822	0.0625	0.104195	UP
hsa_circRNA_011538	0.700146	0	-1.03375	0.0625	0.104195	DOWN
hsa_circRNA_000596	1.26207	0	-1.30441	0.0625	0.104195	DOWN
hsa_circRNA_001288	1.50709	0	-1.28911	0.0625	0.104195	DOWN
hsa_circRNA_001157	0.607553	0	-0.643945	0.0625	0.104195	DOWN
hsa_circRNA_005752	0.606868	0	-0.718222	0.0625	0.104195	DOWN
hsa_circRNA_403168	0.721841	0	-0.644376	0.0625	0.104195	DOWN
hsa_circRNA_400289	1.2152	0	-1.10916	0.0625	0.104195	DOWN
hsa_circRNA_405935	0.780142	0	-0.710164	0.0625	0.104195	DOWN
hsa_circRNA_405936	0.63743	0	-0.640505	0.0625	0.104195	DOWN
hsa_circRNA_100880	1.0936	0	1.07752	0.0625	0.104195	UP
hsa_circRNA_104175	0.295945	0	0.63245	0.0625	0.104195	UP
hsa_circRNA_100705	0.949467	0	1.27661	0.0625	0.104195	UP
hsa_circRNA_092382	0.721248	0	-0.677801	0.0625	0.104195	DOWN
hsa_circRNA_104658	0.637483	0	0.607982	0.0625	0.104195	UP
hsa_circRNA_005882	1.45754	0	1.49903	0.0625	0.104195	UP
hsa_circRNA_403387	0.436344	0	-0.585174	0.0625	0.104195	DOWN
hsa_circRNA_100584	0.697437	0	-0.68571	0.0625	0.104195	DOWN
hsa_circRNA_103959	1.13854	0	1.19533	0.0625	0.104195	UP
hsa_circRNA_405912	1.3241	0	-1.30904	0.0625	0.104195	DOWN
hsa_circRNA_053294	0.390593	0	0.588121	0.0625	0.104195	UP
hsa_circRNA_007135	2.10971	0	2.02426	0.0625	0.104195	UP
hsa_circRNA_103819	0.764053	0	-0.703366	0.0625	0.104195	DOWN
hsa_circRNA_001712	0.729352	0	-0.710936	0.0625	0.104195	DOWN
hsa_circRNA_104851	2.10183	0	2.2102	0.0625	0.104195	UP
hsa_circRNA_406225	2.09563	0	-1.59998	0.0625	0.104195	DOWN
hsa_circRNA_405379	0.607362	0	-0.622752	0.0625	0.104195	DOWN
hsa_circRNA_406716	0.69773	0	-0.703742	0.0625	0.104195	DOWN
hsa_circRNA_057139	0.704737	0	-0.684286	0.0625	0.104195	DOWN
hsa_circRNA_101038	0.877495	0	-0.962757	0.0625	0.104195	DOWN
hsa_circRNA_100894	1.59258	0	1.35535	0.0625	0.104195	UP
hsa_circRNA_003264	0.87551	0	0.989897	0.0625	0.104195	UP
hsa_circRNA_406494	0.853556	0	-0.915177	0.0625	0.104195	DOWN
hsa_circRNA_101722	1.53729	0	-1.69151	0.0625	0.104195	DOWN
hsa_circRNA_100685	0.91921	0	-0.681865	0.0625	0.104195	DOWN
hsa_circRNA_100161	0.904998	0	1.06777	0.0625	0.104195	UP
hsa_circRNA_006737	1.15994	0	1.30386	0.0625	0.104195	UP
hsa_circRNA_403898	1.73176	0	-1.67282	0.0625	0.104195	DOWN
hsa_circRNA_103294	0.727772	0	-0.683219	0.0625	0.104195	DOWN
hsa_circRNA_101808	0.692827	0	-0.664666	0.0625	0.104195	DOWN
hsa_circRNA_011126	0.636243	0	-0.625525	0.0625	0.104195	DOWN
hsa_circRNA_005895	0.726643	0	-0.772004	0.0625	0.104195	DOWN
hsa_circRNA_058161	2.19896	0	-1.89221	0.0625	0.104195	DOWN
hsa_circRNA_100355	2.63603	0	2.34095	0.0625	0.104195	UP
hsa_circRNA_102046	1.08515	0	-1.07097	0.0625	0.104195	DOWN
hsa_circRNA_401609	0.5802	0	-0.59673	0.0625	0.104195	DOWN
hsa_circRNA_104852	3.8206	0	3.77605	0.0625	0.104195	UP
hsa_circRNA_027736	0.740022	0	-0.725806	0.0625	0.104195	DOWN
hsa_circRNA_001188	0.678863	0	-0.597722	0.0625	0.104195	DOWN
hsa_circRNA_102254	1.14586	0	1.07974	0.0625	0.104195	UP
hsa_circRNA_003925	0.461995	0	-0.585644	0.0625	0.104195	DOWN
hsa_circRNA_001543	0.796356	0	-0.750757	0.0625	0.104195	DOWN
hsa_circRNA_401021	1.00807	0	-1.09227	0.0625	0.104195	DOWN
hsa_circRNA_103900	0.693399	0	-0.660887	0.0625	0.104195	DOWN
hsa_circRNA_104810	0.526438	0	0.644613	0.0625	0.104195	UP
hsa_circRNA_101189	0.623944	0	-0.738364	0.0625	0.104195	DOWN
hsa_circRNA_407148	0.669839	0	-0.857099	0.0625	0.104195	DOWN
hsa_circRNA_401590	0.43817	0	0.657123	0.0625	0.104195	UP
hsa_circRNA_001440	0.900971	0	1.06998	0.0625	0.104195	UP
hsa_circRNA_071106	1.52152	0	1.1892	0.0625	0.104195	UP
hsa_circRNA_405706	0.990096	0	-0.928639	0.0625	0.104195	DOWN
hsa_circRNA_077228	0.604071	0	-0.599114	0.0625	0.104195	DOWN
hsa_circRNA_001857	0.860936	0	-0.770691	0.0625	0.104195	DOWN
hsa_circRNA_405082	0.636801	0	-0.617718	0.0625	0.104195	DOWN
hsa_circRNA_103319	0.643306	0	0.730307	0.0625	0.104195	UP
hsa_circRNA_401211	0.604862	0	-0.626619	0.0625	0.104195	DOWN
hsa_circRNA_103685	0.599499	0	-0.648115	0.0625	0.104195	DOWN
hsa_circRNA_001356	0.878009	0	-0.792463	0.0625	0.104195	DOWN
hsa_circRNA_101068	1.17672	0	1.10621	0.0625	0.104195	UP
hsa_circRNA_100975	1.43211	0	1.21967	0.0625	0.104195	UP
hsa_circRNA_100977	2.48778	0	2.28446	0.0625	0.104195	UP
hsa_circRNA_012824	0.50696	0	-0.597992	0.0625	0.104195	DOWN
hsa_circRNA_052535	1.04881	0	-0.924767	0.0625	0.104195	DOWN
hsa_circRNA_003000	0.53172	0	-0.607718	0.0625	0.104195	DOWN
hsa_circRNA_104980	1.47515	0	1.51371	0.0625	0.104195	UP
hsa_circRNA_104328	1.4112	0	1.60019	0.0625	0.104195	UP
hsa_circRNA_003876	0.739133	0	-0.672127	0.0625	0.104195	DOWN
hsa_circRNA_103895	0.646363	0	-0.649389	0.0625	0.104195	DOWN
hsa_circRNA_104800	0.622873	0	-0.587482	0.0625	0.104195	DOWN
hsa_circRNA_406011	0.712974	0	-0.743865	0.0625	0.104195	DOWN
hsa_circRNA_405488	0.7475	0	-0.66494	0.0625	0.104195	DOWN
hsa_circRNA_100282	0.595497	0	-0.596923	0.0625	0.104195	DOWN
hsa_circRNA_034970	1.58251	0	-1.37049	0.0625	0.104195	DOWN
hsa_circRNA_004672	0.977545	0	1.2875	0.0625	0.104195	UP
hsa_circRNA_007336	0.374864	0	0.604167	0.0625	0.104195	UP
hsa_circRNA_400004	0.571811	0	-0.696664	0.0625	0.104195	DOWN
hsa_circRNA_403329	0.689721	0	-0.586907	0.0625	0.104195	DOWN
hsa_circRNA_103439	0.767054	0	0.726709	0.0625	0.104195	UP
hsa_circRNA_406490	0.630038	0	-0.671884	0.0625	0.104195	DOWN
hsa_circRNA_401220	1.54457	0	1.46277	0.0625	0.104195	UP
hsa_circRNA_014491	0.620489	0	-0.670739	0.0625	0.104195	DOWN
hsa_circRNA_403312	0.644444	0	-0.618976	0.0625	0.104195	DOWN
hsa_circRNA_030355	0.55646	0	-0.730669	0.0625	0.104195	DOWN
hsa_circRNA_401095	0.673499	0	-0.596551	0.0625	0.104195	DOWN
hsa_circRNA_404637	0.659256	0	-0.592506	0.0625	0.104195	DOWN
hsa_circRNA_059060	0.92222	0	1.05958	0.0625	0.104195	UP
hsa_circRNA_100656	0.890073	0	-0.640466	0.0625	0.104195	DOWN
hsa_circRNA_402766	0.485427	0	-0.590786	0.0625	0.104195	DOWN
hsa_circRNA_004512	0.852469	0	-0.774538	0.0625	0.104195	DOWN
hsa_circRNA_008672	0.883225	0	0.863364	0.0625	0.104195	UP
hsa_circRNA_103938	0.688791	0	0.663243	0.0625	0.104195	UP
hsa_circRNA_000479	2.61881	0	2.25199	0.0625	0.104195	UP
hsa_circRNA_005067	1.12397	0	1.19803	0.0625	0.104195	UP
hsa_circRNA_406576	0.750022	0	-0.713838	0.0625	0.104195	DOWN
hsa_circRNA_406927	0.730352	0	-0.729327	0.0625	0.104195	DOWN
hsa_circRNA_001312	1.26957	0	1.669	0.0625	0.104195	UP
hsa_circRNA_101690	0.846087	0	0.95133	0.0625	0.104195	UP
hsa_circRNA_000428	0.796467	0	-0.640196	0.0625	0.104195	DOWN
hsa_circRNA_100078	0.632591	0	0.668527	0.0625	0.104195	UP
hsa_circRNA_100066	0.882073	0	1.07005	0.0625	0.104195	UP
hsa_circRNA_101227	0.663916	0	0.644884	0.0625	0.104195	UP
hsa_circRNA_015428	1.09363	0	1.12269	0.0625	0.104195	UP
hsa_circRNA_037563	2.69383	0	2.76834	0.0625	0.104195	UP
hsa_circRNA_001531	1.05914	0	0.890769	0.0625	0.104195	UP
hsa_circRNA_101815	0.673499	0	-0.668421	0.0625	0.104195	DOWN
hsa_circRNA_401029	0.5025	0	-0.628592	0.0625	0.104195	DOWN
hsa_circRNA_100259	1.70124	0	1.72843	0.0625	0.104195	UP
hsa_circRNA_000860	0.485427	0	0.602472	0.0625	0.104195	UP
hsa_circRNA_025951	0.583771	0	-0.617894	0.0625	0.104195	DOWN
hsa_circRNA_100925	1.18211	0	1.4556	0.0625	0.104195	UP
hsa_circRNA_001030	0.581707	0	-0.740401	0.0625	0.104195	DOWN
hsa_circRNA_406544	2.64548	0	2.57488	0.0625	0.104195	UP
hsa_circRNA_401262	0.681824	0	-0.609418	0.0625	0.104195	DOWN
hsa_circRNA_406006	0.532712	0	-0.599968	0.0625	0.104195	DOWN
hsa_circRNA_002789	1.17092	0	1.11934	0.0625	0.104195	UP
hsa_circRNA_404459	1.78005	0	-1.69125	0.0625	0.104195	DOWN
hsa_circRNA_101195	0.643752	0	-0.708612	0.0625	0.104195	DOWN
hsa_circRNA_100164	0.679903	0	-0.63394	0.0625	0.104195	DOWN
hsa_circRNA_103465	0.846484	0	-0.84047	0.0625	0.104195	DOWN
hsa_circRNA_001430	0.81795	0	-0.805412	0.0625	0.104195	DOWN
hsa_circRNA_101232	0.545369	0	0.598059	0.0625	0.104195	UP
hsa_circRNA_407284	1.22564	0	-0.98454	0.0625	0.104195	DOWN
hsa_circRNA_007416	0.593863	0	-0.604022	0.0625	0.104195	DOWN
hsa_circRNA_406796	0.956474	0	-0.830523	0.0625	0.104195	DOWN
hsa_circRNA_083946	0.892098	0	0.979875	0.0625	0.104195	UP
hsa_circRNA_403764	0.614195	0	0.629487	0.0625	0.104195	UP
hsa_circRNA_103619	2.88372	0	2.8094	0.0625	0.104195	UP
hsa_circRNA_404602	0.622437	0	-0.772146	0.0625	0.104195	DOWN
hsa_circRNA_104809	0.872098	0	0.956947	0.0625	0.104195	UP
hsa_circRNA_055879	0.383329	0	0.698243	0.0625	0.104195	UP
hsa_circRNA_008304	0.61753	0	0.791517	0.0625	0.104195	UP
hsa_circRNA_406341	0.460255	0	-0.990336	0.0625	0.104195	DOWN
hsa_circRNA_407116	0.962067	0	0.834395	0.0625	0.104195	UP
hsa_circRNA_002919	0.888888	0	-0.903308	0.0625	0.104195	DOWN
hsa_circRNA_029416	0.765129	0	-0.793753	0.0625	0.104195	DOWN
hsa_circRNA_104532	3.16893	0	3.10291	0.0625	0.104195	UP
hsa_circRNA_103435	1.63511	0	1.68359	0.0625	0.104195	UP
hsa_circRNA_104707	3.23148	0	2.51276	0.0625	0.104195	UP
hsa_circRNA_104574	0.882987	0	0.817654	0.0625	0.104195	UP
hsa_circRNA_103128	1.60979	0	1.68674	0.0625	0.104195	UP
hsa_circRNA_000441	0.627158	0	-0.663357	0.0625	0.104195	DOWN
hsa_circRNA_092471	0.983366	0	0.812555	0.0625	0.104195	UP
hsa_circRNA_000864	0.913932	0	-1.29324	0.0625	0.104195	DOWN
hsa_circRNA_406799	0.64885	0	-0.826566	0.0625	0.104195	DOWN
hsa_circRNA_007832	0.866007	0	-1.10516	0.0625	0.104195	DOWN
hsa_circRNA_103393	0.662965	0	0.840076	0.0625	0.104195	UP
hsa_circRNA_000889	1.35229	0	1.36678	0.0625	0.104195	UP
hsa_circRNA_400262	0.689824	0	-0.62453	0.0625	0.104195	DOWN
hsa_circRNA_403236	0.605379	0	0.593476	0.0625	0.104195	UP
hsa_circRNA_100575	0.82642	0	-0.656171	0.0625	0.104195	DOWN
hsa_circRNA_405362	0.767827	0	-0.709721	0.0625	0.104195	DOWN
hsa_circRNA_002125	0.745259	0	-0.795863	0.0625	0.104195	DOWN
hsa_circRNA_014205	0.533432	0	-0.596043	0.0625	0.104195	DOWN
hsa_circRNA_402803	0.744459	0	-0.904249	0.0625	0.104195	DOWN
hsa_circRNA_407280	0.811815	0	-0.772431	0.0625	0.104195	DOWN
hsa_circRNA_405340	1.20712	0	-1.15147	0.0625	0.104195	DOWN
hsa_circRNA_102110	0.605197	0	0.709723	0.0625	0.104195	UP
hsa_circRNA_092508	0.642337	0	-0.596283	0.0625	0.104195	DOWN
hsa_circRNA_004745	0.85561	0	0.786038	0.0625	0.104195	UP
hsa_circRNA_102900	0.667576	0	-0.777835	0.0625	0.104195	DOWN
hsa_circRNA_102638	0.749848	0	0.796223	0.0625	0.104195	UP
hsa_circRNA_048810	0.609058	0	-0.648872	0.0625	0.104195	DOWN
hsa_circRNA_103654	1.01685	0	1.16324	0.0625	0.104195	UP
hsa_circRNA_103611	1.65063	0	-1.52168	0.0625	0.104195	DOWN
hsa_circRNA_404560	0.588503	0	-0.627849	0.0625	0.104195	DOWN
hsa_circRNA_085302	0.73466	0	-0.712371	0.0625	0.104195	DOWN
hsa_circRNA_063206	0.866144	0	-1.0671	0.0625	0.104195	DOWN
hsa_circRNA_104669	1.28662	0	1.06884	0.0625	0.104195	UP
hsa_circRNA_054626	1.00192	0	-0.968141	0.0625	0.104195	DOWN
hsa_circRNA_103274	0.703531	0	-0.744577	0.0625	0.104195	DOWN
hsa_circRNA_404209	0.606385	0	-0.613027	0.0625	0.104195	DOWN
hsa_circRNA_005525	1.64807	0	1.68276	0.0625	0.104195	UP
hsa_circRNA_003658	0.7176	0	-0.659162	0.0625	0.104195	DOWN
hsa_circRNA_405361	0.672746	0	0.702029	0.0625	0.104195	UP
hsa_circRNA_001831	4.74066	0	4.5244	0.0625	0.104195	UP
hsa_circRNA_406338	1.04318	0	-0.789762	0.0625	0.104195	DOWN
hsa_circRNA_002076	0.687061	0	-0.639913	0.0625	0.104195	DOWN
hsa_circRNA_100358	0.893578	0	1.08505	0.0625	0.104195	UP
hsa_circRNA_018315	1.79482	0	1.78952	0.0625	0.104195	UP
hsa_circRNA_404383	0.708943	0	-0.635734	0.0625	0.104195	DOWN
hsa_circRNA_101579	0.773033	0	-0.698783	0.0625	0.104195	DOWN
hsa_circRNA_406647	0.607362	0	-0.608922	0.0625	0.104195	DOWN
hsa_circRNA_101463	1.45994	0	1.48941	0.0625	0.104195	UP
hsa_circRNA_405245	0.623437	0	-0.67463	0.0625	0.104195	DOWN
hsa_circRNA_404559	0.812373	0	-0.815322	0.0625	0.104195	DOWN
hsa_circRNA_400661	1.32803	0	1.13207	0.0625	0.104195	UP
hsa_circRNA_100039	0.639202	0	0.626179	0.0625	0.104195	UP
hsa_circRNA_406721	0.70793	0	0.587445	0.0625	0.104195	UP
hsa_circRNA_060332	0.67271	0	-0.618109	0.0625	0.104195	DOWN
hsa_circRNA_405901	0.758272	0	-0.774511	0.0625	0.104195	DOWN
hsa_circRNA_092523	0.621695	0	-0.976422	0.0625	0.104195	DOWN
hsa_circRNA_101280	0.675517	0	-0.643246	0.0625	0.104195	DOWN
hsa_circRNA_000585	2.94807	0	3.03846	0.0625	0.104195	UP
hsa_circRNA_007322	0.787496	0	-0.734289	0.0625	0.104195	DOWN
hsa_circRNA_104548	0.548893	0	0.663225	0.0625	0.104195	UP
hsa_circRNA_103427	1.38003	0	1.34701	0.0625	0.104195	UP
hsa_circRNA_405313	0.641569	0	-0.707642	0.0625	0.104195	DOWN
hsa_circRNA_001574	1.24588	0	1.05272	0.0625	0.104195	UP
hsa_circRNA_104700	1.09032	0	1.26246	0.0625	0.104195	UP
hsa_circRNA_405131	0.767827	0	-0.732807	0.0625	0.104195	DOWN
hsa_circRNA_405063	0.850289	0	-0.800299	0.0625	0.104195	DOWN
hsa_circRNA_047376	0.964376	0	1.03009	0.0625	0.104195	UP
hsa_circRNA_001468	2.25147	0	2.14246	0.0625	0.104195	UP
hsa_circRNA_007919	0.934721	0	1.25621	0.0625	0.104195	UP
hsa_circRNA_103454	0.742964	0	0.808951	0.0625	0.104195	UP
hsa_circRNA_033196	0.772833	0	-0.764714	0.0625	0.104195	DOWN
hsa_circRNA_102850	1.01506	0	-0.939124	0.0625	0.104195	DOWN
hsa_circRNA_101691	1.44057	0	1.28832	0.0625	0.104195	UP
hsa_circRNA_102957	1.16595	0	1.25258	0.0625	0.104195	UP
hsa_circRNA_403850	0.516288	0	-0.586063	0.0625	0.104195	DOWN
hsa_circRNA_406289	0.642118	0	-0.656754	0.0625	0.104195	DOWN
hsa_circRNA_104000	1.78071	0	1.63908	0.0625	0.104195	UP
hsa_circRNA_001357	0.573964	0	-0.666416	0.0625	0.104195	DOWN
hsa_circRNA_081379	1.00271	0	1.18825	0.0625	0.104195	UP
hsa_circRNA_103046	1.56875	0	1.48199	0.0625	0.104195	UP
hsa_circRNA_405150	0.738372	0	-0.754431	0.0625	0.104195	DOWN
hsa_circRNA_008320	1.04251	0	-0.944579	0.0625	0.104195	DOWN
hsa_circRNA_008331	0.718255	0	-0.630297	0.0625	0.104195	DOWN
hsa_circRNA_404941	0.791413	0	0.659419	0.0625	0.104195	UP
hsa_circRNA_407058	0.702068	0	-0.678099	0.0625	0.104195	DOWN
hsa_circRNA_404792	0.678072	0	-0.643181	0.0625	0.104195	DOWN
hsa_circRNA_403692	0.829181	0	-0.624636	0.0625	0.104195	DOWN
hsa_circRNA_000415	0.739202	0	-0.739176	0.0625	0.104195	DOWN
hsa_circRNA_000888	0.620768	0	-0.677567	0.0625	0.104195	DOWN
hsa_circRNA_405338	0.735205	0	-0.893539	0.0625	0.104195	DOWN
hsa_circRNA_104706	2.5105	0	2.18455	0.0625	0.104195	UP
hsa_circRNA_004912	1.28805	0	1.20889	0.0625	0.104195	UP
hsa_circRNA_000827	1.36488	0	1.38135	0.0625	0.104195	UP
hsa_circRNA_101529	0.844994	0	-0.675756	0.0625	0.104195	DOWN
hsa_circRNA_100991	0.540568	0	-0.604173	0.0625	0.104195	DOWN
hsa_circRNA_406809	0.565334	0	-0.635822	0.0625	0.104195	DOWN
hsa_circRNA_405954	0.755961	0	-0.741418	0.0625	0.104195	DOWN
hsa_circRNA_092505	1.01527	0	0.889132	0.0625	0.104195	UP
hsa_circRNA_103636	0.81876	0	1.01261	0.0625	0.104195	UP
hsa_circRNA_006910	0.760158	0	-0.878332	0.0625	0.104195	DOWN
hsa_circRNA_406230	0.642638	0	-0.616272	0.0625	0.104195	DOWN
hsa_circRNA_000490	0.790313	0	-0.842772	0.0625	0.104195	DOWN
hsa_circRNA_103570	0.644471	0	0.66852	0.0625	0.104195	UP
hsa_circRNA_404702	0.672019	0	-0.620942	0.0625	0.104195	DOWN
hsa_circRNA_007927	1.76528	0	1.77109	0.0625	0.104195	UP
hsa_circRNA_407305	0.752667	0	-0.719197	0.0625	0.104195	DOWN
hsa_circRNA_084956	0.695525	0	-0.744287	0.0625	0.104195	DOWN
hsa_circRNA_025501	0.67863	0	-0.638904	0.0625	0.104195	DOWN
hsa_circRNA_000093	0.899277	0	-0.803897	0.0625	0.104195	DOWN
hsa_circRNA_035208	1.3786	0	-1.15588	0.0625	0.104195	DOWN
hsa_circRNA_007273	1.42987	0	-1.34511	0.0625	0.104195	DOWN
hsa_circRNA_104069	0.870821	0	0.893819	0.0625	0.104195	UP
hsa_circRNA_008891	0.261816	0	-0.58959	0.0625	0.104195	DOWN
hsa_circRNA_092398	0.940415	0	0.883175	0.0625	0.104195	UP
hsa_circRNA_406604	0.742212	0	-0.75257	0.0625	0.104195	DOWN
hsa_circRNA_100976	1.5945	0	1.58515	0.0625	0.104195	UP
hsa_circRNA_101436	1.08249	0	1.06104	0.0625	0.104195	UP
hsa_circRNA_103174	1.58386	0	-1.30641	0.0625	0.104195	DOWN
hsa_circRNA_401782	2.36693	0	2.12834	0.0625	0.104195	UP
hsa_circRNA_404715	0.616166	0	-0.628154	0.0625	0.104195	DOWN
hsa_circRNA_100886	2.79144	0	2.36654	0.0625	0.104195	UP
hsa_circRNA_004893	0.701282	0	0.647239	0.0625	0.104195	UP
hsa_circRNA_401068	0.793513	0	-0.585824	0.0625	0.104195	DOWN
hsa_circRNA_102882	0.936534	0	-0.895039	0.0625	0.104195	DOWN
hsa_circRNA_002132	0.445411	0	-0.588595	0.0625	0.104195	DOWN
hsa_circRNA_404609	0.646441	0	-0.657897	0.0625	0.104195	DOWN
hsa_circRNA_102157	0.721547	0	0.633247	0.0625	0.104195	UP
hsa_circRNA_104402	1.19098	0	1.24241	0.0625	0.104195	UP
hsa_circRNA_407165	0.709987	0	-0.624598	0.0625	0.104195	DOWN
hsa_circRNA_092022	1.35059	0	1.37398	0.0625	0.104195	UP
hsa_circRNA_011062	0.781999	0	-0.689725	0.0625	0.104195	DOWN
hsa_circRNA_407205	0.982885	0	-1.01598	0.0625	0.104195	DOWN
hsa_circRNA_007854	1.77653	0	1.69227	0.0625	0.104195	UP
hsa_circRNA_405219	0.716207	0	-0.757726	0.0625	0.104195	DOWN
hsa_circRNA_103632	0.615336	0	-0.591406	0.0625	0.104195	DOWN
hsa_circRNA_100105	0.842563	0	-1.20302	0.0625	0.104195	DOWN
hsa_circRNA_101348	0.495238	0	-0.59595	0.0625	0.104195	DOWN
hsa_circRNA_101800	0.587379	0	-1.04076	0.0625	0.104195	DOWN
hsa_circRNA_103473	0.918578	0	-1.06036	0.0625	0.104195	DOWN
hsa_circRNA_004045	1.34374	0	1.14394	0.0625	0.104195	UP
hsa_circRNA_406255	0.606385	0	-0.612227	0.0625	0.104195	DOWN
hsa_circRNA_004182	0.888219	0	0.804233	0.0625	0.104195	UP
hsa_circRNA_405262	0.568888	0	-0.636968	0.0625	0.104195	DOWN
hsa_circRNA_043599	1.48629	0	1.51737	0.0625	0.104195	UP
hsa_circRNA_067550	0.83273	0	-0.925122	0.0625	0.104195	DOWN
hsa_circRNA_066465	1.07108	0	-0.89649	0.0625	0.104195	DOWN
hsa_circRNA_064984	0.652349	0	-0.696512	0.0625	0.104195	DOWN
hsa_circRNA_088276	0.729352	0	-0.693484	0.0625	0.104195	DOWN
hsa_circRNA_026133	0.936534	0	-0.933508	0.0625	0.104195	DOWN
hsa_circRNA_406760	0.632491	0	-0.738062	0.0625	0.104195	DOWN
hsa_circRNA_406010	0.635093	0	-0.734003	0.0625	0.104195	DOWN
hsa_circRNA_100798	0.682865	0	0.804377	0.0625	0.104195	UP
hsa_circRNA_407029	2.25657	0	-1.8089	0.0625	0.104195	DOWN
hsa_circRNA_100357	0.866027	0	0.965557	0.0625	0.104195	UP
hsa_circRNA_000480	1.26168	0	-0.631828	0.0625	0.104195	DOWN
hsa_circRNA_020959	0.861061	0	-0.886067	0.0625	0.104195	DOWN
hsa_circRNA_034100	0.544928	0	-0.603199	0.0625	0.104195	DOWN
hsa_circRNA_043509	1.37476	0	1.35367	0.0625	0.104195	UP
hsa_circRNA_104136	0.635236	0	-0.634405	0.0625	0.104195	DOWN
hsa_circRNA_065499	0.670295	0	-0.802842	0.0625	0.104195	DOWN
hsa_circRNA_000709	0.736966	0	-0.720604	0.0625	0.104195	DOWN
hsa_circRNA_102272	1.98404	0	-1.57045	0.0625	0.104195	DOWN
hsa_circRNA_091000	1.41131	0	-1.55989	0.0625	0.104195	DOWN
hsa_circRNA_401195	0.761533	0	-0.710057	0.0625	0.104195	DOWN
hsa_circRNA_406970	0.751502	0	-0.821533	0.0625	0.104195	DOWN
hsa_circRNA_402188	0.653272	0	-0.9485	0.0625	0.104195	DOWN
hsa_circRNA_101283	0.599791	0	-0.592247	0.0625	0.104195	DOWN
hsa_circRNA_405159	0.533682	0	0.685559	0.0625	0.104195	UP
hsa_circRNA_104645	2.43079	0	2.24527	0.0625	0.104195	UP
hsa_circRNA_031526	0.636243	0	-0.688789	0.0625	0.104195	DOWN
hsa_circRNA_406365	1.26973	0	-1.17444	0.0625	0.104195	DOWN
hsa_circRNA_104820	2.40305	0	2.01663	0.0625	0.104195	UP
hsa_circRNA_001208	0.717656	0	-0.611111	0.0625	0.104195	DOWN
hsa_circRNA_001656	0.799052	0	-0.714645	0.0625	0.104195	DOWN
hsa_circRNA_405472	0.615823	0	-0.641743	0.0625	0.104195	DOWN
hsa_circRNA_404688	0.597008	0	-0.678606	0.0625	0.104195	DOWN
hsa_circRNA_100327	0.684583	0	-0.797582	0.0625	0.104195	DOWN
hsa_circRNA_404849	0.521881	0	-0.728032	0.0625	0.104195	DOWN
hsa_circRNA_404725	0.643751	0	-0.621475	0.0625	0.104195	DOWN
hsa_circRNA_007081	0.881464	0	-0.889721	0.0625	0.104195	DOWN
hsa_circRNA_104648	0.617584	0	-0.617217	0.0625	0.104195	DOWN
hsa_circRNA_402931	0.798806	0	0.846375	0.0625	0.104195	UP
hsa_circRNA_006816	0.697437	0	-0.676458	0.0625	0.104195	DOWN
hsa_circRNA_103211	0.526385	0	-0.915183	0.0625	0.104195	DOWN
hsa_circRNA_100099	0.866856	0	-0.980868	0.0625	0.104195	DOWN
hsa_circRNA_007211	1.85438	0	1.89315	0.0625	0.104195	UP
hsa_circRNA_000963	1.52362	0	-1.27365	0.0625	0.104195	DOWN
hsa_circRNA_090122	1.04271	0	1.35404	0.0625	0.104195	UP
hsa_circRNA_102360	1.23825	0	1.40874	0.0625	0.104195	UP
hsa_circRNA_010450	0.680364	0	-0.689876	0.0625	0.104195	DOWN
hsa_circRNA_046860	0.693399	0	-0.750594	0.0625	0.104195	DOWN
hsa_circRNA_026715	0.90201	0	-0.780822	0.0625	0.104195	DOWN
hsa_circRNA_084059	0.808469	0	-0.749112	0.0625	0.104195	DOWN
hsa_circRNA_101197	0.973059	0	-1.15153	0.0625	0.104195	DOWN
hsa_circRNA_403496	2.52185	0	-2.19658	0.0625	0.104195	DOWN
hsa_circRNA_405000	0.652349	0	-0.643797	0.0625	0.104195	DOWN
hsa_circRNA_101173	1.17754	0	1.16479	0.0625	0.104195	UP
hsa_circRNA_088194	0.806906	0	-0.708001	0.0625	0.104195	DOWN
hsa_circRNA_401923	0.564543	0	-0.639272	0.0625	0.104195	DOWN
hsa_circRNA_000868	0.595922	0	-0.591517	0.0625	0.104195	DOWN
hsa_circRNA_050146	0.708326	0	0.629946	0.0625	0.104195	UP
hsa_circRNA_406280	0.550144	0	0.59296	0.0625	0.104195	UP
hsa_circRNA_081594	0.467417	0	-0.64064	0.0625	0.104195	DOWN
hsa_circRNA_105030	0.847997	0	-0.746956	0.0625	0.104195	DOWN
hsa_circRNA_402839	0.680364	0	-0.663555	0.0625	0.104195	DOWN
hsa_circRNA_102953	1.24393	0	-0.757625	0.0625	0.104195	DOWN
hsa_circRNA_102043	0.622733	0	-0.644713	0.0625	0.104195	DOWN
hsa_circRNA_029500	0.91302	0	-0.672428	0.0625	0.104195	DOWN
hsa_circRNA_404728	0.626734	0	-0.654156	0.0625	0.104195	DOWN
hsa_circRNA_104300	1.45803	0	1.41486	0.0625	0.104195	UP
hsa_circRNA_025750	0.830225	0	-0.671232	0.0625	0.104195	DOWN
hsa_circRNA_000082	0.751502	0	-0.874702	0.0625	0.104195	DOWN
hsa_circRNA_103702	1	0	-0.875895	0.0625	0.104195	DOWN
hsa_circRNA_405814	0.687012	0	-0.762073	0.0625	0.104195	DOWN
hsa_circRNA_101989	0.68147	0	-0.629532	0.0625	0.104195	DOWN
hsa_circRNA_090585	0.72209	0	-0.656463	0.0625	0.104195	DOWN
hsa_circRNA_401530	0.959358	0	-0.870974	0.0625	0.104195	DOWN
hsa_circRNA_100917	1.07786	0	0.922333	0.0625	0.104195	UP
hsa_circRNA_406575	0.342536	0	-0.701973	0.0625	0.104195	DOWN
hsa_circRNA_100774	0.689944	0	-0.800955	0.0625	0.104195	DOWN
hsa_circRNA_006969	0.662238	0	-0.743656	0.0625	0.104195	DOWN
hsa_circRNA_105054	0.7176	0	-0.654154	0.0625	0.104195	DOWN
hsa_circRNA_403876	2.29086	0	2.37424	0.0625	0.104195	UP
hsa_circRNA_101930	0.789497	0	0.772635	0.0625	0.104195	UP
hsa_circRNA_104722	2.08582	0	2.11443	0.0625	0.104195	UP
hsa_circRNA_004036	1.32841	0	-1.092	0.0625	0.104195	DOWN
hsa_circRNA_406888	0.771731	0	-0.614192	0.0625	0.104195	DOWN
hsa_circRNA_104528	0.520517	0	0.612742	0.0625	0.104195	UP
hsa_circRNA_102597	0.763654	0	-0.962758	0.0625	0.104195	DOWN
hsa_circRNA_100915	0.585497	0	0.609342	0.0625	0.104195	UP
hsa_circRNA_100053	1.35153	0	1.72629	0.0625	0.104195	UP
hsa_circRNA_039459	0.823716	0	-0.822376	0.0625	0.104195	DOWN
hsa_circRNA_405929	1.56516	0	1.50389	0.0625	0.104195	UP
hsa_circRNA_000346	0.776947	0	-0.784551	0.0625	0.104195	DOWN
hsa_circRNA_405407	0.848788	0	-0.765418	0.0625	0.104195	DOWN
hsa_circRNA_007313	0.542378	0	0.591235	0.0625	0.104195	UP
hsa_circRNA_406503	2.06561	0	-1.80499	0.0625	0.104195	DOWN
hsa_circRNA_102315	1.72068	0	1.67167	0.0625	0.104195	UP
hsa_circRNA_005566	0.611101	0	-0.637333	0.0625	0.104195	DOWN
hsa_circRNA_079387	0.897194	0	-0.762991	0.0625	0.104195	DOWN
hsa_circRNA_073248	0.540296	0	0.626337	0.0625	0.104195	UP
hsa_circRNA_405100	0.56528	0	-0.613788	0.0625	0.104195	DOWN
hsa_circRNA_401116	0.743303	0	-0.594846	0.0625	0.104195	DOWN
hsa_circRNA_007270	1.71882	0	1.56974	0.0625	0.104195	UP
hsa_circRNA_406160	0.66607	0	-0.592396	0.0625	0.104195	DOWN
hsa_circRNA_101839	1.24709	0	1.08947	0.0625	0.104195	UP
hsa_circRNA_006005	0.534234	0	0.621286	0.0625	0.104195	UP
hsa_circRNA_028090	0.567081	0	-0.585535	0.0625	0.104195	DOWN
hsa_circRNA_103561	1.05679	0	-0.625943	0.0625	0.104195	DOWN
hsa_circRNA_005708	1.18037	0	1.14585	0.0625	0.104195	UP
hsa_circRNA_001381	0.711978	0	-0.727638	0.0625	0.104195	DOWN
hsa_circRNA_400945	1.99311	0	1.9396	0.0625	0.104195	UP
hsa_circRNA_001153	0.988223	0	-0.824892	0.0625	0.104195	DOWN
hsa_circRNA_104130	0.584963	0	-0.607437	0.0625	0.104195	DOWN
hsa_circRNA_100016	1.09754	0	0.99725	0.0625	0.104195	UP
hsa_circRNA_032393	1.28364	0	-1.32362	0.0625	0.104195	DOWN
hsa_circRNA_103362	0.753072	0	0.677272	0.0625	0.104195	UP
hsa_circRNA_092369	1.61521	0	-1.41752	0.0625	0.104195	DOWN
hsa_circRNA_101548	0.638166	0	0.780698	0.0625	0.104195	UP
hsa_circRNA_400023	0.619051	0	-0.706658	0.0625	0.104195	DOWN
hsa_circRNA_070897	0.600904	0	-0.645344	0.0625	0.104195	DOWN
hsa_circRNA_002172	2.52715	0	2.63529	0.0625	0.104195	UP
hsa_circRNA_000782	1.36936	0	1.1639	0.0625	0.104195	UP
hsa_circRNA_103788	0.738726	0	0.733798	0.0625	0.104195	UP
hsa_circRNA_101086	0.784967	0	-0.743667	0.0625	0.104195	DOWN
hsa_circRNA_021708	0.866609	0	0.758072	0.0625	0.104195	UP
hsa_circRNA_402986	1.49748	0	1.39958	0.0625	0.104195	UP
hsa_circRNA_028879	0.706269	0	-0.668514	0.0625	0.104195	DOWN
hsa_circRNA_102610	1.20507	0	1.0196	0.0625	0.104195	UP
hsa_circRNA_102424	1.45423	0	1.27637	0.0625	0.104195	UP
hsa_circRNA_002458	1.69585	0	1.58572	0.0625	0.104195	UP
hsa_circRNA_003424	0.675913	0	-0.670037	0.0625	0.104195	DOWN
hsa_circRNA_404611	0.816815	0	-0.793437	0.0625	0.104195	DOWN
hsa_circRNA_406843	0.798366	0	-0.673101	0.0625	0.104195	DOWN
hsa_circRNA_103858	0.533219	0	-0.602096	0.0625	0.104195	DOWN
hsa_circRNA_000760	1.61014	0	1.56703	0.0625	0.104195	UP
hsa_circRNA_001736	0.776494	0	0.944169	0.0625	0.104195	UP
hsa_circRNA_407345	0.673499	0	-0.723307	0.0625	0.104195	DOWN
hsa_circRNA_017758	0.593375	0	-0.64888	0.0625	0.104195	DOWN
hsa_circRNA_001609	0.814968	0	1.09892	0.0625	0.104195	UP
hsa_circRNA_102054	0.95379	0	0.927285	0.0625	0.104195	UP
hsa_circRNA_011449	0.731643	0	-0.899547	0.0625	0.104195	DOWN
hsa_circRNA_103386	0.877603	0	-0.862489	0.0625	0.104195	DOWN
hsa_circRNA_005778	1.9145	0	1.87496	0.0625	0.104195	UP
hsa_circRNA_103799	0.855317	0	0.756963	0.0625	0.104195	UP
hsa_circRNA_100833	1.85176	0	1.93765	0.0625	0.104195	UP
hsa_circRNA_101109	0.590103	0	-0.607067	0.0625	0.104195	DOWN
hsa_circRNA_103574	1.48087	0	1.31884	0.0625	0.104195	UP
hsa_circRNA_405188	0.637777	0	-0.614219	0.0625	0.104195	DOWN
hsa_circRNA_104106	1.13836	0	-1.14252	0.0625	0.104195	DOWN
hsa_circRNA_004437	0.693365	0	0.669196	0.0625	0.104195	UP
hsa_circRNA_103154	0.933679	0	-0.816076	0.0625	0.104195	DOWN
hsa_circRNA_060303	0.717216	0	-0.614646	0.0625	0.104195	DOWN
hsa_circRNA_091743	0.684498	0	-0.61322	0.0625	0.104195	DOWN
hsa_circRNA_089660	0.650267	0	-0.664438	0.0625	0.104195	DOWN
hsa_circRNA_405367	0.761747	0	-0.646309	0.0625	0.104195	DOWN
hsa_circRNA_101689	0.247435	0	-0.920042	0.0625	0.104195	DOWN
hsa_circRNA_001086	0.838216	0	-0.760403	0.0625	0.104195	DOWN
hsa_circRNA_404061	0.693728	0	-0.687118	0.0625	0.104195	DOWN
hsa_circRNA_405845	0.811147	0	-0.717829	0.0625	0.104195	DOWN
hsa_circRNA_405294	0.662549	0	-0.646625	0.0625	0.104195	DOWN
hsa_circRNA_021467	0.626659	0	-0.707283	0.0625	0.104195	DOWN
hsa_circRNA_404943	0.678726	0	-0.67247	0.0625	0.104195	DOWN
hsa_circRNA_017675	1.15417	0	1.10727	0.0625	0.104195	UP
hsa_circRNA_102202	0.921478	0	-0.771992	0.0625	0.104195	DOWN
hsa_circRNA_006072	0.723432	0	-0.708432	0.0625	0.104195	DOWN
hsa_circRNA_092540	1.23981	0	-1.08354	0.0625	0.104195	DOWN
hsa_circRNA_036566	0.648874	0	-0.629882	0.0625	0.104195	DOWN
hsa_circRNA_066187	1.15155	0	-1.15767	0.0625	0.104195	DOWN
hsa_circRNA_404540	0.635058	0	-0.59069	0.0625	0.104195	DOWN
hsa_circRNA_104394	0.715432	0	0.809125	0.0625	0.104195	UP
hsa_circRNA_406656	0.758838	0	-0.710188	0.0625	0.104195	DOWN
hsa_circRNA_103754	1.48531	0	1.55433	0.0625	0.104195	UP
hsa_circRNA_101530	0.729352	0	-0.630106	0.0625	0.104195	DOWN
hsa_circRNA_406504	1.11005	0	-0.981852	0.0625	0.104195	DOWN
hsa_circRNA_406310	0.65135	0	-0.658041	0.0625	0.104195	DOWN
hsa_circRNA_001383	0.775006	0	-0.744733	0.0625	0.104195	DOWN
hsa_circRNA_070445	0.638544	0	-0.66752	0.0625	0.104195	DOWN
hsa_circRNA_100726	0.772105	0	-0.652165	0.0625	0.104195	DOWN
hsa_circRNA_081984	0.604862	0	-0.622335	0.0625	0.104195	DOWN
hsa_circRNA_404454	0.900203	0	-0.610799	0.0625	0.104195	DOWN
hsa_circRNA_000161	0.767166	0	0.73506	0.0625	0.104195	UP
hsa_circRNA_009062	0.808469	0	0.918399	0.0625	0.104195	UP
hsa_circRNA_000474	0.555175	0	-0.658472	0.0625	0.104195	DOWN
hsa_circRNA_000317	3.54499	0	3.59641	0.0625	0.104195	UP
hsa_circRNA_400823	0.555816	0	-0.59534	0.0625	0.104195	DOWN
hsa_circRNA_103599	1.05348	0	0.78191	0.0625	0.104195	UP
hsa_circRNA_102319	0.68154	0	0.804494	0.0625	0.104195	UP
hsa_circRNA_400096	0.687532	0	-0.643646	0.0625	0.104195	DOWN
hsa_circRNA_103786	0.796973	0	-0.709123	0.0625	0.104195	DOWN
hsa_circRNA_405453	1.34438	0	-1.37675	0.0625	0.104195	DOWN
hsa_circRNA_027072	0.930547	0	-1.24435	0.0625	0.104195	DOWN
hsa_circRNA_016266	1.06506	0	1.1363	0.0625	0.104195	UP
hsa_circRNA_104056	2.31296	0	2.20535	0.0625	0.104195	UP
hsa_circRNA_104948	2.9189	0	2.5779	0.0625	0.104195	UP
hsa_circRNA_103850	0.49947	0	-0.627244	0.0625	0.104195	DOWN
hsa_circRNA_001588	4.51389	0	4.21538	0.0625	0.104195	UP
hsa_circRNA_101553	1.49304	0	1.45295	0.0625	0.104195	UP
hsa_circRNA_103889	0.901853	0	-0.763737	0.0625	0.104195	DOWN
hsa_circRNA_079926	1.83809	0	1.85525	0.0625	0.104195	UP
hsa_circRNA_405374	0.902318	0	-0.781313	0.0625	0.104195	DOWN
hsa_circRNA_088292	0.791601	0	-0.817153	0.0625	0.104195	DOWN
hsa_circRNA_061110	0.725442	0	-0.68519	0.0625	0.104195	DOWN
hsa_circRNA_019086	0.847997	0	-0.841349	0.0625	0.104195	DOWN
hsa_circRNA_020967	0.627393	0	-0.587487	0.0625	0.104195	DOWN
hsa_circRNA_401477	0.540568	0	-0.609565	0.0625	0.104195	DOWN
hsa_circRNA_402472	0.642193	0	-0.607649	0.0625	0.104195	DOWN
hsa_circRNA_002412	0.60597	0	-0.718312	0.0625	0.104195	DOWN
hsa_circRNA_078175	0.534236	0	-0.606671	0.0625	0.104195	DOWN
hsa_circRNA_104575	1.31504	0	1.08309	0.0625	0.104195	UP
hsa_circRNA_008817	1.68011	0	1.55163	0.0625	0.104195	UP
hsa_circRNA_037654	0.710255	0	0.707639	0.0625	0.104195	UP
hsa_circRNA_012818	0.560731	0	-0.611748	0.0625	0.104195	DOWN
hsa_circRNA_403818	0.77283	0	-0.64404	0.0625	0.104195	DOWN
hsa_circRNA_102218	1.3996	0	-1.01696	0.0625	0.104195	DOWN
hsa_circRNA_406906	0.784378	0	-0.749509	0.0625	0.104195	DOWN
hsa_circRNA_104582	0.699647	0	-0.614413	0.0625	0.104195	DOWN
hsa_circRNA_406665	0.73362	0	-0.747665	0.0625	0.104195	DOWN
hsa_circRNA_101835	1.0316	0	0.980542	0.0625	0.104195	UP
hsa_circRNA_104366	0.762448	0	-0.667196	0.0625	0.104195	DOWN
hsa_circRNA_062712	0.798065	0	-0.781084	0.0625	0.104195	DOWN
hsa_circRNA_104946	1.11396	0	1.06499	0.0625	0.104195	UP
hsa_circRNA_404838	1.27003	0	-1.02833	0.0625	0.104195	DOWN
hsa_circRNA_405217	0.61471	0	-0.621415	0.0625	0.104195	DOWN
hsa_circRNA_038669	0.716795	0	-0.675978	0.0625	0.104195	DOWN
hsa_circRNA_002079	0.746131	0	-0.783137	0.0625	0.104195	DOWN
hsa_circRNA_001587	0.665768	0	-1.08492	0.0625	0.104195	DOWN
hsa_circRNA_101580	0.719008	0	1.16365	0.0625	0.104195	UP
hsa_circRNA_100113	0.828777	0	-0.789774	0.0625	0.104195	DOWN
hsa_circRNA_023822	0.589981	0	-0.613676	0.0625	0.104195	DOWN
hsa_circRNA_001978	0.686274	0	-0.839577	0.0625	0.104195	DOWN
hsa_circRNA_043010	0.767827	0	-0.734075	0.0625	0.104195	DOWN
hsa_circRNA_103090	1.28585	0	-1.18305	0.0625	0.104195	DOWN
hsa_circRNA_000646	1.33652	0	1.51344	0.0625	0.104195	UP
hsa_circRNA_407329	0.601946	0	-0.616537	0.0625	0.104195	DOWN
hsa_circRNA_031147	1.54087	0	1.74807	0.0625	0.104195	UP
hsa_circRNA_009438	0.739363	0	-0.683672	0.0625	0.104195	DOWN
hsa_circRNA_103418	0.658202	0	-0.619485	0.0625	0.104195	DOWN
hsa_circRNA_105038	1.70782	0	1.94884	0.0625	0.104195	UP
hsa_circRNA_065228	0.560834	0	-0.592923	0.0625	0.104195	DOWN
hsa_circRNA_104667	1.13386	0	1.34155	0.0625	0.104195	UP
hsa_circRNA_104298	0.865594	0	0.944164	0.0625	0.104195	UP
hsa_circRNA_407011	0.747968	0	-0.677357	0.0625	0.104195	DOWN
hsa_circRNA_004585	0.651131	0	-0.60698	0.0625	0.104195	DOWN
hsa_circRNA_002922	1.2275	0	1.2163	0.0625	0.104195	UP
hsa_circRNA_101200	0.639378	0	0.636005	0.0625	0.104195	UP
hsa_circRNA_103829	1.25987	0	1.18702	0.0625	0.104195	UP
hsa_circRNA_407177	0.801162	0	0.725101	0.0625	0.104195	UP
hsa_circRNA_103412	0.678613	0	0.625723	0.0625	0.104195	UP
hsa_circRNA_001269	0.63743	0	-0.585458	0.0625	0.104195	DOWN
hsa_circRNA_404619	0.751502	0	-0.758805	0.0625	0.104195	DOWN
hsa_circRNA_404537	0.689824	0	-0.633128	0.0625	0.104195	DOWN
hsa_circRNA_000329	0.733354	0	-0.714812	0.0625	0.104195	DOWN
hsa_circRNA_007557	1.21737	0	1.29604	0.0625	0.104195	UP
hsa_circRNA_100104	0.628737	0	-1.17612	0.0625	0.104195	DOWN
hsa_circRNA_007507	1.86168	0	-1.19575	0.0625	0.104195	DOWN
hsa_circRNA_104915	0.545434	0	-0.632923	0.0625	0.104195	DOWN
hsa_circRNA_405761	0.573964	0	-0.620776	0.0625	0.104195	DOWN
hsa_circRNA_089986	0.561896	0	-0.654593	0.0625	0.104195	DOWN
hsa_circRNA_103364	1.21573	0	1.27885	0.0625	0.104195	UP
hsa_circRNA_101221	0.566584	0	-0.856673	0.0625	0.104195	DOWN
hsa_circRNA_082162	0.659805	0	-0.951416	0.0625	0.104195	DOWN
hsa_circRNA_074657	0.822031	0	-0.810296	0.0625	0.104195	DOWN
hsa_circRNA_103376	0.828234	0	0.771209	0.0625	0.104195	UP
hsa_circRNA_000942	0.657593	0	-0.78461	0.0625	0.104195	DOWN
hsa_circRNA_100362	0.432379	0	0.599436	0.0625	0.104195	UP
hsa_circRNA_104206	1.45334	0	1.55259	0.0625	0.104195	UP
hsa_circRNA_014206	0.767827	0	-0.731284	0.0625	0.104195	DOWN
hsa_circRNA_078608	0.733257	0	-0.668788	0.0625	0.104195	DOWN
hsa_circRNA_104522	1.58639	0	1.45714	0.0625	0.104195	UP
hsa_circRNA_005660	0.526987	0	0.833147	0.0625	0.104195	UP
hsa_circRNA_405627	0.656592	0	0.637338	0.0625	0.104195	UP
hsa_circRNA_101979	0.7256	0	-0.586795	0.0625	0.104195	DOWN
hsa_circRNA_104664	0.710503	0	0.717578	0.0625	0.104195	UP
hsa_circRNA_018609	1.24097	0	-1.28974	0.0625	0.104195	DOWN
hsa_circRNA_405535	2.40371	0	-1.9862	0.0625	0.104195	DOWN
hsa_circRNA_101248	1.23517	0	-1.2014	0.0625	0.104195	DOWN
hsa_circRNA_406115	0.441392	0	-0.757311	0.0625	0.104195	DOWN
hsa_circRNA_019917	1.03297	0	-1.04756	0.0625	0.104195	DOWN
hsa_circRNA_014352	1.30962	0	1.26324	0.0625	0.104195	UP
hsa_circRNA_405964	0.591849	0	-0.623409	0.0625	0.104195	DOWN
hsa_circRNA_063763	1.62516	0	1.38514	0.0625	0.104195	UP
hsa_circRNA_104062	1.42968	0	1.34587	0.0625	0.104195	UP
hsa_circRNA_083996	0.440393	0	0.835364	0.0625	0.104195	UP
hsa_circRNA_008332	0.386125	0	0.656286	0.0625	0.104195	UP
hsa_circRNA_405944	1.42755	0	1.4713	0.0625	0.104195	UP
hsa_circRNA_003621	0.78061	0	0.789738	0.0625	0.104195	UP
hsa_circRNA_002695	0.629509	0	-0.615488	0.0625	0.104195	DOWN
hsa_circRNA_071935	1.09909	0	1.18819	0.0625	0.104195	UP
hsa_circRNA_104901	0.729352	0	-0.620556	0.0625	0.104195	DOWN
hsa_circRNA_040435	1.28288	0	-1.03784	0.0625	0.104195	DOWN
hsa_circRNA_006027	1.24793	0	1.14955	0.0625	0.104195	UP
hsa_circRNA_101049	0.767479	0	0.674672	0.0625	0.104195	UP
hsa_circRNA_100302	0.933765	0	-1.01562	0.0625	0.104195	DOWN
hsa_circRNA_400064	2.00883	0	1.75305	0.0625	0.104195	UP
hsa_circRNA_100965	1.8652	0	1.80045	0.0625	0.104195	UP
hsa_circRNA_001041	0.702646	0	-0.708294	0.0625	0.104195	DOWN
hsa_circRNA_000593	0.358185	0	-0.673714	0.0625	0.104195	DOWN
hsa_circRNA_100332	1.63353	0	-1.35987	0.0625	0.104195	DOWN
hsa_circRNA_002207	0.608402	0	-0.663967	0.0625	0.104195	DOWN
hsa_circRNA_402748	0.676958	0	0.680695	0.0625	0.104195	UP
hsa_circRNA_082891	0.646363	0	-0.618586	0.0625	0.104195	DOWN
hsa_circRNA_067528	0.575181	0	-0.591109	0.0625	0.104195	DOWN
hsa_circRNA_053015	0.50696	0	-0.611443	0.0625	0.104195	DOWN
hsa_circRNA_100791	1.05087	0	1.03931	0.0625	0.104195	UP
hsa_circRNA_104228	0.619728	0	-0.63056	0.0625	0.104195	DOWN
hsa_circRNA_406398	0.684837	0	-0.600573	0.0625	0.104195	DOWN
hsa_circRNA_101323	0.582671	0	-0.596229	0.0625	0.104195	DOWN
hsa_circRNA_101084	0.825568	0	-0.761857	0.0625	0.104195	DOWN
hsa_circRNA_071824	0.711444	0	-0.741204	0.0625	0.104195	DOWN
hsa_circRNA_000023	0.77544	0	0.847829	0.0625	0.104195	UP
hsa_circRNA_104789	1.01245	0	-0.942632	0.0625	0.104195	DOWN
hsa_circRNA_405833	0.786469	0	-0.597829	0.0625	0.104195	DOWN
hsa_circRNA_005731	0.617396	0	-0.595902	0.0625	0.104195	DOWN
hsa_circRNA_104692	0.796821	0	0.672761	0.0625	0.104195	UP
hsa_circRNA_103180	0.653872	0	0.813612	0.0625	0.104195	UP
hsa_circRNA_036592	1.01086	0	1.08185	0.0625	0.104195	UP
hsa_circRNA_101138	0.653232	0	-0.591618	0.0625	0.104195	DOWN
hsa_circRNA_102526	1.10796	0	1.09471	0.0625	0.104195	UP
hsa_circRNA_059616	1.76837	0	-1.54713	0.0625	0.104195	DOWN
hsa_circRNA_001432	0.58969	0	0.673747	0.0625	0.104195	UP
hsa_circRNA_000274	0.563243	0	-0.824416	0.0625	0.104195	DOWN
hsa_circRNA_405740	0.534571	0	-0.636108	0.0625	0.104195	DOWN
hsa_circRNA_405794	1.72234	0	1.57265	0.0625	0.104195	UP
hsa_circRNA_005490	0.624491	0	-0.618896	0.0625	0.104195	DOWN
hsa_circRNA_401892	0.469832	0	-0.641413	0.0625	0.104195	DOWN
hsa_circRNA_092457	0.629817	0	-0.590527	0.0625	0.104195	DOWN
hsa_circRNA_074598	0.978061	0	0.809287	0.0625	0.104195	UP
hsa_circRNA_402103	0.617911	0	-0.609809	0.0625	0.104195	DOWN
hsa_circRNA_406933	0.58039	0	-0.611188	0.0625	0.104195	DOWN
hsa_circRNA_101988	0.616671	0	-0.590604	0.0625	0.104195	DOWN
hsa_circRNA_100966	0.786653	0	0.691287	0.0625	0.104195	UP
hsa_circRNA_100452	0.649918	0	-0.600203	0.0625	0.104195	DOWN
hsa_circRNA_066874	1.58213	0	1.66391	0.0625	0.104195	UP
hsa_circRNA_102400	0.693519	0	-0.738753	0.0625	0.104195	DOWN
hsa_circRNA_100036	1.03257	0	1.25418	0.0625	0.104195	UP
hsa_circRNA_001159	0.86007	0	1.02882	0.0625	0.104195	UP
hsa_circRNA_030389	0.809552	0	-0.672866	0.0625	0.104195	DOWN
hsa_circRNA_104925	0.764759	0	0.72793	0.0625	0.104195	UP
hsa_circRNA_402730	0.852457	0	-0.934511	0.0625	0.104195	DOWN
hsa_circRNA_070905	0.613589	0	-0.585948	0.0625	0.104195	DOWN
hsa_circRNA_104687	0.843226	0	0.910159	0.0625	0.104195	UP
hsa_circRNA_090155	0.553061	0	-0.734868	0.0625	0.104195	DOWN
hsa_circRNA_009618	1.52803	0	1.632	0.0625	0.104195	UP
hsa_circRNA_008213	1.30336	0	-1.24105	0.0625	0.104195	DOWN
hsa_circRNA_102068	0.59323	0	-0.686981	0.0625	0.104195	DOWN
hsa_circRNA_100835	0.93325	0	-1.1274	0.0625	0.104195	DOWN
hsa_circRNA_404479	0.490293	0	-0.610779	0.0625	0.104195	DOWN
hsa_circRNA_003601	0.689135	0	-0.878768	0.0625	0.104195	DOWN
hsa_circRNA_404568	0.669851	0	-0.599203	0.0625	0.104195	DOWN
hsa_circRNA_405455	0.619728	0	-0.617045	0.0625	0.104195	DOWN
hsa_circRNA_401642	0.599549	0	-0.639658	0.0625	0.104195	DOWN
hsa_circRNA_406744	0.888873	0	-0.735719	0.0625	0.104195	DOWN
hsa_circRNA_102504	0.641239	0	-0.587841	0.0625	0.104195	DOWN
hsa_circRNA_001787	0.736966	0	-0.680244	0.0625	0.104195	DOWN
hsa_circRNA_022430	0.749271	0	0.613004	0.0625	0.104195	UP
hsa_circRNA_102643	0.632654	0	-0.650999	0.0625	0.104195	DOWN
hsa_circRNA_102468	2.45214	0	2.31715	0.0625	0.104195	UP
hsa_circRNA_406186	0.630516	0	-0.643907	0.0625	0.104195	DOWN
hsa_circRNA_102700	3.08287	0	2.59544	0.0625	0.104195	UP
hsa_circRNA_103478	1.16337	0	-0.85255	0.0625	0.104195	DOWN
hsa_circRNA_000880	0.624842	0	0.758744	0.0625	0.104195	UP
hsa_circRNA_405406	0.673499	0	-0.711813	0.0625	0.104195	DOWN
hsa_circRNA_406138	0.807355	0	-0.846791	0.0625	0.104195	DOWN
hsa_circRNA_090920	0.487944	0	-0.590342	0.0625	0.104195	DOWN
hsa_circRNA_405715	0.709453	0	-0.755862	0.0625	0.104195	DOWN
hsa_circRNA_101855	0.727185	0	-0.718443	0.0625	0.104195	DOWN
hsa_circRNA_100017	1.98982	0	1.91033	0.0625	0.104195	UP
hsa_circRNA_100069	0.705435	0	-0.645731	0.0625	0.104195	DOWN
hsa_circRNA_104889	0.54167	0	-0.627667	0.0625	0.104195	DOWN
hsa_circRNA_104840	1.2115	0	-1.25918	0.0625	0.104195	DOWN
hsa_circRNA_407182	0.559427	0	-0.589389	0.0625	0.104195	DOWN
hsa_circRNA_102979	0.417205	0	-0.605372	0.0625	0.104195	DOWN
hsa_circRNA_406053	0.556322	0	-0.592237	0.0625	0.104195	DOWN
hsa_circRNA_103622	0.777608	0	0.63745	0.0625	0.104195	UP
hsa_circRNA_101015	1.65081	0	1.56286	0.0625	0.104195	UP
hsa_circRNA_102024	0.502637	0	-0.599418	0.0625	0.104195	DOWN
hsa_circRNA_103109	1.33898	0	1.2386	0.0625	0.104195	UP
hsa_circRNA_100286	0.607362	0	-0.633696	0.0625	0.104195	DOWN
hsa_circRNA_092388	2.50845	0	1.85299	0.0625	0.104195	UP
hsa_circRNA_101832	0.812208	0	-0.832459	0.0625	0.104195	DOWN
hsa_circRNA_000997	0.609359	0	-1.26321	0.0625	0.104195	DOWN
hsa_circRNA_000319	2.14348	0	2.21533	0.0625	0.104195	UP
hsa_circRNA_036315	0.742246	0	-0.695571	0.0625	0.104195	DOWN
hsa_circRNA_100887	0.852063	0	-0.774173	0.0625	0.104195	DOWN
hsa_circRNA_103748	0.65607	0	-0.673379	0.0625	0.104195	DOWN
hsa_circRNA_407299	0.762267	0	-0.784248	0.0625	0.104195	DOWN
hsa_circRNA_104068	0.563521	0	-0.618365	0.0625	0.104195	DOWN
hsa_circRNA_051427	0.619728	0	-0.725577	0.0625	0.104195	DOWN
hsa_circRNA_406790	0.330558	0	-0.638645	0.0625	0.104195	DOWN
hsa_circRNA_101105	0.591849	0	-0.623019	0.0625	0.104195	DOWN
hsa_circRNA_089558	0.622873	0	-0.783086	0.0625	0.104195	DOWN
hsa_circRNA_102497	0.575334	0	-0.59643	0.0625	0.104195	DOWN
hsa_circRNA_402205	0.655061	0	-0.58518	0.0625	0.104195	DOWN
hsa_circRNA_100634	0.811064	0	0.818607	0.0625	0.104195	UP
hsa_circRNA_102039	2.54617	0	2.28339	0.0625	0.104195	UP
hsa_circRNA_102250	1.39046	0	1.5396	0.0625	0.104195	UP
hsa_circRNA_102858	0.650979	0	-0.677624	0.0625	0.104195	DOWN
hsa_circRNA_092587	0.633147	0	-0.688094	0.0625	0.104195	DOWN
hsa_circRNA_043398	0.736966	0	-0.714432	0.0625	0.104195	DOWN
hsa_circRNA_000758	2.23556	0	2.12937	0.0625	0.104195	UP
hsa_circRNA_407002	0.704939	0	-0.601818	0.0625	0.104195	DOWN
hsa_circRNA_101509	0.618532	0	-0.633884	0.0625	0.104195	DOWN
hsa_circRNA_407314	0.812373	0	-0.71454	0.0625	0.104195	DOWN
hsa_circRNA_405279	0.798025	0	-0.696887	0.0625	0.104195	DOWN
hsa_circRNA_102980	0.633859	0	-0.616076	0.0625	0.104195	DOWN
hsa_circRNA_002010	1.15931	0	-0.979501	0.0625	0.104195	DOWN
hsa_circRNA_000960	0.770177	0	0.680014	0.0625	0.104195	UP
hsa_circRNA_402217	1.00829	0	-0.805203	0.0625	0.104195	DOWN
hsa_circRNA_100861	1.21943	0	-1.03539	0.0625	0.104195	DOWN
hsa_circRNA_100803	0.756741	0	0.727013	0.0625	0.104195	UP
hsa_circRNA_101070	1.30256	0	1.24768	0.0625	0.104195	UP
hsa_circRNA_002085	0.713696	0	-0.664992	0.0625	0.104195	DOWN
hsa_circRNA_406739	1.37451	0	1.23066	0.0625	0.104195	UP
hsa_circRNA_092568	1.63974	0	1.41274	0.0625	0.104195	UP
hsa_circRNA_104808	2.69691	0	2.56431	0.0625	0.104195	UP
hsa_circRNA_007776	0.672436	0	-1.00552	0.0625	0.104195	DOWN
hsa_circRNA_051401	0.634227	0	-0.603915	0.0625	0.104195	DOWN
hsa_circRNA_001688	0.663764	0	-0.643149	0.0625	0.104195	DOWN
hsa_circRNA_102147	0.920681	0	-0.9495	0.0625	0.104195	DOWN
hsa_circRNA_070948	0.949661	0	-0.872965	0.0625	0.104195	DOWN
hsa_circRNA_403192	0.832273	0	-0.790906	0.0625	0.104195	DOWN
hsa_circRNA_001586	1.57191	0	1.60356	0.0625	0.104195	UP
hsa_circRNA_403724	0.591849	0	-0.617093	0.0625	0.104195	DOWN
hsa_circRNA_405791	1.53718	0	-1.26104	0.0625	0.104195	DOWN
hsa_circRNA_043101	0.735205	0	-0.759124	0.0625	0.104195	DOWN
hsa_circRNA_402549	0.767827	0	-0.71318	0.0625	0.104195	DOWN
hsa_circRNA_008771	1.63998	0	1.35902	0.0625	0.104195	UP
hsa_circRNA_400052	0.656254	0	-0.64549	0.0625	0.104195	DOWN
hsa_circRNA_029021	0.767056	0	-0.688589	0.0625	0.104195	DOWN
hsa_circRNA_005931	0.568328	0	0.61079	0.0625	0.104195	UP
hsa_circRNA_402031	0.807355	0	-0.757533	0.0625	0.104195	DOWN
hsa_circRNA_050055	0.632491	0	-0.676237	0.0625	0.104195	DOWN
hsa_circRNA_402482	0.863471	0	-0.852811	0.0625	0.104195	DOWN
hsa_circRNA_000308	0.673499	0	-0.668886	0.0625	0.104195	DOWN
hsa_circRNA_092465	1.18032	0	-0.860121	0.0625	0.104195	DOWN
hsa_circRNA_102240	1.17896	0	1.08586	0.0625	0.104195	UP
hsa_circRNA_406368	0.498454	0	0.631236	0.0625	0.104195	UP
hsa_circRNA_063089	1.99873	0	2.00364	0.0625	0.104195	UP
hsa_circRNA_101305	0.555225	0	-0.598599	0.0625	0.104195	DOWN
hsa_circRNA_405011	1.19774	0	-0.869431	0.0625	0.104195	DOWN
hsa_circRNA_103027	1.3846	0	1.35389	0.0625	0.104195	UP
hsa_circRNA_002381	0.843424	0	-0.761778	0.0625	0.104195	DOWN
hsa_circRNA_033149	0.851007	0	0.785357	0.0625	0.104195	UP
hsa_circRNA_407340	0.529973	0	-0.606735	0.0625	0.104195	DOWN
hsa_circRNA_102659	1.84275	0	1.76865	0.0625	0.104195	UP
hsa_circRNA_000937	2.9277	0	2.42505	0.0625	0.104195	UP
hsa_circRNA_010884	0.604591	0	0.788495	0.0625	0.104195	UP
hsa_circRNA_100566	0.604862	0	0.652359	0.0625	0.104195	UP
hsa_circRNA_103682	1.49716	0	1.57416	0.0625	0.104195	UP
hsa_circRNA_103736	1.00447	0	1.01865	0.0625	0.104195	UP
hsa_circRNA_406903	0.700889	0	-0.620921	0.0625	0.104195	DOWN
hsa_circRNA_022917	1.01032	0	-1.06227	0.0625	0.104195	DOWN
hsa_circRNA_101655	1.02376	0	-0.924839	0.0625	0.104195	DOWN
hsa_circRNA_104755	1.40759	0	-1.24257	0.0625	0.104195	DOWN
hsa_circRNA_102558	1.09452	0	0.983785	0.0625	0.104195	UP
hsa_circRNA_104952	1.00566	0	-0.883501	0.0625	0.104195	DOWN
hsa_circRNA_100643	0.55924	0	-0.586864	0.0625	0.104195	DOWN
hsa_circRNA_100019	2.97229	0	2.84266	0.0625	0.104195	UP
hsa_circRNA_104016	2.04698	0	1.98357	0.0625	0.104195	UP
hsa_circRNA_061557	0.642638	0	-0.620712	0.0625	0.104195	DOWN
hsa_circRNA_104854	3.85472	0	3.82418	0.0625	0.104195	UP
hsa_circRNA_052973	0.596086	0	-0.658216	0.0625	0.104195	DOWN
hsa_circRNA_103559	1.18214	0	1.39186	0.0625	0.104195	UP
hsa_circRNA_104442	0.751125	0	0.831087	0.0625	0.104195	UP
hsa_circRNA_101809	1.33293	0	1.452	0.0625	0.104195	UP
hsa_circRNA_071000	0.932572	0	0.864972	0.0625	0.104195	UP
hsa_circRNA_405852	0.649582	0	0.864322	0.0625	0.104195	UP
hsa_circRNA_009689	1.31431	0	-0.934414	0.0625	0.104195	DOWN
hsa_circRNA_020924	0.88054	0	-0.666556	0.0625	0.104195	DOWN
hsa_circRNA_401550	0.570688	0	-0.588641	0.0625	0.104195	DOWN
hsa_circRNA_101786	0.827827	0	-0.820067	0.0625	0.104195	DOWN
hsa_circRNA_006949	0.803353	0	-0.987435	0.0625	0.104195	DOWN
hsa_circRNA_101033	0.667831	0	0.653681	0.0625	0.104195	UP
hsa_circRNA_053162	0.672019	0	-0.692206	0.0625	0.104195	DOWN
hsa_circRNA_401698	0.792723	0	-1.10766	0.0625	0.104195	DOWN
hsa_circRNA_008412	0.685891	0	-0.608902	0.0625	0.104195	DOWN
hsa_circRNA_101333	0.866853	0	-0.740248	0.0625	0.104195	DOWN
hsa_circRNA_103383	0.780236	0	0.758414	0.0625	0.104195	UP
hsa_circRNA_101423	0.792195	0	-0.672935	0.0625	0.104195	DOWN
hsa_circRNA_103223	2.60391	0	2.64975	0.0625	0.104195	UP
hsa_circRNA_085959	0.883794	0	-0.719816	0.0625	0.104195	DOWN
hsa_circRNA_405106	0.52686	0	-0.697056	0.0625	0.104195	DOWN
hsa_circRNA_101426	0.610555	0	0.789513	0.0625	0.104195	UP
hsa_circRNA_100878	0.842663	0	-0.752578	0.0625	0.104195	DOWN
hsa_circRNA_101836	1.29532	0	1.0005	0.0625	0.104195	UP
hsa_circRNA_100850	0.812738	0	-1.1639	0.0625	0.104195	DOWN
hsa_circRNA_103210	1.00169	0	0.938082	0.0625	0.104195	UP
hsa_circRNA_100943	0.729352	0	-0.645835	0.0625	0.104195	DOWN
hsa_circRNA_101790	1.03947	0	1.19168	0.0625	0.104195	UP
hsa_circRNA_000780	2.78748	0	2.7174	0.0625	0.104195	UP
hsa_circRNA_078444	0.74605	0	-0.710438	0.0625	0.104195	DOWN
hsa_circRNA_102064	1.84921	0	2.26206	0.0625	0.104195	UP
hsa_circRNA_401515	0.724697	0	-0.711102	0.0625	0.104195	DOWN
hsa_circRNA_103800	0.506715	0	0.709333	0.0625	0.104195	UP
hsa_circRNA_404273	0.754021	0	-0.745772	0.0625	0.104195	DOWN
hsa_circRNA_000031	1.11205	0	-1.02392	0.0625	0.104195	DOWN
hsa_circRNA_402697	1.74349	0	-1.4344	0.0625	0.104195	DOWN
hsa_circRNA_402799	0.62293	0	-0.647913	0.0625	0.104195	DOWN
hsa_circRNA_006379	0.60311	0	-0.586065	0.0625	0.104195	DOWN
hsa_circRNA_020302	0.532407	0	-0.65049	0.0625	0.104195	DOWN
hsa_circRNA_032640	0.626734	0	-0.671328	0.0625	0.104195	DOWN
hsa_circRNA_103145	0.624772	0	-0.613542	0.0625	0.104195	DOWN
hsa_circRNA_053173	0.643498	0	-0.656841	0.0625	0.104195	DOWN
hsa_circRNA_100191	2.33413	0	2.57357	0.0625	0.104195	UP
hsa_circRNA_405721	0.983796	0	-0.794842	0.0625	0.104195	DOWN
hsa_circRNA_103807	0.655352	0	-0.66138	0.0625	0.104195	DOWN
hsa_circRNA_100703	0.871552	0	0.664686	0.0625	0.104195	UP
hsa_circRNA_400660	0.78608	0	0.672281	0.0625	0.104195	UP
hsa_circRNA_000458	2.15182	0	2.08637	0.0625	0.104195	UP
hsa_circRNA_101137	0.637121	0	-0.812909	0.0625	0.104195	DOWN
hsa_circRNA_063697	0.748615	0	-0.625159	0.0625	0.104195	DOWN
hsa_circRNA_400092	0.751514	0	-0.660391	0.0625	0.104195	DOWN
hsa_circRNA_104311	0.58694	0	-0.594598	0.0625	0.104195	DOWN
hsa_circRNA_000663	0.591596	0	-0.665346	0.0625	0.104195	DOWN
hsa_circRNA_007314	0.665623	0	-0.692371	0.0625	0.104195	DOWN
hsa_circRNA_005328	0.789376	0	0.957375	0.0625	0.104195	UP
hsa_circRNA_043570	0.702002	0	-0.622955	0.0625	0.104195	DOWN
hsa_circRNA_000987	0.983221	0	-1.12321	0.0625	0.104195	DOWN
hsa_circRNA_407285	1.02077	0	-0.973712	0.0625	0.104195	DOWN
hsa_circRNA_004098	0.710493	0	-0.66064	0.0625	0.104195	DOWN
hsa_circRNA_406326	1.2677	0	-0.810272	0.0625	0.104195	DOWN
hsa_circRNA_103038	1.14037	0	1.13625	0.0625	0.104195	UP
hsa_circRNA_082731	0.626259	0	-0.64167	0.0625	0.104195	DOWN
hsa_circRNA_103609	0.453718	0	-0.635886	0.0625	0.104195	DOWN
hsa_circRNA_405986	0.961526	0	-1.03658	0.0625	0.104195	DOWN
hsa_circRNA_401697	0.885357	0	0.753711	0.0625	0.104195	UP
hsa_circRNA_101318	1.36471	0	1.3211	0.0625	0.104195	UP
hsa_circRNA_100665	0.803143	0	0.784341	0.0625	0.104195	UP
hsa_circRNA_004191	0.638544	0	-0.597468	0.0625	0.104195	DOWN
hsa_circRNA_407185	0.445559	0	-0.703135	0.0625	0.104195	DOWN
hsa_circRNA_075896	1.62635	0	1.56067	0.0625	0.104195	UP
hsa_circRNA_072025	1.89844	0	1.74878	0.0625	0.104195	UP
hsa_circRNA_100696	0.867768	0	-0.770797	0.0625	0.104195	DOWN
hsa_circRNA_405040	1.89935	0	1.77465	0.0625	0.104195	UP
hsa_circRNA_104383	0.714874	0	0.786369	0.0625	0.104195	UP
hsa_circRNA_103560	1.16046	0	1.19841	0.0625	0.104195	UP
hsa_circRNA_102527	0.715359	0	-0.667722	0.0625	0.104195	DOWN
hsa_circRNA_016229	0.877582	0	-1.03803	0.0625	0.104195	DOWN
hsa_circRNA_101440	0.540322	0	-0.683137	0.0625	0.104195	DOWN
hsa_circRNA_104649	0.555603	0	0.617582	0.0625	0.104195	UP
hsa_circRNA_032969	0.503024	0	0.863902	0.0625	0.104195	UP
hsa_circRNA_405124	0.45647	0	-0.595774	0.0625	0.104195	DOWN
hsa_circRNA_100974	1.12722	0	1.19215	0.0625	0.104195	UP
hsa_circRNA_057212	0.583745	0	-0.587614	0.0625	0.104195	DOWN
hsa_circRNA_405586	0.743889	0	-0.72893	0.0625	0.104195	DOWN
hsa_circRNA_008294	0.905282	0	-1.12719	0.0625	0.104195	DOWN
hsa_circRNA_030162	0.832002	0	1.25126	0.0625	0.104195	UP
hsa_circRNA_008857	1.94621	0	1.8977	0.0625	0.104195	UP
hsa_circRNA_005187	1.22873	0	-1.39136	0.0625	0.104195	DOWN
hsa_circRNA_002701	1.26756	0	1.31669	0.0625	0.104195	UP
hsa_circRNA_002164	1.17598	0	1.17132	0.0625	0.104195	UP
hsa_circRNA_044287	0.750641	0	0.712152	0.0625	0.104195	UP
hsa_circRNA_047384	0.745906	0	-0.652236	0.0625	0.104195	DOWN
hsa_circRNA_104850	2.59275	0	2.59401	0.0625	0.104195	UP
hsa_circRNA_405292	0.622437	0	-0.705927	0.0625	0.104195	DOWN
hsa_circRNA_402331	0.643856	0	-0.689206	0.0625	0.104195	DOWN
hsa_circRNA_405520	0.665581	0	-0.760713	0.0625	0.104195	DOWN
hsa_circRNA_406178	0.689577	0	-0.775789	0.0625	0.104195	DOWN
hsa_circRNA_000287	1.13124	0	1.16776	0.0625	0.104195	UP
hsa_circRNA_005507	1.15731	0	1.08143	0.0625	0.104195	UP
hsa_circRNA_104593	1.12817	0	1.34415	0.0625	0.104195	UP
hsa_circRNA_074166	1.12426	0	1.52788	0.0625	0.104195	UP
hsa_circRNA_103911	0.671919	0	-0.734259	0.0625	0.104195	DOWN
hsa_circRNA_003779	0.871192	0	-0.79942	0.0625	0.104195	DOWN
hsa_circRNA_401845	0.685364	0	-0.625283	0.0625	0.104195	DOWN
hsa_circRNA_103429	0.603822	0	-0.604404	0.0625	0.104195	DOWN
hsa_circRNA_014280	1.07912	0	1.09159	0.0625	0.104195	UP
hsa_circRNA_407267	0.665016	0	-0.605223	0.0625	0.104195	DOWN
hsa_circRNA_405427	0.672769	0	-0.668762	0.0625	0.104195	DOWN
hsa_circRNA_005459	0.765535	0	-0.622168	0.0625	0.104195	DOWN
hsa_circRNA_407115	0.479168	0	-0.590469	0.0625	0.104195	DOWN
hsa_circRNA_004856	0.689824	0	-0.63218	0.0625	0.104195	DOWN
hsa_circRNA_403883	1.4199	0	1.61387	0.0625	0.104195	UP
hsa_circRNA_089866	0.945654	0	1.1105	0.0625	0.104195	UP
hsa_circRNA_405533	0.64179	0	-0.595409	0.0625	0.104195	DOWN
hsa_circRNA_103280	0.659256	0	-0.615954	0.0625	0.104195	DOWN
hsa_circRNA_100251	1.153	0	-0.856107	0.0625	0.104195	DOWN
hsa_circRNA_023509	1.16698	0	1.218	0.0625	0.104195	UP
hsa_circRNA_005232	2.89677	0	2.33359	0.0625	0.104195	UP
hsa_circRNA_001257	1.14702	0	-0.795259	0.0625	0.104195	DOWN
hsa_circRNA_404780	0.767827	0	-0.979951	0.0625	0.104195	DOWN
hsa_circRNA_002192	0.767827	0	-0.659023	0.0625	0.104195	DOWN
hsa_circRNA_104814	0.839704	0	0.733448	0.0625	0.104195	UP
hsa_circRNA_092537	1.10692	0	-0.967097	0.0625	0.104195	DOWN
hsa_circRNA_070900	0.619728	0	-0.663531	0.0625	0.104195	DOWN
hsa_circRNA_103456	0.661484	0	-1.18143	0.0625	0.104195	DOWN
hsa_circRNA_002302	0.77544	0	0.715617	0.0625	0.104195	UP
hsa_circRNA_003608	1.01513	0	1.3212	0.0625	0.104195	UP
hsa_circRNA_104550	0.529415	0	-0.586473	0.0625	0.104195	DOWN
hsa_circRNA_406643	0.564543	0	-0.616139	0.0625	0.104195	DOWN
hsa_circRNA_008623	0.622142	0	0.597741	0.0625	0.104195	UP
hsa_circRNA_101985	1.23578	0	1.37181	0.0625	0.104195	UP
hsa_circRNA_001037	0.755961	0	-0.656578	0.0625	0.104195	DOWN
hsa_circRNA_104536	0.878181	0	-0.667314	0.0625	0.104195	DOWN
hsa_circRNA_092387	0.752072	0	-0.778148	0.0625	0.104195	DOWN
hsa_circRNA_055943	1.27487	0	1.26643	0.0625	0.104195	UP
hsa_circRNA_100173	1.09136	0	-1.14111	0.0625	0.104195	DOWN
hsa_circRNA_007058	1.39166	0	1.17189	0.0625	0.104195	UP
hsa_circRNA_404656	0.619051	0	-0.63091	0.0625	0.104195	DOWN
hsa_circRNA_080319	1.06253	0	1.03055	0.0625	0.104195	UP
hsa_circRNA_406605	0.708036	0	-0.632603	0.0625	0.104195	DOWN
hsa_circRNA_103860	0.836501	0	0.852085	0.0625	0.104195	UP
hsa_circRNA_407144	0.974521	0	-0.806048	0.0625	0.104195	DOWN
hsa_circRNA_023569	0.624491	0	0.592161	0.0625	0.104195	UP
hsa_circRNA_102956	1.22803	0	1.26813	0.0625	0.104195	UP
hsa_circRNA_086492	0.638205	0	-0.586659	0.0625	0.104195	DOWN
hsa_circRNA_000322	0.622724	0	-0.601027	0.0625	0.104195	DOWN
hsa_circRNA_062953	0.552986	0	-0.615427	0.0625	0.104195	DOWN
hsa_circRNA_006685	1.13791	0	-1.00151	0.0625	0.104195	DOWN
hsa_circRNA_100818	0.936534	0	-0.72832	0.0625	0.104195	DOWN
hsa_circRNA_103024	1.05723	0	0.959247	0.0625	0.104195	UP
hsa_circRNA_103681	1.46095	0	1.45431	0.0625	0.104195	UP
hsa_circRNA_101414	0.680039	0	0.652505	0.0625	0.104195	UP
hsa_circRNA_012856	0.609369	0	-0.614401	0.0625	0.104195	DOWN
hsa_circRNA_000787	1.46442	0	1.52259	0.0625	0.104195	UP
hsa_circRNA_100518	1.19625	0	1.23479	0.0625	0.104195	UP
hsa_circRNA_056029	1.05914	0	1.22144	0.0625	0.104195	UP
hsa_circRNA_103851	0.36257	0	-0.728092	0.0625	0.104195	DOWN
hsa_circRNA_086760	0.749252	0	-0.781174	0.0625	0.104195	DOWN
hsa_circRNA_085952	0.574583	0	-0.587442	0.0625	0.104195	DOWN
hsa_circRNA_006341	0.759878	0	0.794526	0.0625	0.104195	UP
hsa_circRNA_103267	1.58241	0	1.35665	0.0625	0.104195	UP
hsa_circRNA_067567	0.622758	0	-1.04369	0.0625	0.104195	DOWN
hsa_circRNA_022624	0.704737	0	-0.721008	0.0625	0.104195	DOWN
hsa_circRNA_405796	0.677604	0	-0.786281	0.0625	0.104195	DOWN
hsa_circRNA_100968	0.78984	0	-0.756993	0.0625	0.104195	DOWN
hsa_circRNA_406658	0.654134	0	-0.65705	0.0625	0.104195	DOWN
hsa_circRNA_002583	0.871267	0	-0.829548	0.0625	0.104195	DOWN
hsa_circRNA_058274	0.601112	0	-0.652417	0.0625	0.104195	DOWN
hsa_circRNA_000535	0.651908	0	-0.64948	0.0625	0.104195	DOWN
hsa_circRNA_100486	0.684154	0	0.58587	0.0625	0.104195	UP
hsa_circRNA_404773	0.841227	0	-0.927482	0.0625	0.104195	DOWN
hsa_circRNA_101572	1.09787	0	1.04194	0.0625	0.104195	UP
hsa_circRNA_406753	0.665016	0	-0.666994	0.0625	0.104195	DOWN
hsa_circRNA_406262	0.566193	0	-0.603415	0.0625	0.104195	DOWN
hsa_circRNA_082317	1.43122	0	1.16055	0.0625	0.104195	UP
hsa_circRNA_000095	0.584963	0	-0.66468	0.0625	0.104195	DOWN
hsa_circRNA_400117	0.693728	0	-0.586205	0.0625	0.104195	DOWN
hsa_circRNA_100784	0.520832	0	-0.597292	0.0625	0.104195	DOWN
hsa_circRNA_104064	0.992215	0	0.705463	0.0625	0.104195	UP
hsa_circRNA_103114	2.72617	0	2.57875	0.0625	0.104195	UP
hsa_circRNA_406014	0.755961	0	-0.735309	0.0625	0.104195	DOWN
hsa_circRNA_104984	0.76681	0	-0.690514	0.0625	0.104195	DOWN
hsa_circRNA_403717	2.0829	0	2.03816	0.0625	0.104195	UP
hsa_circRNA_029532	0.867872	0	-0.852414	0.0625	0.104195	DOWN
hsa_circRNA_067327	0.952274	0	-0.81758	0.0625	0.104195	DOWN
hsa_circRNA_020845	1.04557	0	-0.654369	0.0625	0.104195	DOWN
hsa_circRNA_100072	1.51702	0	-0.999774	0.0625	0.104195	DOWN
hsa_circRNA_031900	1.2151	0	1.04494	0.0625	0.104195	UP
hsa_circRNA_100395	0.952439	0	-1.04722	0.0625	0.104195	DOWN
hsa_circRNA_003378	0.511263	0	-0.59173	0.0625	0.104195	DOWN
hsa_circRNA_406659	1.04474	0	-0.960618	0.0625	0.104195	DOWN
hsa_circRNA_102273	1.09363	0	-0.929046	0.0625	0.104195	DOWN
hsa_circRNA_002908	2.8767	0	2.35009	0.0625	0.104195	UP
hsa_circRNA_400754	0.829322	0	-0.880807	0.0625	0.104195	DOWN
hsa_circRNA_024190	0.636595	0	-0.62347	0.0625	0.104195	DOWN
hsa_circRNA_403993	0.695405	0	-0.612784	0.0625	0.104195	DOWN
hsa_circRNA_009012	1.70067	0	1.54799	0.0625	0.104195	UP
hsa_circRNA_400006	0.621032	0	-0.660468	0.0625	0.104195	DOWN
hsa_circRNA_400066	0.993794	0	-0.734399	0.0625	0.104195	DOWN
hsa_circRNA_069578	0.732737	0	-0.663904	0.0625	0.104195	DOWN
hsa_circRNA_103538	0.60186	0	-0.69013	0.0625	0.104195	DOWN
hsa_circRNA_401351	0.886806	0	-0.861569	0.0625	0.104195	DOWN
hsa_circRNA_405687	0.764265	0	-0.717004	0.0625	0.104195	DOWN
hsa_circRNA_101029	1.33017	0	-1.08464	0.0625	0.104195	DOWN
hsa_circRNA_029258	0.652349	0	-0.585499	0.0625	0.104195	DOWN
hsa_circRNA_104070	0.676085	0	0.66681	0.0625	0.104195	UP
hsa_circRNA_100126	0.493873	0	0.611031	0.0625	0.104195	UP
hsa_circRNA_100681	0.545968	0	-0.598435	0.0625	0.104195	DOWN
hsa_circRNA_048766	0.812085	0	0.787315	0.0625	0.104195	UP
hsa_circRNA_083913	0.604684	0	-0.60084	0.0625	0.104195	DOWN
hsa_circRNA_406024	0.866144	0	-0.897621	0.0625	0.104195	DOWN
hsa_circRNA_001164	1.03921	0	1.06706	0.0625	0.104195	UP
hsa_circRNA_401141	0.969139	0	-0.713252	0.0625	0.104195	DOWN
hsa_circRNA_103159	0.591024	0	-0.674236	0.0625	0.104195	DOWN
hsa_circRNA_001765	0.824267	0	-0.79315	0.0625	0.104195	DOWN
hsa_circRNA_052258	0.676549	0	-0.759658	0.0625	0.104195	DOWN
hsa_circRNA_000320	2.7191	0	2.58923	0.0625	0.104195	UP
hsa_circRNA_103168	1.25688	0	1.18406	0.0625	0.104195	UP
hsa_circRNA_103591	0.58558	0	-0.60346	0.0625	0.104195	DOWN
hsa_circRNA_083369	0.683858	0	-0.612912	0.0625	0.104195	DOWN
hsa_circRNA_007963	0.8048	0	-0.74084	0.0625	0.104195	DOWN
hsa_circRNA_006725	0.552683	0	0.77634	0.0625	0.104195	UP
hsa_circRNA_102419	1.49185	0	1.35189	0.0625	0.104195	UP
hsa_circRNA_089299	0.505135	0	-0.62021	0.0625	0.104195	DOWN
hsa_circRNA_405795	0.678559	0	-0.674473	0.0625	0.104195	DOWN
hsa_circRNA_406067	0.690659	0	-0.686778	0.0625	0.104195	DOWN
hsa_circRNA_085362	2.05499	0	2.03417	0.0625	0.104195	UP
hsa_circRNA_103667	0.841292	0	1.05515	0.0625	0.104195	UP
hsa_circRNA_069059	0.703597	0	-0.730298	0.0625	0.104195	DOWN
hsa_circRNA_100178	0.699605	0	-0.680643	0.0625	0.104195	DOWN
hsa_circRNA_077303	0.710493	0	-0.706235	0.0625	0.104195	DOWN
hsa_circRNA_086735	1.19875	0	1.1364	0.0625	0.104195	UP
hsa_circRNA_032135	0.763586	0	-0.744024	0.0625	0.104195	DOWN
hsa_circRNA_062142	1.65837	0	-1.19214	0.0625	0.104195	DOWN
hsa_circRNA_000222	0.560594	0	-0.626236	0.0625	0.104195	DOWN
hsa_circRNA_405519	0.612242	0	-0.638167	0.0625	0.104195	DOWN
hsa_circRNA_079508	0.700712	0	-0.674744	0.0625	0.104195	DOWN
hsa_circRNA_001049	0.670385	0	-0.603974	0.0625	0.104195	DOWN
hsa_circRNA_405756	0.916882	0	1.00112	0.0625	0.104195	UP
hsa_circRNA_100923	1.4323	0	1.49378	0.0625	0.104195	UP
hsa_circRNA_015847	0.912039	0	-0.892517	0.0625	0.104195	DOWN
hsa_circRNA_406187	1.21206	0	-1.10207	0.0625	0.104195	DOWN
hsa_circRNA_034776	0.885357	0	0.94242	0.0625	0.104195	UP
hsa_circRNA_401440	0.713628	0	-0.695987	0.0625	0.104195	DOWN
hsa_circRNA_405880	0.858635	0	-0.802545	0.0625	0.104195	DOWN
hsa_circRNA_406049	1.07404	0	-1.02529	0.0625	0.104195	DOWN
hsa_circRNA_101681	0.617801	0	-0.628445	0.0625	0.104195	DOWN
hsa_circRNA_075166	1.16993	0	-1.28828	0.0625	0.104195	DOWN
hsa_circRNA_404473	0.759107	0	-0.614995	0.0625	0.104195	DOWN
hsa_circRNA_400011	0.640997	0	-0.630049	0.0625	0.104195	DOWN
hsa_circRNA_103451	0.431735	0	-0.588337	0.0625	0.104195	DOWN
hsa_circRNA_006853	2.91825	0	3.02275	0.0625	0.104195	UP
hsa_circRNA_050900	3.22318	0	3.23644	0.0625	0.104195	UP
hsa_circRNA_101910	0.786922	0	-0.665018	0.0625	0.104195	DOWN
hsa_circRNA_103221	0.995405	0	0.923362	0.0625	0.104195	UP
hsa_circRNA_102746	1.18223	0	-1.0532	0.0625	0.104195	DOWN
hsa_circRNA_104286	0.530315	0	-0.590628	0.0625	0.104195	DOWN
hsa_circRNA_084499	0.699898	0	-0.669875	0.0625	0.104195	DOWN
hsa_circRNA_101481	1.10112	0	0.992766	0.0625	0.104195	UP
hsa_circRNA_001262	0.708188	0	-0.676772	0.0625	0.104195	DOWN
hsa_circRNA_076479	0.756722	0	-0.681837	0.0625	0.104195	DOWN
hsa_circRNA_104533	2.73487	0	2.67418	0.0625	0.104195	UP
hsa_circRNA_001950	0.921997	0	-0.907876	0.0625	0.104195	DOWN
hsa_circRNA_000944	1.90462	0	1.76915	0.0625	0.104195	UP
hsa_circRNA_101923	0.725579	0	-0.694785	0.0625	0.104195	DOWN
hsa_circRNA_405081	0.668638	0	-0.628283	0.0625	0.104195	DOWN
hsa_circRNA_103129	0.800328	0	0.597561	0.0625	0.104195	UP
hsa_circRNA_102761	0.579279	0	0.616985	0.0625	0.104195	UP
hsa_circRNA_104374	0.417608	0	-0.621173	0.0625	0.104195	DOWN
hsa_circRNA_045775	1.66547	0	1.51474	0.0625	0.104195	UP
hsa_circRNA_402891	0.607683	0	-0.609702	0.0625	0.104195	DOWN
hsa_circRNA_407142	0.505798	0	-0.655316	0.0625	0.104195	DOWN
hsa_circRNA_104966	1.03847	0	0.936589	0.0625	0.104195	UP
hsa_circRNA_101472	0.722059	0	-0.623943	0.0625	0.104195	DOWN
hsa_circRNA_404546	0.594008	0	-0.742477	0.0625	0.104195	DOWN
hsa_circRNA_103649	1.05324	0	1.13064	0.0625	0.104195	UP
hsa_circRNA_001735	1.19054	0	1.27702	0.0625	0.104195	UP
hsa_circRNA_082672	0.593183	0	1.18015	0.0625	0.104195	UP
hsa_circRNA_102490	0.673499	0	-0.619833	0.0625	0.104195	DOWN
hsa_circRNA_087080	0.836621	0	-0.662364	0.0625	0.104195	DOWN
hsa_circRNA_100591	0.543779	0	-0.689208	0.0625	0.104195	DOWN
hsa_circRNA_101677	1.05478	0	1.08193	0.0625	0.104195	UP
hsa_circRNA_101385	0.642296	0	-0.830121	0.0625	0.104195	DOWN
hsa_circRNA_104965	0.582592	0	0.650308	0.0625	0.104195	UP
hsa_circRNA_006452	0.547968	0	-0.608749	0.0625	0.104195	DOWN
hsa_circRNA_407103	0.762504	0	-0.695104	0.0625	0.104195	DOWN
hsa_circRNA_100663	0.559427	0	-0.61891	0.0625	0.104195	DOWN
hsa_circRNA_405866	0.832273	0	-0.746857	0.0625	0.104195	DOWN
hsa_circRNA_402942	0.699006	0	-0.688316	0.0625	0.104195	DOWN
hsa_circRNA_104894	0.781238	0	-0.804562	0.0625	0.104195	DOWN
hsa_circRNA_400187	0.712193	0	-0.634088	0.0625	0.104195	DOWN
hsa_circRNA_402714	0.656691	0	-0.585613	0.0625	0.104195	DOWN
hsa_circRNA_104127	0.666862	0	-0.7338	0.0625	0.104195	DOWN
hsa_circRNA_102764	0.77854	0	-0.951278	0.0625	0.104195	DOWN
hsa_circRNA_011849	1.19904	0	-0.879978	0.0625	0.104195	DOWN
hsa_circRNA_400816	0.767827	0	-0.711244	0.0625	0.104195	DOWN
hsa_circRNA_102433	2.1241	0	2.0058	0.0625	0.104195	UP
hsa_circRNA_001254	0.620489	0	-0.633327	0.0625	0.104195	DOWN
hsa_circRNA_003562	0.647417	0	-0.714276	0.0625	0.104195	DOWN
hsa_circRNA_002178	2.55066	0	2.26687	0.0625	0.104195	UP
hsa_circRNA_001846	1.96633	0	1.89612	0.0625	0.104195	UP
hsa_circRNA_013861	0.581413	0	-0.631336	0.0625	0.104195	DOWN
hsa_circRNA_051287	1.16533	0	-0.84005	0.0625	0.104195	DOWN
hsa_circRNA_102421	1.37721	0	1.16324	0.0625	0.104195	UP
hsa_circRNA_404996	1.14298	0	-1.17073	0.0625	0.104195	DOWN
hsa_circRNA_059609	0.623009	0	-0.586751	0.0625	0.104195	DOWN
hsa_circRNA_092368	0.770284	0	-0.975205	0.0625	0.104195	DOWN
hsa_circRNA_104638	0.448992	0	0.652314	0.0625	0.104195	UP
hsa_circRNA_064170	0.666343	0	-0.666336	0.0625	0.104195	DOWN
hsa_circRNA_405351	0.655352	0	-0.623755	0.0625	0.104195	DOWN
hsa_circRNA_100131	0.552541	0	-0.585667	0.0625	0.104195	DOWN
hsa_circRNA_039190	0.802999	0	-0.774765	0.0625	0.104195	DOWN
hsa_circRNA_104790	0.974277	0	-0.871276	0.0625	0.104195	DOWN
hsa_circRNA_082547	1.66832	0	2.19488	0.0625	0.104195	UP
hsa_circRNA_004192	0.678726	0	-0.589259	0.0625	0.104195	DOWN
hsa_circRNA_000951	1.24393	0	-0.95463	0.0625	0.104195	DOWN
hsa_circRNA_013856	1.22351	0	-1.18605	0.0625	0.104195	DOWN
hsa_circRNA_004254	0.883265	0	-0.874753	0.0625	0.104195	DOWN
hsa_circRNA_102230	0.64179	0	-0.692213	0.0625	0.104195	DOWN
hsa_circRNA_102616	1.49425	0	-1.22108	0.0625	0.104195	DOWN
hsa_circRNA_103768	0.635495	0	-0.591384	0.0625	0.104195	DOWN
hsa_circRNA_101139	0.893085	0	-0.811033	0.0625	0.104195	DOWN
hsa_circRNA_405737	0.825971	0	-0.795399	0.0625	0.104195	DOWN
hsa_circRNA_102131	1.09559	0	-0.943956	0.0625	0.104195	DOWN
hsa_circRNA_102563	0.597249	0	-0.629308	0.0625	0.104195	DOWN
hsa_circRNA_101214	0.650497	0	-0.604131	0.0625	0.104195	DOWN
hsa_circRNA_051077	2.39795	0	2.32401	0.0625	0.104195	UP
hsa_circRNA_001781	1.2235	0	-1.3159	0.0625	0.104195	DOWN
hsa_circRNA_101392	1.27646	0	1.15256	0.0625	0.104195	UP
hsa_circRNA_101788	0.993742	0	-0.904535	0.0625	0.104195	DOWN
hsa_circRNA_001591	1.20186	0	1.16363	0.0625	0.104195	UP
hsa_circRNA_101136	0.817222	0	-1.10699	0.0625	0.104195	DOWN
hsa_circRNA_101960	0.945606	0	-0.8538	0.0625	0.104195	DOWN
hsa_circRNA_404296	1.07513	0	-1.05087	0.0625	0.104195	DOWN
hsa_circRNA_103316	0.682461	0	-0.586132	0.0625	0.104195	DOWN
hsa_circRNA_000457	1.45827	0	1.42754	0.0625	0.104195	UP
hsa_circRNA_404775	0.61746	0	-0.646744	0.0625	0.104195	DOWN
hsa_circRNA_026467	1.10319	0	0.919081	0.0625	0.104195	UP
hsa_circRNA_403362	0.543348	0	-0.585173	0.0625	0.104195	DOWN
hsa_circRNA_100884	2.55541	0	2.33915	0.0625	0.104195	UP
hsa_circRNA_406489	0.667952	0	-0.753381	0.0625	0.104195	DOWN
hsa_circRNA_006205	0.791601	0	-0.712529	0.0625	0.104195	DOWN
hsa_circRNA_103641	0.893541	0	0.657739	0.0625	0.104195	UP
hsa_circRNA_104767	0.887232	0	0.740039	0.0625	0.104195	UP
hsa_circRNA_001722	1.25774	0	1.10218	0.0625	0.104195	UP
hsa_circRNA_066942	0.617801	0	-0.603656	0.0625	0.104195	DOWN
hsa_circRNA_001437	0.746243	0	-0.803605	0.0625	0.104195	DOWN
hsa_circRNA_100193	0.822462	0	-0.816844	0.0625	0.104195	DOWN
hsa_circRNA_007698	0.608721	0	0.786331	0.0625	0.104195	UP
hsa_circRNA_000186	0.658069	0	-0.707911	0.0625	0.104195	DOWN
hsa_circRNA_103020	0.678072	0	-0.611856	0.0625	0.104195	DOWN
hsa_circRNA_405381	0.788246	0	-0.752588	0.0625	0.104195	DOWN
hsa_circRNA_089386	0.60166	0	-0.607512	0.0625	0.104195	DOWN
hsa_circRNA_102217	0.957953	0	-0.970443	0.0625	0.104195	DOWN
hsa_circRNA_104150	0.624491	0	-0.61549	0.0625	0.104195	DOWN
hsa_circRNA_401711	0.761325	0	-0.8619	0.0625	0.104195	DOWN
hsa_circRNA_058923	0.874469	0	0.936872	0.0625	0.104195	UP
hsa_circRNA_101727	1.08393	0	-1.52195	0.0625	0.104195	DOWN
hsa_circRNA_062423	0.674176	0	-0.63375	0.0625	0.104195	DOWN
hsa_circRNA_100278	1.08852	0	0.830871	0.0625	0.104195	UP
hsa_circRNA_101249	0.695352	0	-0.627924	0.0625	0.104195	DOWN
hsa_circRNA_000704	0.930383	0	-0.739847	0.0625	0.104195	DOWN
hsa_circRNA_103348	0.61757	0	0.776569	0.0625	0.104195	UP
hsa_circRNA_103982	0.649918	0	-0.698353	0.0625	0.104195	DOWN
hsa_circRNA_055440	0.961428	0	-1.0738	0.0625	0.104195	DOWN
hsa_circRNA_101919	0.615302	0	-0.62266	0.0625	0.104195	DOWN
hsa_circRNA_101282	0.876654	0	-1.00142	0.0625	0.104195	DOWN
hsa_circRNA_103139	0.718587	0	-0.699073	0.0625	0.104195	DOWN
hsa_circRNA_025056	0.825172	0	-0.713597	0.0625	0.104195	DOWN
hsa_circRNA_001902	1.11044	0	-1.10116	0.0625	0.104195	DOWN
hsa_circRNA_023576	0.494808	0	-0.596237	0.0625	0.104195	DOWN
hsa_circRNA_404428	1.11083	0	-1.05374	0.0625	0.104195	DOWN
hsa_circRNA_104858	1.51573	0	-1.1092	0.0625	0.104195	DOWN
hsa_circRNA_400043	1.14568	0	-0.811673	0.0625	0.104195	DOWN
hsa_circRNA_404805	0.64189	0	-0.701994	0.0625	0.104195	DOWN
hsa_circRNA_100846	0.70288	0	-0.806635	0.0625	0.104195	DOWN
hsa_circRNA_406602	0.862646	0	-0.849655	0.0625	0.104195	DOWN
hsa_circRNA_000629	1.19535	0	-0.645981	0.0625	0.104195	DOWN
hsa_circRNA_406301	0.673499	0	-0.603534	0.0625	0.104195	DOWN
hsa_circRNA_103037	1.2982	0	-1.34723	0.0625	0.104195	DOWN
hsa_circRNA_102993	0.52873	0	0.624977	0.0625	0.104195	UP
hsa_circRNA_069891	0.239547	0	-0.70882	0.0625	0.104195	DOWN
hsa_circRNA_400908	0.708933	0	-0.66177	0.0625	0.104195	DOWN
hsa_circRNA_104443	0.495411	0	-0.606214	0.0625	0.104195	DOWN
hsa_circRNA_403982	1.74492	0	-1.59986	0.0625	0.104195	DOWN
hsa_circRNA_101327	0.530746	0	0.671063	0.0625	0.104195	UP
hsa_circRNA_103871	2.1412	0	2.18455	0.0625	0.104195	UP
hsa_circRNA_404787	0.563795	0	-0.59922	0.0625	0.104195	DOWN
hsa_circRNA_100435	1.63303	0	-1.43164	0.0625	0.104195	DOWN
hsa_circRNA_101153	1.03449	0	1.02461	0.0625	0.104195	UP
hsa_circRNA_400089	0.733061	0	-0.781057	0.0625	0.104195	DOWN
hsa_circRNA_014085	0.781707	0	-0.686474	0.0625	0.104195	DOWN
hsa_circRNA_101336	0.585117	0	-0.620931	0.0625	0.104195	DOWN
hsa_circRNA_102410	2.12351	0	2.56025	0.0625	0.104195	UP
hsa_circRNA_405799	0.778652	0	-0.83546	0.0625	0.104195	DOWN
hsa_circRNA_100655	1.28386	0	-1.17655	0.0625	0.104195	DOWN
hsa_circRNA_103413	0.665016	0	-0.703059	0.0625	0.104195	DOWN
hsa_circRNA_006682	0.720521	0	-0.719834	0.0625	0.104195	DOWN
hsa_circRNA_059665	2.83009	0	-2.61804	0.0625	0.104195	DOWN
hsa_circRNA_075557	0.886044	0	-0.950339	0.0625	0.104195	DOWN
hsa_circRNA_101693	0.984539	0	-0.94119	0.0625	0.104195	DOWN
hsa_circRNA_009377	1.82986	0	-1.71848	0.0625	0.104195	DOWN
hsa_circRNA_405295	0.583402	0	-0.585961	0.0625	0.104195	DOWN
hsa_circRNA_061481	1.03334	0	0.90376	0.0625	0.104195	UP
hsa_circRNA_092446	0.572767	0	0.627371	0.0625	0.104195	UP
hsa_circRNA_063227	0.713526	0	0.671216	0.0625	0.104195	UP
hsa_circRNA_102200	0.81795	0	0.687303	0.0625	0.104195	UP
hsa_circRNA_104031	0.975028	0	1.06162	0.0625	0.104195	UP
hsa_circRNA_000948	0.741193	0	0.703991	0.0625	0.104195	UP
hsa_circRNA_403374	0.863871	0	-0.6462	0.0625	0.104195	DOWN
hsa_circRNA_104513	0.962133	0	-1.01155	0.0625	0.104195	DOWN
hsa_circRNA_037205	0.863796	0	-0.888396	0.0625	0.104195	DOWN
hsa_circRNA_058230	0.96491	0	-0.615881	0.0625	0.104195	DOWN
hsa_circRNA_102185	1.50864	0	1.29512	0.0625	0.104195	UP
hsa_circRNA_406900	0.617939	0	-0.698585	0.0625	0.104195	DOWN
hsa_circRNA_100980	1.51308	0	1.41173	0.0625	0.104195	UP
hsa_circRNA_400325	0.785393	0	-0.78314	0.0625	0.104195	DOWN
hsa_circRNA_400472	0.62596	0	-0.617397	0.0625	0.104195	DOWN
hsa_circRNA_000897	1.12677	0	1.14907	0.0625	0.104195	UP
hsa_circRNA_100764	0.497015	0	-0.639915	0.0625	0.104195	DOWN
hsa_circRNA_000042	0.76795	0	-1.29253	0.0625	0.104195	DOWN
hsa_circRNA_102409	0.520743	0	0.598878	0.0625	0.104195	UP
hsa_circRNA_104420	0.885357	0	1.15582	0.0625	0.104195	UP
hsa_circRNA_101943	0.431094	0	-0.82376	0.0625	0.104195	DOWN
hsa_circRNA_101071	1.11724	0	1.2791	0.0625	0.104195	UP
hsa_circRNA_101779	0.719702	0	-0.608089	0.0625	0.104195	DOWN
hsa_circRNA_001420	0.59755	0	-0.593716	0.0625	0.104195	DOWN
hsa_circRNA_102899	0.617428	0	-0.609428	0.0625	0.104195	DOWN
hsa_circRNA_102994	0.847997	0	-0.63983	0.0625	0.104195	DOWN
hsa_circRNA_103580	1.49322	0	-1.2348	0.0625	0.104195	DOWN
hsa_circRNA_400185	0.859683	0	0.833213	0.0625	0.104195	UP
hsa_circRNA_404655	0.62591	0	0.678942	0.0625	0.104195	UP
hsa_circRNA_405002	0.722409	0	-1.0673	0.0625	0.104195	DOWN
hsa_circRNA_104105	0.531725	0	-0.598079	0.0625	0.104195	DOWN
hsa_circRNA_102488	2.09215	0	1.82981	0.0625	0.104195	UP
hsa_circRNA_001005	0.792043	0	-0.684497	0.0625	0.104195	DOWN
hsa_circRNA_003201	0.668379	0	0.588027	0.0625	0.104195	UP
hsa_circRNA_101164	0.760938	0	-0.818057	0.0625	0.104195	DOWN
hsa_circRNA_006207	0.921997	0	-0.772868	0.0625	0.104195	DOWN
hsa_circRNA_406988	1.14252	0	-1.23617	0.0625	0.104195	DOWN
hsa_circRNA_032233	0.625528	0	-0.683944	0.0625	0.104195	DOWN
hsa_circRNA_402484	0.691983	0	-0.71094	0.0625	0.104195	DOWN
hsa_circRNA_013240	0.936534	0	-0.913756	0.0625	0.104195	DOWN
hsa_circRNA_400083	0.407424	0	-0.712171	0.0625	0.104195	DOWN
hsa_circRNA_103446	0.613875	0	-0.656874	0.0625	0.104195	DOWN
hsa_circRNA_005812	1.40771	0	1.35332	0.0625	0.104195	UP
hsa_circRNA_103578	0.804009	0	0.785345	0.0625	0.104195	UP
hsa_circRNA_000046	0.707878	0	-0.926364	0.0625	0.104195	DOWN
hsa_circRNA_102439	1.46329	0	1.57629	0.0625	0.104195	UP
hsa_circRNA_101907	1.44029	0	-1.17141	0.0625	0.104195	DOWN
hsa_circRNA_102917	0.945081	0	-0.805646	0.0625	0.104195	DOWN
hsa_circRNA_038288	1.24468	0	0.995926	0.0625	0.104195	UP
hsa_circRNA_085993	0.870772	0	-0.917083	0.0625	0.104195	DOWN
hsa_circRNA_103440	0.661198	0	-0.66008	0.0625	0.104195	DOWN
hsa_circRNA_014771	0.762617	0	-0.739947	0.0625	0.104195	DOWN
hsa_circRNA_014772	0.775178	0	0.669156	0.0625	0.104195	UP
hsa_circRNA_101865	0.969731	0	-1.00318	0.0625	0.104195	DOWN
hsa_circRNA_049192	0.609058	0	-0.613513	0.0625	0.104195	DOWN
hsa_circRNA_049792	0.966178	0	-1.07743	0.0625	0.104195	DOWN
hsa_circRNA_401218	1.02697	0	-0.935617	0.0625	0.104195	DOWN
hsa_circRNA_104577	1.36494	0	-1.2181	0.0625	0.104195	DOWN
hsa_circRNA_050898	2.80441	0	2.65123	0.0625	0.104195	UP
hsa_circRNA_400407	0.567041	0	-0.620943	0.0625	0.104195	DOWN
hsa_circRNA_405783	0.839064	0	-0.813722	0.0625	0.104195	DOWN
hsa_circRNA_100433	0.698358	0	0.617448	0.0625	0.104195	UP
hsa_circRNA_103477	0.643575	0	-0.642318	0.0625	0.104195	DOWN
hsa_circRNA_407157	0.632055	0	-0.668272	0.0625	0.104195	DOWN
hsa_circRNA_100037	0.82591	0	1.0102	0.0625	0.104195	UP
hsa_circRNA_405072	0.747776	0	-0.760181	0.0625	0.104195	DOWN
hsa_circRNA_105008	0.599499	0	-0.613372	0.0625	0.104195	DOWN
hsa_circRNA_000499	0.439074	0	-1.03516	0.0625	0.104195	DOWN
hsa_circRNA_010206	1.37545	0	-1.02284	0.0625	0.104195	DOWN
hsa_circRNA_101969	1.2903	0	-1.05296	0.0625	0.104195	DOWN
hsa_circRNA_000900	0.587715	0	-0.593552	0.0625	0.104195	DOWN
hsa_circRNA_103269	0.703791	0	-0.626044	0.0625	0.104195	DOWN
hsa_circRNA_085859	0.67976	0	0.759105	0.0625	0.104195	UP
hsa_circRNA_102577	0.86821	0	0.699646	0.0625	0.104195	UP
hsa_circRNA_040741	0.849583	0	-0.886516	0.0625	0.104195	DOWN
hsa_circRNA_002797	0.567465	0	-0.630134	0.0625	0.104195	DOWN
hsa_circRNA_074332	0.54826	0	-0.619806	0.0625	0.104195	DOWN
hsa_circRNA_046843	1.51464	0	1.50493	0.0625	0.104195	UP
hsa_circRNA_001726	1.34053	0	1.22003	0.0625	0.104195	UP
hsa_circRNA_101912	0.703737	0	-0.68045	0.0625	0.104195	DOWN
hsa_circRNA_100831	0.615031	0	0.695589	0.0625	0.104195	UP
hsa_circRNA_016121	0.530255	0	0.756146	0.0625	0.104195	UP
hsa_circRNA_404599	0.523405	0	-0.677476	0.0625	0.104195	DOWN
hsa_circRNA_001890	0.843244	0	0.761938	0.0625	0.104195	UP
hsa_circRNA_102249	0.802103	0	0.97894	0.0625	0.104195	UP
hsa_circRNA_104725	0.68328	0	-0.677739	0.0625	0.104195	DOWN
hsa_circRNA_006624	0.715076	0	-0.652508	0.0625	0.104195	DOWN
hsa_circRNA_030787	0.663981	0	-0.669111	0.0625	0.104195	DOWN
hsa_circRNA_000265	0.715319	0	-0.697077	0.0625	0.104195	DOWN
hsa_circRNA_062415	0.905902	0	-0.762695	0.0625	0.104195	DOWN
hsa_circRNA_102071	0.736966	0	0.688466	0.0625	0.104195	UP
hsa_circRNA_020846	1.16397	0	-0.649374	0.0625	0.104195	DOWN
hsa_circRNA_000955	0.750231	0	-0.684999	0.0625	0.104195	DOWN
hsa_circRNA_103222	0.899145	0	0.718439	0.0625	0.104195	UP
hsa_circRNA_011474	0.777101	0	-0.612784	0.0625	0.104195	DOWN
hsa_circRNA_000151	0.863895	0	-0.809152	0.0625	0.104195	DOWN
hsa_circRNA_101862	0.954419	0	-0.901303	0.0625	0.104195	DOWN
hsa_circRNA_103615	1.08158	0	-1.04832	0.0625	0.104195	DOWN
hsa_circRNA_102396	0.79224	0	-0.586245	0.0625	0.104195	DOWN
hsa_circRNA_102536	0.812262	0	-0.603587	0.0625	0.104195	DOWN
hsa_circRNA_102709	0.56658	0	-0.689354	0.0625	0.104195	DOWN
hsa_circRNA_101696	0.91917	0	-0.763367	0.0625	0.104195	DOWN
hsa_circRNA_104526	0.67929	0	0.752672	0.0625	0.104195	UP
hsa_circRNA_101420	0.721637	0	-0.678496	0.0625	0.104195	DOWN
hsa_circRNA_004602	0.994489	0	-0.947202	0.0625	0.104195	DOWN
hsa_circRNA_405798	0.531725	0	-0.586432	0.0625	0.104195	DOWN
hsa_circRNA_062456	0.722648	0	-0.617978	0.0625	0.104195	DOWN
hsa_circRNA_405442	0.46695	0	0.621106	0.0625	0.104195	UP
hsa_circRNA_402334	0.961526	0	-0.756712	0.0625	0.104195	DOWN
hsa_circRNA_026879	1.35117	0	-1.13474	0.0625	0.104195	DOWN
hsa_circRNA_401403	0.790372	0	-0.681388	0.0625	0.104195	DOWN
hsa_circRNA_005198	1.02739	0	-1.16664	0.0625	0.104195	DOWN
hsa_circRNA_033571	0.80032	0	-0.675645	0.0625	0.104195	DOWN
hsa_circRNA_406316	0.477814	0	-0.59452	0.0625	0.104195	DOWN
hsa_circRNA_402102	0.670185	0	-0.659358	0.0625	0.104195	DOWN
hsa_circRNA_102121	1.23526	0	1.27551	0.0625	0.104195	UP
hsa_circRNA_103057	1.09031	0	1.14199	0.0625	0.104195	UP
hsa_circRNA_404620	0.754811	0	-0.734462	0.0625	0.104195	DOWN
hsa_circRNA_057362	1.6551	0	1.47547	0.0625	0.104195	UP
hsa_circRNA_007467	0.495238	0	-0.587604	0.0625	0.104195	DOWN
hsa_circRNA_000120	1.92387	0	1.86225	0.0625	0.104195	UP
hsa_circRNA_000947	0.471261	0	-0.888206	0.0625	0.104195	DOWN
hsa_circRNA_405717	0.565985	0	-0.90512	0.0625	0.104195	DOWN
hsa_circRNA_102842	0.952472	0	0.878795	0.0625	0.104195	UP
hsa_circRNA_000058	0.816616	0	0.846385	0.0625	0.104195	UP
hsa_circRNA_101505	1.65079	0	1.52513	0.0625	0.104195	UP
hsa_circRNA_100672	0.510103	0	-0.620577	0.0625	0.104195	DOWN
hsa_circRNA_100583	1.64916	0	1.92684	0.0625	0.104195	UP
hsa_circRNA_103140	1.55452	0	1.4653	0.0625	0.104195	UP
hsa_circRNA_092556	3.91754	0	3.73491	0.0625	0.104195	UP
hsa_circRNA_048545	0.90533	0	-0.991472	0.0625	0.104195	DOWN
hsa_circRNA_001000	0.872163	0	-0.724439	0.0625	0.104195	DOWN
hsa_circRNA_000856	0.624869	0	-0.609922	0.0625	0.104195	DOWN
hsa_circRNA_081536	1.01828	0	-0.913394	0.0625	0.104195	DOWN
hsa_circRNA_101981	2.11341	0	2.04239	0.0625	0.104195	UP
hsa_circRNA_017667	1.8365	0	1.60291	0.0625	0.104195	UP
hsa_circRNA_405463	2.12474	0	1.83027	0.0625	0.104195	UP
hsa_circRNA_100308	0.748349	0	-0.762079	0.0625	0.104195	DOWN
hsa_circRNA_100845	0.923719	0	-0.75889	0.0625	0.104195	DOWN
hsa_circRNA_400042	0.756938	0	-0.763781	0.0625	0.104195	DOWN
hsa_circRNA_404429	0.767339	0	-0.719565	0.0625	0.104195	DOWN
hsa_circRNA_001063	0.398341	0	-0.941674	0.0625	0.104195	DOWN
hsa_circRNA_000245	0.8457	0	-0.735868	0.0625	0.104195	DOWN
hsa_circRNA_092572	1.12792	0	0.982542	0.0625	0.104195	UP
hsa_circRNA_058097	0.902341	0	0.849704	0.0625	0.104195	UP
hsa_circRNA_000013	0.7982	0	-0.763867	0.0625	0.104195	DOWN
hsa_circRNA_002086	1.07676	0	-1.06203	0.0625	0.104195	DOWN
hsa_circRNA_101772	0.652349	0	-0.612594	0.0625	0.104195	DOWN
hsa_circRNA_001379	1.39138	0	1.48267	0.0625	0.104195	UP
hsa_circRNA_054221	0.650102	0	-0.680208	0.0625	0.104195	DOWN
hsa_circRNA_406437	0.569238	0	-0.614547	0.0625	0.104195	DOWN
hsa_circRNA_103962	0.750972	0	-0.702969	0.0625	0.104195	DOWN
hsa_circRNA_101718	0.835925	0	-0.69245	0.0625	0.104195	DOWN
hsa_circRNA_105013	0.877899	0	-1.00588	0.0625	0.104195	DOWN
hsa_circRNA_100171	0.619728	0	-0.585749	0.0625	0.104195	DOWN
hsa_circRNA_105004	0.762767	0	-0.65399	0.0625	0.104195	DOWN
hsa_circRNA_006054	0.820775	0	-0.939296	0.0625	0.104195	DOWN
hsa_circRNA_104651	1.38897	0	1.26936	0.0625	0.104195	UP
hsa_circRNA_103470	1.65364	0	1.28632	0.0625	0.104195	UP
hsa_circRNA_055010	0.869823	0	-0.804825	0.0625	0.104195	DOWN
hsa_circRNA_036450	0.665947	0	-0.678889	0.0625	0.104195	DOWN
hsa_circRNA_103971	0.657112	0	0.608667	0.0625	0.104195	UP
hsa_circRNA_034677	0.745732	0	0.756619	0.0625	0.104195	UP
hsa_circRNA_103973	0.560289	0	-0.585177	0.0625	0.104195	DOWN
hsa_circRNA_003623	0.512813	0	-0.591768	0.0625	0.104195	DOWN
hsa_circRNA_103405	0.936031	0	-0.964562	0.0625	0.104195	DOWN
hsa_circRNA_400305	0.516153	0	0.633931	0.0625	0.104195	UP
hsa_circRNA_079245	1.32891	0	-1.23231	0.0625	0.104195	DOWN
hsa_circRNA_053073	0.638544	0	-0.741303	0.0625	0.104195	DOWN
hsa_circRNA_102509	0.945263	0	-1.03622	0.0625	0.104195	DOWN
hsa_circRNA_404573	0.689824	0	-0.63921	0.0625	0.104195	DOWN
hsa_circRNA_101428	0.729352	0	-0.731119	0.0625	0.104195	DOWN
hsa_circRNA_104289	0.624491	0	0.60505	0.0625	0.104195	UP
hsa_circRNA_402533	0.683153	0	-0.635911	0.0625	0.104195	DOWN
hsa_circRNA_104523	1.16776	0	1.15349	0.0625	0.104195	UP
hsa_circRNA_001754	0.596585	0	-0.608357	0.0625	0.104195	DOWN
hsa_circRNA_101796	0.794447	0	-0.763826	0.0625	0.104195	DOWN
hsa_circRNA_001597	0.826179	0	-0.85271	0.0625	0.104195	DOWN
hsa_circRNA_401641	0.77682	0	-0.777804	0.0625	0.104195	DOWN
hsa_circRNA_102394	0.515958	0	-0.589427	0.0625	0.104195	DOWN
hsa_circRNA_406583	0.525282	0	-1.18291	0.0625	0.104195	DOWN
hsa_circRNA_008126	0.752102	0	-0.756712	0.0625	0.104195	DOWN
hsa_circRNA_104696	0.678072	0	0.999344	0.0625	0.104195	UP
hsa_circRNA_005015	1.26259	0	-1.07869	0.0625	0.104195	DOWN
hsa_circRNA_404491	0.889817	0	-0.795706	0.0625	0.104195	DOWN
hsa_circRNA_103033	0.711205	0	-0.635539	0.0625	0.104195	DOWN
hsa_circRNA_405428	0.610498	0	0.918303	0.0625	0.104195	UP
hsa_circRNA_104324	0.558373	0	-0.632132	0.0625	0.104195	DOWN
hsa_circRNA_083171	2.01487	0	2.13645	0.0625	0.104195	UP
hsa_circRNA_101654	0.959325	0	1.03213	0.0625	0.104195	UP
hsa_circRNA_402502	0.897396	0	-0.692808	0.0625	0.104195	DOWN
hsa_circRNA_105039	1.67761	0	1.91774	0.0625	0.104195	UP
hsa_circRNA_083919	0.728252	0	-0.825651	0.0625	0.104195	DOWN
hsa_circRNA_406568	0.724893	0	-0.655088	0.0625	0.104195	DOWN
hsa_circRNA_000721	0.551509	0	-0.612771	0.0625	0.104195	DOWN
hsa_circRNA_059774	0.605382	0	-0.587683	0.0625	0.104195	DOWN
hsa_circRNA_102740	1.23408	0	-1.16686	0.0625	0.104195	DOWN
hsa_circRNA_100842	1.02255	0	-0.965413	0.0625	0.104195	DOWN
hsa_circRNA_000984	0.547968	0	-0.672777	0.0625	0.104195	DOWN
hsa_circRNA_104716	0.630662	0	-0.605056	0.0625	0.104195	DOWN
hsa_circRNA_001678	1.79295	0	1.76506	0.0625	0.104195	UP
hsa_circRNA_103672	0.692115	0	-0.663331	0.0625	0.104195	DOWN
hsa_circRNA_100921	1.39403	0	1.33379	0.0625	0.104195	UP
hsa_circRNA_100139	0.991974	0	-0.829683	0.0625	0.104195	DOWN
hsa_circRNA_100508	0.91605	0	-0.848639	0.0625	0.104195	DOWN
hsa_circRNA_001948	1.55449	0	1.50722	0.0625	0.104195	UP
hsa_circRNA_002761	0.623362	0	-0.619748	0.0625	0.104195	DOWN
hsa_circRNA_400040	0.623841	0	-0.707143	0.0625	0.104195	DOWN
hsa_circRNA_036942	0.646363	0	-0.636209	0.0625	0.104195	DOWN
hsa_circRNA_002643	1.32617	0	-0.983157	0.0625	0.104195	DOWN
hsa_circRNA_080773	1.6938	0	-1.57802	0.0625	0.104195	DOWN
hsa_circRNA_102548	0.697437	0	-0.63391	0.0625	0.104195	DOWN
hsa_circRNA_101980	0.425621	0	-0.595406	0.0625	0.104195	DOWN
hsa_circRNA_104260	0.543622	0	-0.592342	0.0625	0.104195	DOWN
hsa_circRNA_002144	3.5251	0	3.62031	0.0625	0.104195	UP
hsa_circRNA_104765	1.59502	0	1.66142	0.0625	0.104195	UP
hsa_circRNA_101422	0.574681	0	-0.669782	0.0625	0.104195	DOWN
hsa_circRNA_053882	0.685891	0	-0.886954	0.0625	0.104195	DOWN
hsa_circRNA_001533	0.911355	0	-1.07883	0.0625	0.104195	DOWN
hsa_circRNA_033388	0.701959	0	0.925401	0.0625	0.104195	UP
hsa_circRNA_033392	0.960735	0	1.35768	0.0625	0.104195	UP
hsa_circRNA_400770	0.522854	0	-0.607727	0.0625	0.104195	DOWN
hsa_circRNA_100450	1.59745	0	-1.36303	0.0625	0.104195	DOWN
hsa_circRNA_001881	0.769616	0	-0.620661	0.0625	0.104195	DOWN
hsa_circRNA_406751	1.07321	0	-1.05952	0.0625	0.104195	DOWN
hsa_circRNA_001256	0.708698	0	-0.653466	0.0625	0.104195	DOWN
hsa_circRNA_007038	0.912687	0	-0.908621	0.0625	0.104195	DOWN
hsa_circRNA_014865	1.55817	0	-1.29339	0.0625	0.104195	DOWN
hsa_circRNA_049056	0.727936	0	-0.693082	0.0625	0.104195	DOWN
hsa_circRNA_081055	0.822189	0	-0.726215	0.0625	0.104195	DOWN
hsa_circRNA_404469	0.552484	0	-0.739094	0.0625	0.104195	DOWN
hsa_circRNA_101074	0.581413	0	-0.626396	0.0625	0.104195	DOWN
hsa_circRNA_086344	0.756706	0	-0.770662	0.0625	0.104195	DOWN
hsa_circRNA_028861	0.907334	0	0.879459	0.0625	0.104195	UP
hsa_circRNA_001027	1.4963	0	-1.11428	0.0625	0.104195	DOWN
hsa_circRNA_103187	0.695465	0	-0.622644	0.0625	0.104195	DOWN
hsa_circRNA_066608	0.533704	0	-0.67396	0.0625	0.104195	DOWN
hsa_circRNA_101882	0.60741	0	-0.770782	0.0625	0.104195	DOWN
hsa_circRNA_402911	0.626705	0	-0.716854	0.0625	0.104195	DOWN
hsa_circRNA_401901	0.579886	0	-0.965976	0.0625	0.104195	DOWN
hsa_circRNA_007856	0.625016	0	-0.607541	0.0625	0.104195	DOWN
hsa_circRNA_103960	1.28637	0	1.30249	0.0625	0.104195	UP
hsa_circRNA_061346	1.75753	0	1.92341	0.0625	0.104195	UP
hsa_circRNA_050273	0.728698	0	0.873613	0.0625	0.104195	UP
hsa_circRNA_102462	1.31843	0	-1.00878	0.0625	0.104195	DOWN
hsa_circRNA_103022	0.626991	0	-0.673359	0.0625	0.104195	DOWN
hsa_circRNA_019756	0.810671	0	-0.765095	0.0625	0.104195	DOWN
hsa_circRNA_103640	0.68441	0	-0.69897	0.0625	0.104195	DOWN
hsa_circRNA_103828	0.987307	0	0.977055	0.0625	0.104195	UP
hsa_circRNA_072837	0.969139	0	0.867451	0.0625	0.104195	UP
hsa_circRNA_406714	0.942267	0	-0.822469	0.0625	0.104195	DOWN
hsa_circRNA_103069	1.04082	0	0.847825	0.0625	0.104195	UP
hsa_circRNA_101413	0.639006	0	0.609095	0.0625	0.104195	UP
hsa_circRNA_080320	0.662161	0	0.660851	0.0625	0.104195	UP
hsa_circRNA_049237	0.739529	0	-0.636792	0.0625	0.104195	DOWN
hsa_circRNA_036088	1.26129	0	-0.696533	0.0625	0.104195	DOWN
hsa_circRNA_400026	0.729352	0	-0.763139	0.0625	0.104195	DOWN
hsa_circRNA_403838	1.09413	0	-0.925883	0.0625	0.104195	DOWN
hsa_circRNA_024588	0.569928	0	-0.658827	0.0625	0.104195	DOWN
hsa_circRNA_404630	0.799414	0	-0.846499	0.0625	0.104195	DOWN
hsa_circRNA_407258	0.567081	0	-0.711088	0.0625	0.104195	DOWN
hsa_circRNA_001943	0.577349	0	-0.631313	0.0625	0.104195	DOWN
hsa_circRNA_402441	0.821673	0	-0.772884	0.0625	0.104195	DOWN
hsa_circRNA_005768	1.20719	0	1.17528	0.0625	0.104195	UP
hsa_circRNA_001880	2.79836	0	2.90456	0.0625	0.104195	UP
hsa_circRNA_014644	0.768707	0	-0.706498	0.0625	0.104195	DOWN
hsa_circRNA_001982	1.50102	0	1.52294	0.0625	0.104195	UP
hsa_circRNA_405781	1.13706	0	-0.97096	0.0625	0.104195	DOWN
hsa_circRNA_103345	0.873654	0	-0.779154	0.0625	0.104195	DOWN
hsa_circRNA_077367	0.66037	0	-0.669051	0.0625	0.104195	DOWN
hsa_circRNA_001387	1.39689	0	1.12566	0.0625	0.104195	UP
hsa_circRNA_088281	1.50239	0	-1.38818	0.0625	0.104195	DOWN
hsa_circRNA_100606	0.645021	0	-0.633039	0.0625	0.104195	DOWN
hsa_circRNA_101524	0.633971	0	-0.667591	0.0625	0.104195	DOWN
hsa_circRNA_029031	1.57615	0	-1.32061	0.0625	0.104195	DOWN
hsa_circRNA_406328	0.970319	0	-1.01381	0.0625	0.104195	DOWN
hsa_circRNA_406097	0.794767	0	0.778952	0.0625	0.104195	UP
hsa_circRNA_001203	0.847552	0	0.619539	0.0625	0.104195	UP
hsa_circRNA_101045	1.31279	0	-1.0756	0.0625	0.104195	DOWN
hsa_circRNA_101229	0.599499	0	-0.630867	0.0625	0.104195	DOWN
hsa_circRNA_001298	0.77543	0	-0.797228	0.0625	0.104195	DOWN
hsa_circRNA_100438	0.991082	0	-0.910727	0.0625	0.104195	DOWN
hsa_circRNA_063408	0.614322	0	-0.71934	0.0625	0.104195	DOWN
hsa_circRNA_033155	0.879064	0	-0.818205	0.0625	0.104195	DOWN
hsa_circRNA_103704	1.1774	0	1.32761	0.0625	0.104195	UP
hsa_circRNA_405947	0.773035	0	-0.814152	0.0625	0.104195	DOWN
hsa_circRNA_406932	0.687324	0	-0.80545	0.0625	0.104195	DOWN
hsa_circRNA_407341	0.533361	0	-0.644722	0.0625	0.104195	DOWN
hsa_circRNA_403042	0.707391	0	-0.5977	0.0625	0.104195	DOWN
hsa_circRNA_000015	0.63509	0	-0.707024	0.0625	0.104195	DOWN
hsa_circRNA_104184	0.758388	0	-0.748295	0.0625	0.104195	DOWN
hsa_circRNA_401006	1.14644	0	-1.10921	0.0625	0.104195	DOWN
hsa_circRNA_104642	1.1913	0	-0.765193	0.0625	0.104195	DOWN
hsa_circRNA_403530	1.03633	0	-1.08011	0.0625	0.104195	DOWN
hsa_circRNA_089202	2.21038	0	2.23865	0.0625	0.104195	UP
hsa_circRNA_005104	0.734468	0	0.588097	0.0625	0.104195	UP
hsa_circRNA_002562	0.650779	0	-0.664423	0.0625	0.104195	DOWN
hsa_circRNA_405415	0.637766	0	-0.617788	0.0625	0.104195	DOWN
hsa_circRNA_003356	0.750675	0	0.772953	0.0625	0.104195	UP
hsa_circRNA_000129	0.770569	0	-0.649392	0.0625	0.104195	DOWN
hsa_circRNA_405198	0.697437	0	-0.629108	0.0625	0.104195	DOWN
hsa_circRNA_004128	1.14353	0	-1.22314	0.0625	0.104195	DOWN
hsa_circRNA_104231	0.600069	0	-0.635408	0.0625	0.104195	DOWN
hsa_circRNA_103096	2.10354	0	2.10092	0.0625	0.104195	UP
hsa_circRNA_101460	2.03453	0	-1.82403	0.0625	0.104195	DOWN
hsa_circRNA_103299	0.638809	0	-0.710518	0.0625	0.104195	DOWN
hsa_circRNA_405352	0.841827	0	-1.07126	0.0625	0.104195	DOWN
hsa_circRNA_400054	0.771173	0	-0.875345	0.0625	0.104195	DOWN
hsa_circRNA_102137	0.539495	0	0.641658	0.0625	0.104195	UP
hsa_circRNA_008765	0.813657	0	-0.881632	0.0625	0.104195	DOWN
hsa_circRNA_057748	1.36564	0	1.3191	0.0625	0.104195	UP
hsa_circRNA_105001	0.926412	0	-0.800457	0.0625	0.104195	DOWN
hsa_circRNA_000407	0.849044	0	-0.989911	0.0625	0.104195	DOWN
hsa_circRNA_100311	1.08637	0	1.05771	0.0625	0.104195	UP
hsa_circRNA_404894	0.974277	0	-0.918056	0.0625	0.104195	DOWN
hsa_circRNA_407263	0.598108	0	-0.617144	0.0625	0.104195	DOWN
hsa_circRNA_404013	2.98037	0	2.80806	0.0625	0.104195	UP
hsa_circRNA_407171	0.748461	0	-0.75478	0.0625	0.104195	DOWN
hsa_circRNA_079329	1.04234	0	1.0497	0.0625	0.104195	UP
hsa_circRNA_104939	1.34594	0	1.28539	0.0625	0.104195	UP
hsa_circRNA_406951	0.808409	0	1.0613	0.0625	0.104195	UP
hsa_circRNA_405775	0.619728	0	-0.783227	0.0625	0.104195	DOWN
hsa_circRNA_103584	1.01062	0	0.787692	0.0625	0.104195	UP
hsa_circRNA_101938	0.91257	0	-1.13797	0.0625	0.104195	DOWN
hsa_circRNA_006998	0.747706	0	-0.67881	0.0625	0.104195	DOWN
hsa_circRNA_406698	0.948642	0	-0.955159	0.0625	0.104195	DOWN
hsa_circRNA_001556	0.748243	0	-0.651268	0.0625	0.104195	DOWN
hsa_circRNA_008699	0.632448	0	-0.604916	0.0625	0.104195	DOWN
hsa_circRNA_070154	0.587333	0	-0.659055	0.0625	0.104195	DOWN
hsa_circRNA_100738	1.45994	0	1.76749	0.0625	0.104195	UP
hsa_circRNA_002930	0.642296	0	-0.595412	0.0625	0.104195	DOWN
hsa_circRNA_402177	0.820105	0	-0.816149	0.0625	0.104195	DOWN
hsa_circRNA_087631	0.525401	0	-0.75815	0.0625	0.104195	DOWN
hsa_circRNA_405509	0.745901	0	0.847624	0.0625	0.104195	UP
hsa_circRNA_104697	0.983398	0	-1.14113	0.0625	0.104195	DOWN
hsa_circRNA_000536	0.550354	0	-0.602154	0.0625	0.104195	DOWN
hsa_circRNA_102212	0.771323	0	-0.611834	0.0625	0.104195	DOWN
hsa_circRNA_405854	0.47677	0	-0.589238	0.0625	0.104195	DOWN
hsa_circRNA_074595	2.12094	0	2.09199	0.0625	0.104195	UP
hsa_circRNA_015962	2.00436	0	-1.80687	0.0625	0.104195	DOWN
hsa_circRNA_019376	0.845388	0	-0.748301	0.0625	0.104195	DOWN
hsa_circRNA_404501	0.961526	0	-0.678593	0.0625	0.104195	DOWN
hsa_circRNA_100597	0.662965	0	0.624844	0.0625	0.104195	UP
hsa_circRNA_000465	0.619728	0	-0.594539	0.0625	0.104195	DOWN
hsa_circRNA_100181	1.08874	0	-1.05679	0.0625	0.104195	DOWN
hsa_circRNA_404741	0.833584	0	0.732403	0.0625	0.104195	UP
hsa_circRNA_003252	0.585781	0	-0.672313	0.0625	0.104195	DOWN
hsa_circRNA_406432	0.795307	0	-0.725808	0.0625	0.104195	DOWN
hsa_circRNA_092378	0.637119	0	-0.78551	0.0625	0.104195	DOWN
hsa_circRNA_001589	2.94194	0	2.82899	0.0625	0.104195	UP
hsa_circRNA_406391	0.416462	0	-1.16865	0.0625	0.104195	DOWN
hsa_circRNA_087538	1.31863	0	1.39229	0.0625	0.104195	UP
hsa_circRNA_045920	0.634932	0	-0.755591	0.0625	0.104195	DOWN
hsa_circRNA_001085	0.738359	0	-0.893632	0.0625	0.104195	DOWN
hsa_circRNA_040206	0.941539	0	-0.801489	0.0625	0.104195	DOWN
hsa_circRNA_104781	1.40263	0	1.41543	0.0625	0.104195	UP
hsa_circRNA_400033	0.456038	0	-0.772515	0.0625	0.104195	DOWN
hsa_circRNA_403715	0.75145	0	-0.76784	0.0625	0.104195	DOWN
hsa_circRNA_037760	1.59402	0	1.59993	0.0625	0.104195	UP
hsa_circRNA_005073	1.10101	0	-1.04569	0.0625	0.104195	DOWN
hsa_circRNA_001359	0.790547	0	0.639944	0.0625	0.104195	UP
hsa_circRNA_047917	0.679637	0	-0.617046	0.0625	0.104195	DOWN
hsa_circRNA_101679	0.840149	0	-0.81679	0.0625	0.104195	DOWN
hsa_circRNA_052621	0.711165	0	0.761461	0.0625	0.104195	UP
hsa_circRNA_104721	1.22517	0	1.62221	0.0625	0.104195	UP
hsa_circRNA_100548	0.822494	0	0.756577	0.0625	0.104195	UP
hsa_circRNA_002566	0.802061	0	0.796875	0.0625	0.104195	UP
hsa_circRNA_102500	0.808354	0	0.861081	0.0625	0.104195	UP
hsa_circRNA_404723	0.813579	0	-0.743776	0.0625	0.104195	DOWN
hsa_circRNA_403720	1.26413	0	-1.19781	0.0625	0.104195	DOWN
hsa_circRNA_104131	0.648837	0	-0.635069	0.0625	0.104195	DOWN
hsa_circRNA_403882	0.618065	0	-0.613219	0.0625	0.104195	DOWN
hsa_circRNA_404889	0.685891	0	-0.669119	0.0625	0.104195	DOWN
hsa_circRNA_400418	1.03167	0	-0.790342	0.0625	0.104195	DOWN
hsa_circRNA_013452	0.722821	0	-0.664045	0.0625	0.104195	DOWN
hsa_circRNA_102985	0.903138	0	0.918542	0.0625	0.104195	UP
hsa_circRNA_102629	1.80262	0	-1.30143	0.0625	0.104195	DOWN
hsa_circRNA_404466	0.619728	0	-0.64749	0.0625	0.104195	DOWN
hsa_circRNA_405020	0.630323	0	-0.65571	0.0625	0.104195	DOWN
hsa_circRNA_102467	0.529973	0	-0.585148	0.0625	0.104195	DOWN
hsa_circRNA_104151	0.722545	0	-0.687301	0.0625	0.104195	DOWN
hsa_circRNA_400162	0.610053	0	-0.822545	0.0625	0.104195	DOWN
hsa_circRNA_404594	1.54677	0	1.4444	0.0625	0.104195	UP
hsa_circRNA_001226	1.82618	0	-1.48219	0.0625	0.104195	DOWN
hsa_circRNA_104474	1.73042	0	1.81743	0.0625	0.104195	UP
hsa_circRNA_000447	0.988087	0	-1.0195	0.0625	0.104195	DOWN
hsa_circRNA_077007	1.22173	0	1.72561	0.0625	0.104195	UP
hsa_circRNA_100754	1.16405	0	-0.981048	0.0625	0.104195	DOWN
hsa_circRNA_406904	0.667034	0	-0.738631	0.0625	0.104195	DOWN
hsa_circRNA_104485	0.951825	0	1.02283	0.0625	0.104195	UP
hsa_circRNA_016921	1.10965	0	-1.16065	0.0625	0.104195	DOWN
hsa_circRNA_100077	0.670354	0	-0.676353	0.0625	0.104195	DOWN
hsa_circRNA_406238	0.492313	0	-0.719396	0.0625	0.104195	DOWN
hsa_circRNA_025402	2.11126	0	-1.62005	0.0625	0.104195	DOWN
hsa_circRNA_400803	1.93295	0	-1.62835	0.0625	0.104195	DOWN
hsa_circRNA_105002	0.981167	0	-0.909784	0.0625	0.104195	DOWN
hsa_circRNA_102001	0.930724	0	0.787274	0.0625	0.104195	UP
hsa_circRNA_000134	0.642017	0	-0.767821	0.0625	0.104195	DOWN
hsa_circRNA_100666	0.862554	0	0.797097	0.0625	0.104195	UP
hsa_circRNA_405424	0.619728	0	-0.589664	0.0625	0.104195	DOWN
hsa_circRNA_403018	0.701498	0	-0.737975	0.0625	0.104195	DOWN
hsa_circRNA_001734	0.64189	0	-0.596353	0.0625	0.104195	DOWN
hsa_circRNA_040695	0.845829	0	-0.887447	0.0625	0.104195	DOWN
hsa_circRNA_001416	0.690898	0	-0.667848	0.0625	0.104195	DOWN
hsa_circRNA_407310	0.26931	0	-0.618469	0.0625	0.104195	DOWN
hsa_circRNA_401801	2.53446	0	2.42589	0.0625	0.104195	UP
hsa_circRNA_089757	0.923734	0	-0.803239	0.0625	0.104195	DOWN
hsa_circRNA_092447	1.94399	0	1.9751	0.0625	0.104195	UP
hsa_circRNA_000808	1.85561	0	1.85296	0.0625	0.104195	UP
hsa_circRNA_402510	1.32218	0	1.31663	0.0625	0.104195	UP
hsa_circRNA_104738	1.20245	0	1.01578	0.0625	0.104195	UP
hsa_circRNA_101379	0.638205	0	-0.644866	0.0625	0.104195	DOWN
hsa_circRNA_102316	0.402944	0	0.755445	0.0625	0.104195	UP
hsa_circRNA_062191	1.39148	0	-1.22117	0.0625	0.104195	DOWN
hsa_circRNA_065638	0.921232	0	-0.811968	0.0625	0.104195	DOWN
hsa_circRNA_104591	0.523035	0	0.899826	0.0625	0.104195	UP
hsa_circRNA_105040	0.653687	0	0.653597	0.0625	0.104195	UP
hsa_circRNA_402595	0.669178	0	-0.642964	0.0625	0.104195	DOWN
hsa_circRNA_092374	0.81534	0	-0.811629	0.0625	0.104195	DOWN
hsa_circRNA_402069	0.854883	0	-0.772348	0.0625	0.104195	DOWN
hsa_circRNA_404868	0.639627	0	-0.63953	0.0625	0.104195	DOWN
hsa_circRNA_405718	1.64692	0	-1.54232	0.0625	0.104195	DOWN
hsa_circRNA_104945	0.81368	0	0.790273	0.0625	0.104195	UP
hsa_circRNA_100364	1.37049	0	1.39945	0.0625	0.104195	UP
hsa_circRNA_405416	0.643816	0	-0.602158	0.0625	0.104195	DOWN
hsa_circRNA_104544	1.94695	0	1.95318	0.0625	0.104195	UP
hsa_circRNA_100882	1.59535	0	-1.5118	0.0625	0.104195	DOWN
hsa_circRNA_000932	0.813318	0	0.640488	0.0625	0.104195	UP
hsa_circRNA_400961	0.86745	0	-1.12699	0.0625	0.104195	DOWN
hsa_circRNA_405435	1.12096	0	-0.968046	0.0625	0.104195	DOWN
hsa_circRNA_079276	0.595102	0	0.639796	0.0625	0.104195	UP
hsa_circRNA_003956	0.930737	0	0.981659	0.0625	0.104195	UP
hsa_circRNA_003681	0.906826	0	-0.811422	0.0625	0.104195	DOWN
hsa_circRNA_017594	1.22815	0	-1.1338	0.0625	0.104195	DOWN
hsa_circRNA_086026	0.977667	0	-0.780936	0.0625	0.104195	DOWN
hsa_circRNA_103961	0.4086	0	0.61626	0.0625	0.104195	UP
hsa_circRNA_102614	0.962669	0	-0.899703	0.0625	0.104195	DOWN
hsa_circRNA_402816	0.591849	0	-0.595427	0.0625	0.104195	DOWN
hsa_circRNA_104029	1.25565	0	1.52887	0.0625	0.104195	UP
hsa_circRNA_067236	0.657768	0	0.725111	0.0625	0.104195	UP
hsa_circRNA_104032	1.09325	0	1.04296	0.0625	0.104195	UP
hsa_circRNA_101759	0.740097	0	-0.950239	0.0625	0.104195	DOWN
hsa_circRNA_101297	0.605721	0	-0.617588	0.0625	0.104195	DOWN
hsa_circRNA_011371	0.654615	0	-0.672873	0.0625	0.104195	DOWN
hsa_circRNA_092437	2.34551	0	2.19244	0.0625	0.104195	UP
hsa_circRNA_010389	1.03002	0	-1.12967	0.0625	0.104195	DOWN
hsa_circRNA_407292	0.787571	0	-0.710511	0.0625	0.104195	DOWN
hsa_circRNA_405579	0.620805	0	-0.656738	0.0625	0.104195	DOWN
hsa_circRNA_102120	0.768277	0	-0.936884	0.0625	0.104195	DOWN
hsa_circRNA_405757	0.521594	0	0.612436	0.0625	0.104195	UP
hsa_circRNA_102259	1.03847	0	1.1082	0.0625	0.104195	UP
hsa_circRNA_103684	0.702499	0	-0.764405	0.0625	0.104195	DOWN
hsa_circRNA_002499	0.556534	0	-0.741091	0.0625	0.104195	DOWN
hsa_circRNA_405484	0.847138	0	-0.921699	0.0625	0.104195	DOWN
hsa_circRNA_066361	0.545056	0	0.690337	0.0625	0.104195	UP
hsa_circRNA_021827	1.01367	0	0.876689	0.0625	0.104195	UP
hsa_circRNA_102293	0.679832	0	1.37045	0.0625	0.104195	UP
hsa_circRNA_100646	0.618538	0	-0.644706	0.0625	0.104195	DOWN
hsa_circRNA_008053	0.799338	0	-0.689472	0.0625	0.104195	DOWN
hsa_circRNA_101968	0.94196	0	-0.631686	0.0625	0.104195	DOWN
hsa_circRNA_405755	1.09801	0	-0.843581	0.0625	0.104195	DOWN
hsa_circRNA_001418	0.678072	0	-0.6377	0.0625	0.104195	DOWN
hsa_circRNA_103304	0.831672	0	-0.810188	0.0625	0.104195	DOWN
hsa_circRNA_000686	0.685666	0	-0.659843	0.0625	0.104195	DOWN
hsa_circRNA_400790	0.628951	0	-0.739923	0.0625	0.104195	DOWN
hsa_circRNA_405029	0.857628	0	-0.788362	0.0625	0.104195	DOWN
hsa_circRNA_102435	0.838216	0	-0.969302	0.0625	0.104195	DOWN
hsa_circRNA_001536	0.897821	0	-1.44074	0.0625	0.104195	DOWN
hsa_circRNA_101000	1.34819	0	-1.50384	0.0625	0.104195	DOWN
hsa_circRNA_104071	0.89942	0	0.720117	0.0625	0.104195	UP
hsa_circRNA_401701	1.04334	0	1.19883	0.0625	0.104195	UP
hsa_circRNA_000055	0.742683	0	-0.903561	0.0625	0.104195	DOWN
hsa_circRNA_101120	0.437611	0	-0.616893	0.0625	0.104195	DOWN
hsa_circRNA_025522	0.668308	0	-0.699547	0.0625	0.104195	DOWN
hsa_circRNA_104467	0.896746	0	0.865648	0.0625	0.104195	UP
hsa_circRNA_405107	0.744466	0	-0.924733	0.0625	0.104195	DOWN
hsa_circRNA_104388	0.625136	0	-0.625638	0.0625	0.104195	DOWN
hsa_circRNA_406113	0.546972	0	-0.628979	0.0625	0.104195	DOWN
hsa_circRNA_401883	0.639283	0	-0.639476	0.0625	0.104195	DOWN
hsa_circRNA_102485	1.78166	0	-1.48593	0.0625	0.104195	DOWN
hsa_circRNA_101871	0.727563	0	-0.815586	0.0625	0.104195	DOWN
hsa_circRNA_104615	0.998581	0	1.06089	0.0625	0.104195	UP
hsa_circRNA_059914	3.95397	0	3.42139	0.0625	0.104195	UP
hsa_circRNA_103237	0.960983	0	-0.972804	0.0625	0.104195	DOWN
hsa_circRNA_404960	1.45111	0	-1.12968	0.0625	0.104195	DOWN
hsa_circRNA_010844	0.808249	0	-0.916683	0.0625	0.104195	DOWN
hsa_circRNA_101974	0.312988	0	0.58856	0.0625	0.104195	UP
hsa_circRNA_015154	0.526818	0	-0.597146	0.0625	0.104195	DOWN
hsa_circRNA_101319	2.8629	0	2.88707	0.0625	0.104195	UP
hsa_circRNA_102557	1.17754	0	1.32155	0.0625	0.104195	UP
hsa_circRNA_103823	0.777608	0	0.839977	0.0625	0.104195	UP
hsa_circRNA_102705	0.693584	0	-0.63183	0.0625	0.104195	DOWN
hsa_circRNA_004150	0.755065	0	0.736093	0.0625	0.104195	UP
hsa_circRNA_405375	0.716795	0	-0.646308	0.0625	0.104195	DOWN
hsa_circRNA_101373	0.772792	0	-1.22391	0.0625	0.104195	DOWN
hsa_circRNA_400862	0.852436	0	0.919823	0.0625	0.104195	UP
hsa_circRNA_102378	0.945365	0	0.819562	0.0625	0.104195	UP
hsa_circRNA_036599	0.917538	0	0.807832	0.0625	0.104195	UP
hsa_circRNA_103176	1.90943	0	1.97408	0.0625	0.104195	UP
hsa_circRNA_103068	0.992144	0	-0.912233	0.0625	0.104195	DOWN
hsa_circRNA_401622	0.625057	0	-0.625116	0.0625	0.104195	DOWN
hsa_circRNA_103445	0.615823	0	-0.600342	0.0625	0.104195	DOWN
hsa_circRNA_000508	0.653693	0	-0.664942	0.0625	0.104195	DOWN
hsa_circRNA_001382	1.58039	0	-1.60224	0.0625	0.104195	DOWN
[truncated: 1,268 more rows]
