# Supplementary material for: Circular RNA mediated gene regulation in human breast cancer: A bioinformatics analysis
Source: PLoS One. 2023 Jul 26;18(7):e0289051. doi: 10.1371/journal.pone.0289051 (PMC10370684; doi:10.1371/journal.pone.0289051)
Supplement: S2 Table — This table includes the miRNA-target regulatory network (MRN), the CERNOMA, and the list of all the circRNA-miRNA-mRNA triplets forming the CERNOMA together with their statistics obtained for breast cancer dataset. (XLSX) [file pone.0289051.s002.xlsx]

## Sheet: MRN
miR	target	type_of_target	logFC_target	pval_target	pval_adj_target	logFC_miR	pval_miR	pval_adj_miR
hsa-let-7c-5p	GALNT15	mRNA	-2.11007	1.57351e-27	7.57329e-26	-1.94754	5.78632e-35	3.77446e-33
hsa-let-7c-5p	COL1A2	mRNA	1.74814	5.71738e-16	6.55791e-15	-1.94754	5.78632e-35	3.77446e-33
hsa-let-7c-5p	SCN4B	mRNA	-2.03318	4.33508e-49	1.14756e-45	-1.94754	5.78632e-35	3.77446e-33
hsa-let-7c-5p	DUSP1	mRNA	-1.95401	1.14663e-25	4.31411e-24	-1.94754	5.78632e-35	3.77446e-33
hsa-let-7c-5p	COL14A1	mRNA	-1.74778	2.49153e-16	2.97188e-15	-1.94754	5.78632e-35	3.77446e-33
hsa-let-7c-5p	CPED1	mRNA	-1.63812	1.31358e-20	2.59356e-19	-1.94754	5.78632e-35	3.77446e-33
hsa-let-7c-5p	MMP11	mRNA	4.65158	2.07058e-49	5.90274e-46	-1.94754	5.78632e-35	3.77446e-33
hsa-let-7c-5p	GYG2	mRNA	-2.86292	3.96257e-24	1.20371e-22	-1.94754	5.78632e-35	3.77446e-33
hsa-let-7c-5p	DMD	mRNA	-2.13365	1.83937e-48	3.98107e-45	-1.94754	5.78632e-35	3.77446e-33
hsa-let-7c-5p	THRSP	mRNA	-2.97279	4.53709e-22	1.0775e-20	-1.94754	5.78632e-35	3.77446e-33
hsa-let-7c-5p	RRM2	mRNA	2.47391	1.43658e-37	3.85793e-35	-1.94754	5.78632e-35	3.77446e-33
hsa-let-7c-5p	ADAMTS5	mRNA	-2.44397	1.47517e-57	4.43572e-53	-1.94754	5.78632e-35	3.77446e-33
hsa-let-7c-5p	ACVR1C	mRNA	-2.05721	2.15619e-24	6.80682e-23	-1.94754	5.78632e-35	3.77446e-33
hsa-let-7c-5p	ADRB2	mRNA	-1.74389	1.46566e-38	5.31831e-36	-1.94754	5.78632e-35	3.77446e-33
hsa-let-7c-5p	SULF1	mRNA	1.88552	3.79647e-30	2.64468e-28	-1.94754	5.78632e-35	3.77446e-33
hsa-let-7c-5p	TGFBR3	mRNA	-2.54213	3.81986e-34	5.22377e-32	-1.94754	5.78632e-35	3.77446e-33
hsa-let-7c-5p	DST	mRNA	-2.13798	2.02641e-34	3.00396e-32	-1.94754	5.78632e-35	3.77446e-33
hsa-let-7c-5p	KLHL13	mRNA	-1.95726	5.17771e-35	8.42398e-33	-1.94754	5.78632e-35	3.77446e-33
hsa-let-7c-5p	COL1A1	mRNA	2.56127	9.01771e-23	2.32242e-21	-1.94754	5.78632e-35	3.77446e-33
hsa-let-7c-5p	HLF	mRNA	-2.30487	6.41101e-52	3.39417e-48	-1.94754	5.78632e-35	3.77446e-33
hsa-let-7c-5p	COL3A1	mRNA	1.78038	6.46148e-16	7.37034e-15	-1.94754	5.78632e-35	3.77446e-33
hsa-let-7c-5p	COL11A1	mRNA	3.81002	4.35447e-38	1.3448e-35	-1.94754	5.78632e-35	3.77446e-33
hsa-let-7c-5p	LYVE1	mRNA	-3.30798	9.32584e-38	2.65858e-35	-1.94754	5.78632e-35	3.77446e-33
hsa-let-7c-5p	GHR	mRNA	-2.21608	9.01824e-30	5.91533e-28	-1.94754	5.78632e-35	3.77446e-33
hsa-let-7c-5p	EGR3	mRNA	-2.13777	1.0136e-23	2.94388e-22	-1.94754	5.78632e-35	3.77446e-33
hsa-let-7c-5p	ZBTB16	mRNA	-1.71814	1.39643e-32	1.39869e-30	-1.94754	5.78632e-35	3.77446e-33
hsa-let-7c-5p	MGLL	mRNA	-1.92082	5.09136e-23	1.35941e-21	-1.94754	5.78632e-35	3.77446e-33
hsa-let-7c-5p	CDCA8	mRNA	1.92707	2.9426e-36	6.12655e-34	-1.94754	5.78632e-35	3.77446e-33
hsa-let-7c-5p	ADAMTS1	mRNA	-2.16827	2.04134e-35	3.69034e-33	-1.94754	5.78632e-35	3.77446e-33
hsa-let-7c-5p	NAT8L	mRNA	-2.2406	3.80778e-27	1.74865e-25	-1.94754	5.78632e-35	3.77446e-33
hsa-let-7c-5p	FZD4	mRNA	-1.97161	3.72591e-25	1.32136e-23	-1.94754	5.78632e-35	3.77446e-33
hsa-let-7c-5p	CACNG4	mRNA	1.63186	8.09478e-12	5.83076e-11	-1.94754	5.78632e-35	3.77446e-33
hsa-let-7c-5p	COL5A2	mRNA	1.97619	2.70693e-24	8.43014e-23	-1.94754	5.78632e-35	3.77446e-33
hsa-let-7c-5p	LOXL4	mRNA	-1.83566	4.45024e-31	3.60101e-29	-1.94754	5.78632e-35	3.77446e-33
hsa-let-7c-5p	PPP1R12B	mRNA	-1.63767	2.05408e-40	1.08749e-37	-1.94754	5.78632e-35	3.77446e-33
hsa-let-7c-5p	OLR1	mRNA	1.74309	1.09279e-29	7.10506e-28	-1.94754	5.78632e-35	3.77446e-33
hsa-miR-1-3p	FN1	mRNA	3.2194	2.07653e-37	5.34417e-35	-1.57822	7.83802e-14	4.92344e-13
hsa-miR-1-3p	NGFR	mRNA	-2.10585	2.75092e-29	1.66856e-27	-1.57822	7.83802e-14	4.92344e-13
hsa-miR-1-3p	SULF1	mRNA	1.88552	3.79647e-30	2.64468e-28	-1.57822	7.83802e-14	4.92344e-13
hsa-miR-1-3p	ECM2	mRNA	-1.72339	3.48652e-20	6.55559e-19	-1.57822	7.83802e-14	4.92344e-13
hsa-miR-1-3p	MYLK	mRNA	-2.02341	4.26105e-32	4.03873e-30	-1.57822	7.83802e-14	4.92344e-13
hsa-miR-1-3p	CPED1	mRNA	-1.63812	1.31358e-20	2.59356e-19	-1.57822	7.83802e-14	4.92344e-13
hsa-miR-1-3p	METTL7A	mRNA	-1.72444	1.2049e-37	3.30767e-35	-1.57822	7.83802e-14	4.92344e-13
hsa-miR-1-3p	AKAP12	mRNA	-1.95693	1.68011e-25	6.18322e-24	-1.57822	7.83802e-14	4.92344e-13
hsa-miR-1-3p	SFRP1	mRNA	-4.3733	5.38354e-35	8.684e-33	-1.57822	7.83802e-14	4.92344e-13
hsa-miR-1-3p	MEOX2	mRNA	-2.21629	7.78819e-35	1.2441e-32	-1.57822	7.83802e-14	4.92344e-13
hsa-miR-1-3p	FOSB	mRNA	-3.50173	2.62323e-35	4.50078e-33	-1.57822	7.83802e-14	4.92344e-13
hsa-miR-1-3p	MAML2	mRNA	-1.65718	3.47486e-32	3.36236e-30	-1.57822	7.83802e-14	4.92344e-13
hsa-miR-1-3p	KLF4	mRNA	-2.27927	1.48305e-29	9.34723e-28	-1.57822	7.83802e-14	4.92344e-13
hsa-miR-1-3p	TGFBR3	mRNA	-2.54213	3.81986e-34	5.22377e-32	-1.57822	7.83802e-14	4.92344e-13
hsa-miR-1-3p	MET	mRNA	-1.73807	1.39857e-29	8.86e-28	-1.57822	7.83802e-14	4.92344e-13
hsa-miR-1-3p	MMD	mRNA	-1.73026	3.50097e-16	4.10069e-15	-1.57822	7.83802e-14	4.92344e-13
hsa-miR-1-3p	FZD4	mRNA	-1.97161	3.72591e-25	1.32136e-23	-1.57822	7.83802e-14	4.92344e-13
hsa-miR-1-3p	RNF150	mRNA	-1.78455	1.38747e-35	2.59695e-33	-1.57822	7.83802e-14	4.92344e-13
hsa-miR-1-3p	CXCL11	mRNA	1.81729	6.04558e-22	1.41983e-20	-1.57822	7.83802e-14	4.92344e-13
hsa-miR-1-3p	RSPO3	mRNA	-1.72763	1.13932e-31	1.00055e-29	-1.57822	7.83802e-14	4.92344e-13
hsa-miR-1-3p	MRAS	mRNA	-1.95675	8.78976e-33	9.09912e-31	-1.57822	7.83802e-14	4.92344e-13
hsa-miR-1-3p	BMPR1B	mRNA	1.9944	7.38288e-13	6.00021e-12	-1.57822	7.83802e-14	4.92344e-13
hsa-miR-1-3p	hsa_circRNA_001543	circRNA	-0.750757	0.0625	0.104195	-1.57822	7.83802e-14	4.92344e-13
hsa-miR-100-5p	CLDN11	mRNA	-1.93157	1.79155e-35	3.30322e-33	-1.84235	2.55309e-32	1.35314e-30
hsa-miR-100-5p	PI15	mRNA	-2.56679	8.90463e-23	2.29649e-21	-1.84235	2.55309e-32	1.35314e-30
hsa-miR-106b-5p	PLSCR4	mRNA	-1.69283	2.16472e-34	3.13609e-32	0.981844	2.29243e-16	1.94398e-15
hsa-miR-106b-5p	S1PR1	mRNA	-1.73927	5.66873e-27	2.53112e-25	0.981844	2.29243e-16	1.94398e-15
hsa-miR-106b-5p	WASF3	mRNA	-1.59734	1.12487e-34	1.72263e-32	0.981844	2.29243e-16	1.94398e-15
hsa-miR-106b-5p	EGR2	mRNA	-1.82029	3.43306e-24	1.05148e-22	0.981844	2.29243e-16	1.94398e-15
hsa-miR-106b-5p	HLF	mRNA	-2.30487	6.41101e-52	3.39417e-48	0.981844	2.29243e-16	1.94398e-15
hsa-miR-106b-5p	NFIB	mRNA	-1.99938	1.39385e-28	7.66408e-27	0.981844	2.29243e-16	1.94398e-15
hsa-miR-106b-5p	TGFBR2	mRNA	-1.96742	5.84634e-34	7.73805e-32	0.981844	2.29243e-16	1.94398e-15
hsa-miR-106b-5p	EPAS1	mRNA	-1.60228	8.36945e-24	2.45778e-22	0.981844	2.29243e-16	1.94398e-15
hsa-miR-106b-5p	LAMP5	mRNA	1.94751	2.51952e-27	1.18524e-25	0.981844	2.29243e-16	1.94398e-15
hsa-miR-106b-5p	RND3	mRNA	-1.61737	5.3117e-26	2.09863e-24	0.981844	2.29243e-16	1.94398e-15
hsa-miR-106b-5p	APCDD1	mRNA	-2.06721	2.94024e-39	1.21073e-36	0.981844	2.29243e-16	1.94398e-15
hsa-miR-106b-5p	TXNIP	mRNA	-1.94049	4.42479e-35	7.32066e-33	0.981844	2.29243e-16	1.94398e-15
hsa-miR-106b-5p	KPNA2	mRNA	1.83006	1.0839e-31	9.58694e-30	0.981844	2.29243e-16	1.94398e-15
hsa-miR-106b-5p	ATP1A2	mRNA	-2.55825	3.19463e-33	3.66542e-31	0.981844	2.29243e-16	1.94398e-15
hsa-miR-106b-5p	CXCL14	mRNA	-1.82064	7.77694e-12	5.61644e-11	0.981844	2.29243e-16	1.94398e-15
hsa-miR-106b-5p	SIK2	mRNA	-1.81551	6.50878e-33	6.95145e-31	0.981844	2.29243e-16	1.94398e-15
hsa-miR-106b-5p	FZD4	mRNA	-1.97161	3.72591e-25	1.32136e-23	0.981844	2.29243e-16	1.94398e-15
hsa-miR-106b-5p	RRM2	mRNA	2.47391	1.43658e-37	3.85793e-35	0.981844	2.29243e-16	1.94398e-15
hsa-miR-106b-5p	LAMA3	mRNA	-1.76549	1.96345e-19	3.36613e-18	0.981844	2.29243e-16	1.94398e-15
hsa-miR-106b-5p	FOXA1	mRNA	1.71485	9.74929e-10	5.46228e-09	0.981844	2.29243e-16	1.94398e-15
hsa-miR-106b-5p	OSR1	mRNA	-1.80911	4.72685e-33	5.2136e-31	0.981844	2.29243e-16	1.94398e-15
hsa-miR-106b-5p	SLC2A4	mRNA	-2.03991	2.69186e-28	1.41705e-26	0.981844	2.29243e-16	1.94398e-15
hsa-miR-106b-5p	ISM1	mRNA	-1.93872	6.30738e-31	5.00538e-29	0.981844	2.29243e-16	1.94398e-15
hsa-miR-106b-5p	ATOH8	mRNA	-1.71959	6.35179e-40	3.05711e-37	0.981844	2.29243e-16	1.94398e-15
hsa-miR-106b-5p	RNF150	mRNA	-1.78455	1.38747e-35	2.59695e-33	0.981844	2.29243e-16	1.94398e-15
hsa-miR-106b-5p	HMGB3	mRNA	1.78438	1.20086e-31	1.04715e-29	0.981844	2.29243e-16	1.94398e-15
hsa-miR-106b-5p	TNS1	mRNA	-2.4299	6.35333e-33	6.82476e-31	0.981844	2.29243e-16	1.94398e-15
hsa-miR-106b-5p	RASD1	mRNA	-2.09193	5.2347e-20	9.62869e-19	0.981844	2.29243e-16	1.94398e-15
hsa-miR-106b-5p	FAM13A	mRNA	-1.63127	2.0389e-40	1.08749e-37	0.981844	2.29243e-16	1.94398e-15
hsa-miR-106b-5p	CNN1	mRNA	-3.15211	1.83793e-33	2.19015e-31	0.981844	2.29243e-16	1.94398e-15
hsa-miR-106b-5p	FAT2	mRNA	-1.59672	2.00616e-29	1.24328e-27	0.981844	2.29243e-16	1.94398e-15
hsa-miR-106b-5p	F3	mRNA	-1.91817	1.49187e-29	9.38686e-28	0.981844	2.29243e-16	1.94398e-15
hsa-miR-106b-5p	ADAMTS5	mRNA	-2.44397	1.47517e-57	4.43572e-53	0.981844	2.29243e-16	1.94398e-15
hsa-miR-106b-5p	TMTC1	mRNA	-1.88932	2.33886e-35	4.10144e-33	0.981844	2.29243e-16	1.94398e-15
hsa-miR-106b-5p	TMEM100	mRNA	-2.01454	4.1229e-28	2.1192e-26	0.981844	2.29243e-16	1.94398e-15
hsa-miR-106b-5p	EGFR	mRNA	-2.19721	1.42816e-33	1.73534e-31	0.981844	2.29243e-16	1.94398e-15
hsa-miR-106b-5p	SULF1	mRNA	1.88552	3.79647e-30	2.64468e-28	0.981844	2.29243e-16	1.94398e-15
hsa-miR-106b-5p	IGSF10	mRNA	-1.62281	9.17315e-40	4.30325e-37	0.981844	2.29243e-16	1.94398e-15
hsa-miR-106b-5p	SYNM	mRNA	-3.56131	9.70993e-41	5.45227e-38	0.981844	2.29243e-16	1.94398e-15
hsa-miR-10a-5p	ZBTB16	mRNA	-1.71814	1.39643e-32	1.39869e-30	-0.746812	1.84065e-07	5.43858e-07
hsa-miR-10a-5p	ALPL	mRNA	-1.71878	1.99783e-24	6.34445e-23	-0.746812	1.84065e-07	5.43858e-07
hsa-miR-10a-5p	HAS3	mRNA	-2.16386	5.87759e-30	3.98215e-28	-0.746812	1.84065e-07	5.43858e-07
hsa-miR-10a-5p	LYVE1	mRNA	-3.30798	9.32584e-38	2.65858e-35	-0.746812	1.84065e-07	5.43858e-07
hsa-miR-10a-5p	CHL1	mRNA	-1.94488	2.37723e-40	1.22361e-37	-0.746812	1.84065e-07	5.43858e-07
hsa-miR-10a-5p	SDC1	mRNA	2.08358	5.00037e-19	8.1961e-18	-0.746812	1.84065e-07	5.43858e-07
hsa-miR-10b-5p	ZBTB16	mRNA	-1.71814	1.39643e-32	1.39869e-30	-1.96316	3.02658e-38	3.66649e-36
hsa-miR-10b-5p	SDC1	mRNA	2.08358	5.00037e-19	8.1961e-18	-1.96316	3.02658e-38	3.66649e-36
hsa-miR-10b-5p	HAS3	mRNA	-2.16386	5.87759e-30	3.98215e-28	-1.96316	3.02658e-38	3.66649e-36
hsa-miR-10b-5p	LYVE1	mRNA	-3.30798	9.32584e-38	2.65858e-35	-1.96316	3.02658e-38	3.66649e-36
hsa-miR-10b-5p	CHL1	mRNA	-1.94488	2.37723e-40	1.22361e-37	-1.96316	3.02658e-38	3.66649e-36
hsa-miR-10b-5p	ALPL	mRNA	-1.71878	1.99783e-24	6.34445e-23	-1.96316	3.02658e-38	3.66649e-36
hsa-miR-125b-5p	MMP11	mRNA	4.65158	2.07058e-49	5.90274e-46	-1.7004	6.13263e-30	2.47642e-28
hsa-miR-125b-5p	SCN4B	mRNA	-2.03318	4.33508e-49	1.14756e-45	-1.7004	6.13263e-30	2.47642e-28
hsa-miR-125b-5p	PPP1R12B	mRNA	-1.63767	2.05408e-40	1.08749e-37	-1.7004	6.13263e-30	2.47642e-28
hsa-miR-125b-5p	NFIB	mRNA	-1.99938	1.39385e-28	7.66408e-27	-1.7004	6.13263e-30	2.47642e-28
hsa-miR-125b-5p	GSTM5	mRNA	-1.67239	1.15928e-24	3.81215e-23	-1.7004	6.13263e-30	2.47642e-28
hsa-miR-125b-5p	TSHZ2	mRNA	-1.82798	1.01052e-43	1.06999e-40	-1.7004	6.13263e-30	2.47642e-28
hsa-miR-125b-5p	ITGA7	mRNA	-2.70429	1.24325e-29	8.01301e-28	-1.7004	6.13263e-30	2.47642e-28
hsa-miR-125b-5p	ANPEP	mRNA	-1.65979	1.67179e-14	1.63086e-13	-1.7004	6.13263e-30	2.47642e-28
hsa-miR-125b-5p	ACVR1C	mRNA	-2.05721	2.15619e-24	6.80682e-23	-1.7004	6.13263e-30	2.47642e-28
hsa-miR-125b-5p	TAT	mRNA	-2.47194	9.4139e-17	1.18104e-15	-1.7004	6.13263e-30	2.47642e-28
hsa-miR-125b-5p	BMPR1B	mRNA	1.9944	7.38288e-13	6.00021e-12	-1.7004	6.13263e-30	2.47642e-28
hsa-miR-125b-5p	CSRNP1	mRNA	-1.66977	5.91514e-27	2.6348e-25	-1.7004	6.13263e-30	2.47642e-28
hsa-miR-125b-5p	ACACB	mRNA	-2.6247	1.58823e-33	1.91726e-31	-1.7004	6.13263e-30	2.47642e-28
hsa-miR-125b-5p	MAMDC2	mRNA	-2.4145	1.82301e-51	8.44511e-48	-1.7004	6.13263e-30	2.47642e-28
hsa-miR-125b-5p	LEP	mRNA	-4.37595	6.7304e-29	3.85516e-27	-1.7004	6.13263e-30	2.47642e-28
hsa-miR-125b-5p	CD34	mRNA	-1.77097	3.79813e-28	1.96316e-26	-1.7004	6.13263e-30	2.47642e-28
hsa-miR-125b-5p	LIFR	mRNA	-2.21197	4.81942e-41	2.928e-38	-1.7004	6.13263e-30	2.47642e-28
hsa-miR-125b-5p	ATOH8	mRNA	-1.71959	6.35179e-40	3.05711e-37	-1.7004	6.13263e-30	2.47642e-28
hsa-miR-125b-5p	HMGB3	mRNA	1.78438	1.20086e-31	1.04715e-29	-1.7004	6.13263e-30	2.47642e-28
hsa-miR-126-3p	SLC7A5	mRNA	1.60713	4.01263e-17	5.27813e-16	-0.633582	1.70224e-06	4.37424e-06
hsa-miR-1266-5p	hsa_circRNA_104342	circRNA	-0.749545	0.0625	0.104195	0.641124	6.65532e-08	2.08255e-07
hsa-miR-128-3p	EGR3	mRNA	-2.13777	1.0136e-23	2.94388e-22	0.716972	2.99244e-11	1.37912e-10
hsa-miR-128-3p	MET	mRNA	-1.73807	1.39857e-29	8.86e-28	0.716972	2.99244e-11	1.37912e-10
hsa-miR-128-3p	LIFR	mRNA	-2.21197	4.81942e-41	2.928e-38	0.716972	2.99244e-11	1.37912e-10
hsa-miR-128-3p	GPAM	mRNA	-2.93954	8.48596e-30	5.61589e-28	0.716972	2.99244e-11	1.37912e-10
hsa-miR-128-3p	EBF3	mRNA	-1.60043	2.46071e-29	1.51234e-27	0.716972	2.99244e-11	1.37912e-10
hsa-miR-128-3p	SPRY2	mRNA	-2.30545	3.3916e-53	2.51385e-49	0.716972	2.99244e-11	1.37912e-10
hsa-miR-128-3p	TXNIP	mRNA	-1.94049	4.42479e-35	7.32066e-33	0.716972	2.99244e-11	1.37912e-10
hsa-miR-128-3p	COL3A1	mRNA	1.78038	6.46148e-16	7.37034e-15	0.716972	2.99244e-11	1.37912e-10
hsa-miR-128-3p	NFIB	mRNA	-1.99938	1.39385e-28	7.66408e-27	0.716972	2.99244e-11	1.37912e-10
hsa-miR-128-3p	FOSB	mRNA	-3.50173	2.62323e-35	4.50078e-33	0.716972	2.99244e-11	1.37912e-10
hsa-miR-128-3p	ACVR1C	mRNA	-2.05721	2.15619e-24	6.80682e-23	0.716972	2.99244e-11	1.37912e-10
hsa-miR-128-3p	DST	mRNA	-2.13798	2.02641e-34	3.00396e-32	0.716972	2.99244e-11	1.37912e-10
hsa-miR-128-3p	NGFR	mRNA	-2.10585	2.75092e-29	1.66856e-27	0.716972	2.99244e-11	1.37912e-10
hsa-miR-128-3p	NEK2	mRNA	2.50318	1.88156e-41	1.24276e-38	0.716972	2.99244e-11	1.37912e-10
hsa-miR-128-3p	SFRP1	mRNA	-4.3733	5.38354e-35	8.684e-33	0.716972	2.99244e-11	1.37912e-10
hsa-miR-128-3p	FBLN5	mRNA	-1.79344	5.45162e-26	2.14249e-24	0.716972	2.99244e-11	1.37912e-10
hsa-miR-128-3p	VCAN	mRNA	1.85254	1.83054e-24	5.84828e-23	0.716972	2.99244e-11	1.37912e-10
hsa-miR-128-3p	ADAMTS5	mRNA	-2.44397	1.47517e-57	4.43572e-53	0.716972	2.99244e-11	1.37912e-10
hsa-miR-128-3p	SH3BGRL2	mRNA	-1.72571	8.81059e-38	2.56541e-35	0.716972	2.99244e-11	1.37912e-10
hsa-miR-128-3p	ACTA2	mRNA	-1.59626	2.14691e-18	3.25285e-17	0.716972	2.99244e-11	1.37912e-10
hsa-miR-128-3p	MMD	mRNA	-1.73026	3.50097e-16	4.10069e-15	0.716972	2.99244e-11	1.37912e-10
hsa-miR-128-3p	TGFBR3	mRNA	-2.54213	3.81986e-34	5.22377e-32	0.716972	2.99244e-11	1.37912e-10
hsa-miR-128-3p	LEP	mRNA	-4.37595	6.7304e-29	3.85516e-27	0.716972	2.99244e-11	1.37912e-10
hsa-miR-128-3p	TGFBR2	mRNA	-1.96742	5.84634e-34	7.73805e-32	0.716972	2.99244e-11	1.37912e-10
hsa-miR-128-3p	KLF4	mRNA	-2.27927	1.48305e-29	9.34723e-28	0.716972	2.99244e-11	1.37912e-10
hsa-miR-128-3p	MME	mRNA	-3.07842	4.01961e-48	7.84036e-45	0.716972	2.99244e-11	1.37912e-10
hsa-miR-128-3p	MATN3	mRNA	1.73122	5.65087e-26	2.21142e-24	0.716972	2.99244e-11	1.37912e-10
hsa-miR-128-3p	PPARG	mRNA	-2.32769	1.02355e-28	5.70415e-27	0.716972	2.99244e-11	1.37912e-10
hsa-miR-128-3p	GHR	mRNA	-2.21608	9.01824e-30	5.91533e-28	0.716972	2.99244e-11	1.37912e-10
hsa-miR-128-3p	LMNB1	mRNA	1.98423	4.38674e-35	7.29026e-33	0.716972	2.99244e-11	1.37912e-10
hsa-miR-128-3p	RND3	mRNA	-1.61737	5.3117e-26	2.09863e-24	0.716972	2.99244e-11	1.37912e-10
hsa-miR-128-3p	HMGB3	mRNA	1.78438	1.20086e-31	1.04715e-29	0.716972	2.99244e-11	1.37912e-10
hsa-miR-128-3p	F3	mRNA	-1.91817	1.49187e-29	9.38686e-28	0.716972	2.99244e-11	1.37912e-10
hsa-miR-128-3p	HOXA5	mRNA	-2.12671	2.06663e-46	2.94574e-43	0.716972	2.99244e-11	1.37912e-10
hsa-miR-128-3p	hsa_circRNA_104342	circRNA	-0.749545	0.0625	0.104195	0.716972	2.99244e-11	1.37912e-10
hsa-miR-128-3p	FAM13A	mRNA	-1.63127	2.0389e-40	1.08749e-37	0.716972	2.99244e-11	1.37912e-10
hsa-miR-128-3p	RSPO3	mRNA	-1.72763	1.13932e-31	1.00055e-29	0.716972	2.99244e-11	1.37912e-10
hsa-miR-128-3p	CSRNP1	mRNA	-1.66977	5.91514e-27	2.6348e-25	0.716972	2.99244e-11	1.37912e-10
hsa-miR-128-3p	SPTBN1	mRNA	-1.64486	7.50653e-33	7.90319e-31	0.716972	2.99244e-11	1.37912e-10
hsa-miR-129-5p	SIK2	mRNA	-1.81551	6.50878e-33	6.95145e-31	-1.07596	3.1069e-09	1.13563e-08
hsa-miR-129-5p	NRN1	mRNA	-1.97231	5.12415e-31	4.13728e-29	-1.07596	3.1069e-09	1.13563e-08
hsa-miR-129-5p	TNMD	mRNA	-2.30301	6.73511e-31	5.29943e-29	-1.07596	3.1069e-09	1.13563e-08
hsa-miR-129-5p	MYLK	mRNA	-2.02341	4.26105e-32	4.03873e-30	-1.07596	3.1069e-09	1.13563e-08
hsa-miR-129-5p	FGF2	mRNA	-2.17678	5.35956e-34	7.14479e-32	-1.07596	3.1069e-09	1.13563e-08
hsa-miR-129-5p	EBF1	mRNA	-2.06142	4.67995e-30	3.22377e-28	-1.07596	3.1069e-09	1.13563e-08
hsa-miR-129-5p	NFIB	mRNA	-1.99938	1.39385e-28	7.66408e-27	-1.07596	3.1069e-09	1.13563e-08
hsa-miR-129-5p	CDKN1C	mRNA	-2.03781	9.64711e-35	1.49591e-32	-1.07596	3.1069e-09	1.13563e-08
hsa-miR-129-5p	HOXC10	mRNA	1.67724	2.0212e-16	2.43437e-15	-1.07596	3.1069e-09	1.13563e-08
hsa-miR-129-5p	ALPL	mRNA	-1.71878	1.99783e-24	6.34445e-23	-1.07596	3.1069e-09	1.13563e-08
hsa-miR-129-5p	GHR	mRNA	-2.21608	9.01824e-30	5.91533e-28	-1.07596	3.1069e-09	1.13563e-08
hsa-miR-129-5p	COL1A1	mRNA	2.56127	9.01771e-23	2.32242e-21	-1.07596	3.1069e-09	1.13563e-08
hsa-miR-129-5p	SLIT3	mRNA	-1.85302	1.51927e-26	6.36927e-25	-1.07596	3.1069e-09	1.13563e-08
hsa-miR-129-5p	DMD	mRNA	-2.13365	1.83937e-48	3.98107e-45	-1.07596	3.1069e-09	1.13563e-08
hsa-miR-130a-3p	TP63	mRNA	-2.09054	5.31754e-26	2.0987e-24	-0.876256	5.02139e-12	2.50479e-11
hsa-miR-130a-3p	EGR3	mRNA	-2.13777	1.0136e-23	2.94388e-22	-0.876256	5.02139e-12	2.50479e-11
hsa-miR-130a-3p	KIT	mRNA	-2.88001	2.99733e-26	1.20218e-24	-0.876256	5.02139e-12	2.50479e-11
hsa-miR-130a-3p	S1PR1	mRNA	-1.73927	5.66873e-27	2.53112e-25	-0.876256	5.02139e-12	2.50479e-11
hsa-miR-130a-3p	HOXA5	mRNA	-2.12671	2.06663e-46	2.94574e-43	-0.876256	5.02139e-12	2.50479e-11
hsa-miR-130a-3p	ZBTB16	mRNA	-1.71814	1.39643e-32	1.39869e-30	-0.876256	5.02139e-12	2.50479e-11
hsa-miR-130a-3p	INHBA	mRNA	2.67867	1.02852e-41	7.05868e-39	-0.876256	5.02139e-12	2.50479e-11
hsa-miR-130a-3p	F3	mRNA	-1.91817	1.49187e-29	9.38686e-28	-0.876256	5.02139e-12	2.50479e-11
hsa-miR-130a-3p	EBF3	mRNA	-1.60043	2.46071e-29	1.51234e-27	-0.876256	5.02139e-12	2.50479e-11
hsa-miR-130a-3p	TXNIP	mRNA	-1.94049	4.42479e-35	7.32066e-33	-0.876256	5.02139e-12	2.50479e-11
hsa-miR-130a-3p	RASD1	mRNA	-2.09193	5.2347e-20	9.62869e-19	-0.876256	5.02139e-12	2.50479e-11
hsa-miR-130a-3p	MET	mRNA	-1.73807	1.39857e-29	8.86e-28	-0.876256	5.02139e-12	2.50479e-11
hsa-miR-130a-3p	CEP55	mRNA	2.07633	1.82401e-37	4.82841e-35	-0.876256	5.02139e-12	2.50479e-11
hsa-miR-130a-3p	APCDD1	mRNA	-2.06721	2.94024e-39	1.21073e-36	-0.876256	5.02139e-12	2.50479e-11
hsa-miR-130a-3p	SIK2	mRNA	-1.81551	6.50878e-33	6.95145e-31	-0.876256	5.02139e-12	2.50479e-11
hsa-miR-130a-3p	NDRG2	mRNA	-2.58374	5.74749e-42	4.26004e-39	-0.876256	5.02139e-12	2.50479e-11
hsa-miR-130a-3p	CAV2	mRNA	-2.35164	8.04599e-38	2.38548e-35	-0.876256	5.02139e-12	2.50479e-11
hsa-miR-130a-3p	HLF	mRNA	-2.30487	6.41101e-52	3.39417e-48	-0.876256	5.02139e-12	2.50479e-11
hsa-miR-130a-3p	SYNM	mRNA	-3.56131	9.70993e-41	5.45227e-38	-0.876256	5.02139e-12	2.50479e-11
hsa-miR-130a-3p	FAM13A	mRNA	-1.63127	2.0389e-40	1.08749e-37	-0.876256	5.02139e-12	2.50479e-11
hsa-miR-130a-3p	CCNA2	mRNA	1.91491	2.12106e-33	2.48755e-31	-0.876256	5.02139e-12	2.50479e-11
hsa-miR-130a-3p	NPNT	mRNA	1.61237	1.83937e-16	2.22477e-15	-0.876256	5.02139e-12	2.50479e-11
hsa-miR-130a-3p	MEOX2	mRNA	-2.21629	7.78819e-35	1.2441e-32	-0.876256	5.02139e-12	2.50479e-11
hsa-miR-130a-3p	PPARG	mRNA	-2.32769	1.02355e-28	5.70415e-27	-0.876256	5.02139e-12	2.50479e-11
hsa-miR-130a-3p	NFIB	mRNA	-1.99938	1.39385e-28	7.66408e-27	-0.876256	5.02139e-12	2.50479e-11
hsa-miR-130a-3p	ACSL1	mRNA	-1.97014	2.2684e-19	3.85274e-18	-0.876256	5.02139e-12	2.50479e-11
hsa-miR-130a-3p	TGFBR2	mRNA	-1.96742	5.84634e-34	7.73805e-32	-0.876256	5.02139e-12	2.50479e-11
hsa-miR-130a-3p	SULF1	mRNA	1.88552	3.79647e-30	2.64468e-28	-0.876256	5.02139e-12	2.50479e-11
hsa-miR-130a-3p	ACVR1C	mRNA	-2.05721	2.15619e-24	6.80682e-23	-0.876256	5.02139e-12	2.50479e-11
hsa-miR-130b-3p	SYNM	mRNA	-3.56131	9.70993e-41	5.45227e-38	1.32586	3.5852e-21	5.33377e-20
hsa-miR-130b-3p	MET	mRNA	-1.73807	1.39857e-29	8.86e-28	1.32586	3.5852e-21	5.33377e-20
hsa-miR-130b-3p	CEP55	mRNA	2.07633	1.82401e-37	4.82841e-35	1.32586	3.5852e-21	5.33377e-20
hsa-miR-130b-3p	NPNT	mRNA	1.61237	1.83937e-16	2.22477e-15	1.32586	3.5852e-21	5.33377e-20
hsa-miR-130b-3p	APCDD1	mRNA	-2.06721	2.94024e-39	1.21073e-36	1.32586	3.5852e-21	5.33377e-20
hsa-miR-130b-3p	PPARG	mRNA	-2.32769	1.02355e-28	5.70415e-27	1.32586	3.5852e-21	5.33377e-20
hsa-miR-130b-3p	SIK2	mRNA	-1.81551	6.50878e-33	6.95145e-31	1.32586	3.5852e-21	5.33377e-20
hsa-miR-130b-3p	SULF1	mRNA	1.88552	3.79647e-30	2.64468e-28	1.32586	3.5852e-21	5.33377e-20
hsa-miR-130b-3p	EBF3	mRNA	-1.60043	2.46071e-29	1.51234e-27	1.32586	3.5852e-21	5.33377e-20
hsa-miR-130b-3p	ZBTB16	mRNA	-1.71814	1.39643e-32	1.39869e-30	1.32586	3.5852e-21	5.33377e-20
hsa-miR-130b-3p	ACVR1C	mRNA	-2.05721	2.15619e-24	6.80682e-23	1.32586	3.5852e-21	5.33377e-20
hsa-miR-130b-3p	FAM13A	mRNA	-1.63127	2.0389e-40	1.08749e-37	1.32586	3.5852e-21	5.33377e-20
hsa-miR-130b-3p	ACSL1	mRNA	-1.97014	2.2684e-19	3.85274e-18	1.32586	3.5852e-21	5.33377e-20
hsa-miR-130b-3p	CCNA2	mRNA	1.91491	2.12106e-33	2.48755e-31	1.32586	3.5852e-21	5.33377e-20
hsa-miR-130b-3p	CAV2	mRNA	-2.35164	8.04599e-38	2.38548e-35	1.32586	3.5852e-21	5.33377e-20
hsa-miR-130b-3p	RASD1	mRNA	-2.09193	5.2347e-20	9.62869e-19	1.32586	3.5852e-21	5.33377e-20
hsa-miR-130b-3p	S1PR1	mRNA	-1.73927	5.66873e-27	2.53112e-25	1.32586	3.5852e-21	5.33377e-20
hsa-miR-130b-3p	TGFBR2	mRNA	-1.96742	5.84634e-34	7.73805e-32	1.32586	3.5852e-21	5.33377e-20
hsa-miR-130b-3p	INHBA	mRNA	2.67867	1.02852e-41	7.05868e-39	1.32586	3.5852e-21	5.33377e-20
hsa-miR-130b-3p	hsa_circRNA_100921	circRNA	1.33379	0.0625	0.104195	1.32586	3.5852e-21	5.33377e-20
hsa-miR-130b-3p	EGR3	mRNA	-2.13777	1.0136e-23	2.94388e-22	1.32586	3.5852e-21	5.33377e-20
hsa-miR-130b-3p	KIT	mRNA	-2.88001	2.99733e-26	1.20218e-24	1.32586	3.5852e-21	5.33377e-20
hsa-miR-130b-3p	HOXA5	mRNA	-2.12671	2.06663e-46	2.94574e-43	1.32586	3.5852e-21	5.33377e-20
hsa-miR-130b-3p	TP63	mRNA	-2.09054	5.31754e-26	2.0987e-24	1.32586	3.5852e-21	5.33377e-20
hsa-miR-130b-3p	NDRG2	mRNA	-2.58374	5.74749e-42	4.26004e-39	1.32586	3.5852e-21	5.33377e-20
hsa-miR-130b-3p	HLF	mRNA	-2.30487	6.41101e-52	3.39417e-48	1.32586	3.5852e-21	5.33377e-20
hsa-miR-130b-3p	TXNIP	mRNA	-1.94049	4.42479e-35	7.32066e-33	1.32586	3.5852e-21	5.33377e-20
hsa-miR-130b-3p	NFIB	mRNA	-1.99938	1.39385e-28	7.66408e-27	1.32586	3.5852e-21	5.33377e-20
hsa-miR-130b-3p	F3	mRNA	-1.91817	1.49187e-29	9.38686e-28	1.32586	3.5852e-21	5.33377e-20
hsa-miR-130b-3p	MEOX2	mRNA	-2.21629	7.78819e-35	1.2441e-32	1.32586	3.5852e-21	5.33377e-20
hsa-miR-133a-3p	SAMD5	mRNA	-2.00582	1.58547e-33	1.91726e-31	-1.84203	6.93586e-15	5.02701e-14
hsa-miR-133a-3p	SPTBN1	mRNA	-1.64486	7.50653e-33	7.90319e-31	-1.84203	6.93586e-15	5.02701e-14
hsa-miR-133a-3p	ZBTB16	mRNA	-1.71814	1.39643e-32	1.39869e-30	-1.84203	6.93586e-15	5.02701e-14
hsa-miR-133a-3p	EGFR	mRNA	-2.19721	1.42816e-33	1.73534e-31	-1.84203	6.93586e-15	5.02701e-14
hsa-miR-133a-3p	ID4	mRNA	-2.63838	8.78485e-30	5.78271e-28	-1.84203	6.93586e-15	5.02701e-14
hsa-miR-133a-3p	LOXL4	mRNA	-1.83566	4.45024e-31	3.60101e-29	-1.84203	6.93586e-15	5.02701e-14
hsa-miR-133a-3p	FAM13A	mRNA	-1.63127	2.0389e-40	1.08749e-37	-1.84203	6.93586e-15	5.02701e-14
hsa-miR-133a-3p	AOX1	mRNA	-1.87756	1.1106e-26	4.76377e-25	-1.84203	6.93586e-15	5.02701e-14
hsa-miR-133a-3p	CSRNP1	mRNA	-1.66977	5.91514e-27	2.6348e-25	-1.84203	6.93586e-15	5.02701e-14
hsa-miR-133a-3p	DUSP1	mRNA	-1.95401	1.14663e-25	4.31411e-24	-1.84203	6.93586e-15	5.02701e-14
hsa-miR-133a-3p	ADAMTS5	mRNA	-2.44397	1.47517e-57	4.43572e-53	-1.84203	6.93586e-15	5.02701e-14
hsa-miR-133a-3p	TPD52	mRNA	1.71747	5.87193e-21	1.21572e-19	-1.84203	6.93586e-15	5.02701e-14
hsa-miR-133a-3p	NFIB	mRNA	-1.99938	1.39385e-28	7.66408e-27	-1.84203	6.93586e-15	5.02701e-14
hsa-miR-133a-3p	HLF	mRNA	-2.30487	6.41101e-52	3.39417e-48	-1.84203	6.93586e-15	5.02701e-14
hsa-miR-133a-3p	SLC50A1	mRNA	1.65544	9.00237e-38	2.58626e-35	-1.84203	6.93586e-15	5.02701e-14
hsa-miR-133a-3p	AQP1	mRNA	-2.16751	6.073e-31	4.84012e-29	-1.84203	6.93586e-15	5.02701e-14
hsa-miR-133a-3p	COL1A1	mRNA	2.56127	9.01771e-23	2.32242e-21	-1.84203	6.93586e-15	5.02701e-14
hsa-miR-133a-3p	CDCA8	mRNA	1.92707	2.9426e-36	6.12655e-34	-1.84203	6.93586e-15	5.02701e-14
hsa-miR-133a-3p	LAMB3	mRNA	-2.21489	2.53559e-25	9.17667e-24	-1.84203	6.93586e-15	5.02701e-14
hsa-miR-133a-3p	FGF1	mRNA	-1.74028	2.01671e-38	7.05089e-36	-1.84203	6.93586e-15	5.02701e-14
hsa-miR-133b	EGFR	mRNA	-2.19721	1.42816e-33	1.73534e-31	-0.660151	9.84901e-05	0.000200768
hsa-miR-133b	LOXL4	mRNA	-1.83566	4.45024e-31	3.60101e-29	-0.660151	9.84901e-05	0.000200768
hsa-miR-133b	ADAMTS5	mRNA	-2.44397	1.47517e-57	4.43572e-53	-0.660151	9.84901e-05	0.000200768
hsa-miR-133b	AOX1	mRNA	-1.87756	1.1106e-26	4.76377e-25	-0.660151	9.84901e-05	0.000200768
hsa-miR-133b	DUSP1	mRNA	-1.95401	1.14663e-25	4.31411e-24	-0.660151	9.84901e-05	0.000200768
hsa-miR-133b	NFIB	mRNA	-1.99938	1.39385e-28	7.66408e-27	-0.660151	9.84901e-05	0.000200768
hsa-miR-133b	HLF	mRNA	-2.30487	6.41101e-52	3.39417e-48	-0.660151	9.84901e-05	0.000200768
hsa-miR-133b	ZBTB16	mRNA	-1.71814	1.39643e-32	1.39869e-30	-0.660151	9.84901e-05	0.000200768
hsa-miR-133b	FAM13A	mRNA	-1.63127	2.0389e-40	1.08749e-37	-0.660151	9.84901e-05	0.000200768
hsa-miR-133b	CDCA8	mRNA	1.92707	2.9426e-36	6.12655e-34	-0.660151	9.84901e-05	0.000200768
hsa-miR-133b	CSRNP1	mRNA	-1.66977	5.91514e-27	2.6348e-25	-0.660151	9.84901e-05	0.000200768
hsa-miR-133b	SAMD5	mRNA	-2.00582	1.58547e-33	1.91726e-31	-0.660151	9.84901e-05	0.000200768
hsa-miR-133b	LAMB3	mRNA	-2.21489	2.53559e-25	9.17667e-24	-0.660151	9.84901e-05	0.000200768
hsa-miR-133b	ID4	mRNA	-2.63838	8.78485e-30	5.78271e-28	-0.660151	9.84901e-05	0.000200768
hsa-miR-133b	AQP1	mRNA	-2.16751	6.073e-31	4.84012e-29	-0.660151	9.84901e-05	0.000200768
hsa-miR-133b	COL1A1	mRNA	2.56127	9.01771e-23	2.32242e-21	-0.660151	9.84901e-05	0.000200768
hsa-miR-133b	SLC50A1	mRNA	1.65544	9.00237e-38	2.58626e-35	-0.660151	9.84901e-05	0.000200768
hsa-miR-133b	SPTBN1	mRNA	-1.64486	7.50653e-33	7.90319e-31	-0.660151	9.84901e-05	0.000200768
hsa-miR-133b	FGF1	mRNA	-1.74028	2.01671e-38	7.05089e-36	-0.660151	9.84901e-05	0.000200768
hsa-miR-133b	TPD52	mRNA	1.71747	5.87193e-21	1.21572e-19	-0.660151	9.84901e-05	0.000200768
hsa-miR-139-5p	SIK2	mRNA	-1.81551	6.50878e-33	6.95145e-31	-2.92369	2.71081e-39	4.95292e-37
hsa-miR-139-5p	TPD52	mRNA	1.71747	5.87193e-21	1.21572e-19	-2.92369	2.71081e-39	4.95292e-37
hsa-miR-139-5p	JUN	mRNA	-1.59407	8.81432e-30	5.79182e-28	-2.92369	2.71081e-39	4.95292e-37
hsa-miR-139-5p	FOS	mRNA	-2.55699	6.9743e-25	2.36475e-23	-2.92369	2.71081e-39	4.95292e-37
hsa-miR-139-5p	DMD	mRNA	-2.13365	1.83937e-48	3.98107e-45	-2.92369	2.71081e-39	4.95292e-37
hsa-miR-139-5p	NFIB	mRNA	-1.99938	1.39385e-28	7.66408e-27	-2.92369	2.71081e-39	4.95292e-37
hsa-miR-139-5p	GDF10	mRNA	-2.01254	3.11123e-32	3.0263e-30	-2.92369	2.71081e-39	4.95292e-37
hsa-miR-139-5p	NDRG2	mRNA	-2.58374	5.74749e-42	4.26004e-39	-2.92369	2.71081e-39	4.95292e-37
hsa-miR-139-5p	EBF1	mRNA	-2.06142	4.67995e-30	3.22377e-28	-2.92369	2.71081e-39	4.95292e-37
hsa-miR-139-5p	MYLK	mRNA	-2.02341	4.26105e-32	4.03873e-30	-2.92369	2.71081e-39	4.95292e-37
hsa-miR-139-5p	SCN4B	mRNA	-2.03318	4.33508e-49	1.14756e-45	-2.92369	2.71081e-39	4.95292e-37
hsa-miR-140-3p	MELK	mRNA	1.91982	1.00776e-33	1.25749e-31	-1.60015	1.25667e-36	1.18406e-34
hsa-miR-140-3p	MMRN2	mRNA	-1.60921	2.23226e-25	8.12647e-24	-1.60015	1.25667e-36	1.18406e-34
hsa-miR-140-3p	HLF	mRNA	-2.30487	6.41101e-52	3.39417e-48	-1.60015	1.25667e-36	1.18406e-34
hsa-miR-140-3p	KLF4	mRNA	-2.27927	1.48305e-29	9.34723e-28	-1.60015	1.25667e-36	1.18406e-34
hsa-miR-140-3p	CHL1	mRNA	-1.94488	2.37723e-40	1.22361e-37	-1.60015	1.25667e-36	1.18406e-34
hsa-miR-140-3p	NNAT	mRNA	-2.16946	2.06625e-22	5.13928e-21	-1.60015	1.25667e-36	1.18406e-34
hsa-miR-140-3p	SIK2	mRNA	-1.81551	6.50878e-33	6.95145e-31	-1.60015	1.25667e-36	1.18406e-34
hsa-miR-140-5p	EGR2	mRNA	-1.82029	3.43306e-24	1.05148e-22	-0.594183	3.26619e-09	1.17861e-08
hsa-miR-140-5p	ADAMTS5	mRNA	-2.44397	1.47517e-57	4.43572e-53	-0.594183	3.26619e-09	1.17861e-08
hsa-miR-140-5p	CREB3L1	mRNA	1.64227	1.94325e-18	2.95757e-17	-0.594183	3.26619e-09	1.17861e-08
hsa-miR-140-5p	S1PR1	mRNA	-1.73927	5.66873e-27	2.53112e-25	-0.594183	3.26619e-09	1.17861e-08
hsa-miR-140-5p	MMD	mRNA	-1.73026	3.50097e-16	4.10069e-15	-0.594183	3.26619e-09	1.17861e-08
hsa-miR-140-5p	SULF1	mRNA	1.88552	3.79647e-30	2.64468e-28	-0.594183	3.26619e-09	1.17861e-08
hsa-miR-140-5p	LMNB1	mRNA	1.98423	4.38674e-35	7.29026e-33	-0.594183	3.26619e-09	1.17861e-08
hsa-miR-141-3p	DUSP1	mRNA	-1.95401	1.14663e-25	4.31411e-24	2.93853	2.15742e-22	3.89254e-21
hsa-miR-141-3p	HCAR2	mRNA	-1.94485	3.77496e-25	1.33365e-23	2.93853	2.15742e-22	3.89254e-21
hsa-miR-141-3p	FOXA1	mRNA	1.71485	9.74929e-10	5.46228e-09	2.93853	2.15742e-22	3.89254e-21
hsa-miR-141-3p	GPD1	mRNA	-4.55118	3.09075e-30	2.17762e-28	2.93853	2.15742e-22	3.89254e-21
hsa-miR-141-3p	TNS1	mRNA	-2.4299	6.35333e-33	6.82476e-31	2.93853	2.15742e-22	3.89254e-21
hsa-miR-141-3p	CHRDL1	mRNA	-4.04959	9.96794e-36	1.88475e-33	2.93853	2.15742e-22	3.89254e-21
hsa-miR-141-3p	EGR2	mRNA	-1.82029	3.43306e-24	1.05148e-22	2.93853	2.15742e-22	3.89254e-21
hsa-miR-141-3p	PDZD2	mRNA	-1.63482	1.12428e-26	4.81685e-25	2.93853	2.15742e-22	3.89254e-21
hsa-miR-141-3p	ZBTB16	mRNA	-1.71814	1.39643e-32	1.39869e-30	2.93853	2.15742e-22	3.89254e-21
hsa-miR-141-3p	FZD4	mRNA	-1.97161	3.72591e-25	1.32136e-23	2.93853	2.15742e-22	3.89254e-21
hsa-miR-141-3p	SYNPO2	mRNA	-2.09548	5.26443e-36	1.04892e-33	2.93853	2.15742e-22	3.89254e-21
hsa-miR-141-3p	HLF	mRNA	-2.30487	6.41101e-52	3.39417e-48	2.93853	2.15742e-22	3.89254e-21
hsa-miR-141-3p	GNAI1	mRNA	-1.82634	6.2927e-27	2.79961e-25	2.93853	2.15742e-22	3.89254e-21
hsa-miR-141-3p	VCAN	mRNA	1.85254	1.83054e-24	5.84828e-23	2.93853	2.15742e-22	3.89254e-21
hsa-miR-141-3p	RSPO3	mRNA	-1.72763	1.13932e-31	1.00055e-29	2.93853	2.15742e-22	3.89254e-21
hsa-miR-142-3p	MYLK	mRNA	-2.02341	4.26105e-32	4.03873e-30	2.08791	6.34869e-25	1.73668e-23
hsa-miR-142-3p	SIK2	mRNA	-1.81551	6.50878e-33	6.95145e-31	2.08791	6.34869e-25	1.73668e-23
hsa-miR-142-3p	INHBA	mRNA	2.67867	1.02852e-41	7.05868e-39	2.08791	6.34869e-25	1.73668e-23
hsa-miR-142-3p	GHR	mRNA	-2.21608	9.01824e-30	5.91533e-28	2.08791	6.34869e-25	1.73668e-23
hsa-miR-142-3p	NFIB	mRNA	-1.99938	1.39385e-28	7.66408e-27	2.08791	6.34869e-25	1.73668e-23
hsa-miR-142-3p	ABCA9	mRNA	-1.9944	1.85499e-37	4.87559e-35	2.08791	6.34869e-25	1.73668e-23
hsa-miR-142-5p	KIT	mRNA	-2.88001	2.99733e-26	1.20218e-24	1.09553	1.91761e-09	7.19527e-09
hsa-miR-142-5p	MELK	mRNA	1.91982	1.00776e-33	1.25749e-31	1.09553	1.91761e-09	7.19527e-09
hsa-miR-142-5p	GALNT15	mRNA	-2.11007	1.57351e-27	7.57329e-26	1.09553	1.91761e-09	7.19527e-09
hsa-miR-142-5p	CAV2	mRNA	-2.35164	8.04599e-38	2.38548e-35	1.09553	1.91761e-09	7.19527e-09
hsa-miR-142-5p	TMTC1	mRNA	-1.88932	2.33886e-35	4.10144e-33	1.09553	1.91761e-09	7.19527e-09
hsa-miR-142-5p	SORBS1	mRNA	-2.76142	5.24228e-31	4.22345e-29	1.09553	1.91761e-09	7.19527e-09
hsa-miR-142-5p	TGFBR2	mRNA	-1.96742	5.84634e-34	7.73805e-32	1.09553	1.91761e-09	7.19527e-09
hsa-miR-142-5p	FAM89A	mRNA	-1.75198	6.24387e-19	1.0118e-17	1.09553	1.91761e-09	7.19527e-09
hsa-miR-142-5p	WASF3	mRNA	-1.59734	1.12487e-34	1.72263e-32	1.09553	1.91761e-09	7.19527e-09
hsa-miR-142-5p	EBF3	mRNA	-1.60043	2.46071e-29	1.51234e-27	1.09553	1.91761e-09	7.19527e-09
hsa-miR-142-5p	DMD	mRNA	-2.13365	1.83937e-48	3.98107e-45	1.09553	1.91761e-09	7.19527e-09
hsa-miR-142-5p	EGR3	mRNA	-2.13777	1.0136e-23	2.94388e-22	1.09553	1.91761e-09	7.19527e-09
hsa-miR-142-5p	ADAMTS1	mRNA	-2.16827	2.04134e-35	3.69034e-33	1.09553	1.91761e-09	7.19527e-09
hsa-miR-142-5p	LDB2	mRNA	-1.60596	2.06074e-35	3.70732e-33	1.09553	1.91761e-09	7.19527e-09
hsa-miR-142-5p	SPTBN1	mRNA	-1.64486	7.50653e-33	7.90319e-31	1.09553	1.91761e-09	7.19527e-09
hsa-miR-142-5p	FOS	mRNA	-2.55699	6.9743e-25	2.36475e-23	1.09553	1.91761e-09	7.19527e-09
hsa-miR-142-5p	ADAMTS5	mRNA	-2.44397	1.47517e-57	4.43572e-53	1.09553	1.91761e-09	7.19527e-09
hsa-miR-142-5p	SIK2	mRNA	-1.81551	6.50878e-33	6.95145e-31	1.09553	1.91761e-09	7.19527e-09
hsa-miR-142-5p	DTL	mRNA	1.90438	2.19422e-38	7.46035e-36	1.09553	1.91761e-09	7.19527e-09
hsa-miR-142-5p	HAS3	mRNA	-2.16386	5.87759e-30	3.98215e-28	1.09553	1.91761e-09	7.19527e-09
hsa-miR-142-5p	EPAS1	mRNA	-1.60228	8.36945e-24	2.45778e-22	1.09553	1.91761e-09	7.19527e-09
hsa-miR-142-5p	NPNT	mRNA	1.61237	1.83937e-16	2.22477e-15	1.09553	1.91761e-09	7.19527e-09
hsa-miR-142-5p	EDNRB	mRNA	-1.62691	4.44873e-32	4.18451e-30	1.09553	1.91761e-09	7.19527e-09
hsa-miR-142-5p	POSTN	mRNA	2.40978	6.9435e-30	4.67866e-28	1.09553	1.91761e-09	7.19527e-09
hsa-miR-142-5p	EGR2	mRNA	-1.82029	3.43306e-24	1.05148e-22	1.09553	1.91761e-09	7.19527e-09
hsa-miR-142-5p	TNS1	mRNA	-2.4299	6.35333e-33	6.82476e-31	1.09553	1.91761e-09	7.19527e-09
hsa-miR-142-5p	MGLL	mRNA	-1.92082	5.09136e-23	1.35941e-21	1.09553	1.91761e-09	7.19527e-09
hsa-miR-142-5p	RNF150	mRNA	-1.78455	1.38747e-35	2.59695e-33	1.09553	1.91761e-09	7.19527e-09
hsa-miR-142-5p	S1PR1	mRNA	-1.73927	5.66873e-27	2.53112e-25	1.09553	1.91761e-09	7.19527e-09
hsa-miR-142-5p	OSR1	mRNA	-1.80911	4.72685e-33	5.2136e-31	1.09553	1.91761e-09	7.19527e-09
hsa-miR-142-5p	IGSF10	mRNA	-1.62281	9.17315e-40	4.30325e-37	1.09553	1.91761e-09	7.19527e-09
hsa-miR-142-5p	CXCL14	mRNA	-1.82064	7.77694e-12	5.61644e-11	1.09553	1.91761e-09	7.19527e-09
hsa-miR-142-5p	HSD11B1	mRNA	-1.60357	6.72675e-15	6.87326e-14	1.09553	1.91761e-09	7.19527e-09
hsa-miR-143-3p	ALDH1L1	mRNA	-1.63216	3.4441e-24	1.05399e-22	-1.35889	3.94433e-28	1.33792e-26
hsa-miR-143-3p	EBF1	mRNA	-2.06142	4.67995e-30	3.22377e-28	-1.35889	3.94433e-28	1.33792e-26
hsa-miR-143-3p	LIFR	mRNA	-2.21197	4.81942e-41	2.928e-38	-1.35889	3.94433e-28	1.33792e-26
hsa-miR-143-3p	GHR	mRNA	-2.21608	9.01824e-30	5.91533e-28	-1.35889	3.94433e-28	1.33792e-26
hsa-miR-143-3p	COL1A1	mRNA	2.56127	9.01771e-23	2.32242e-21	-1.35889	3.94433e-28	1.33792e-26
hsa-miR-143-3p	MEDAG	mRNA	-1.90356	1.25614e-21	2.83683e-20	-1.35889	3.94433e-28	1.33792e-26
hsa-miR-143-3p	FGF1	mRNA	-1.74028	2.01671e-38	7.05089e-36	-1.35889	3.94433e-28	1.33792e-26
hsa-miR-143-3p	COL5A2	mRNA	1.97619	2.70693e-24	8.43014e-23	-1.35889	3.94433e-28	1.33792e-26
hsa-miR-143-3p	GDF10	mRNA	-2.01254	3.11123e-32	3.0263e-30	-1.35889	3.94433e-28	1.33792e-26
hsa-miR-143-3p	MYBL2	mRNA	2.44325	2.43126e-30	1.75297e-28	-1.35889	3.94433e-28	1.33792e-26
hsa-miR-143-3p	CDK1	mRNA	2.20357	1.03176e-37	2.91886e-35	-1.35889	3.94433e-28	1.33792e-26
hsa-miR-143-3p	DST	mRNA	-2.13798	2.02641e-34	3.00396e-32	-1.35889	3.94433e-28	1.33792e-26
hsa-miR-143-3p	ZBTB16	mRNA	-1.71814	1.39643e-32	1.39869e-30	-1.35889	3.94433e-28	1.33792e-26
hsa-miR-143-3p	CACHD1	mRNA	-1.80677	1.91142e-41	1.24276e-38	-1.35889	3.94433e-28	1.33792e-26
hsa-miR-143-3p	SVEP1	mRNA	-2.21318	4.55413e-29	2.65789e-27	-1.35889	3.94433e-28	1.33792e-26
hsa-miR-144-3p	TOP2A	mRNA	2.85787	2.68896e-37	6.55611e-35	-1.30777	4.93661e-10	1.984e-09
hsa-miR-144-3p	FZD4	mRNA	-1.97161	3.72591e-25	1.32136e-23	-1.30777	4.93661e-10	1.984e-09
hsa-miR-144-3p	TSHZ2	mRNA	-1.82798	1.01052e-43	1.06999e-40	-1.30777	4.93661e-10	1.984e-09
hsa-miR-144-3p	EGFR	mRNA	-2.19721	1.42816e-33	1.73534e-31	-1.30777	4.93661e-10	1.984e-09
hsa-miR-144-3p	KIT	mRNA	-2.88001	2.99733e-26	1.20218e-24	-1.30777	4.93661e-10	1.984e-09
hsa-miR-144-3p	KPNA2	mRNA	1.83006	1.0839e-31	9.58694e-30	-1.30777	4.93661e-10	1.984e-09
hsa-miR-144-3p	FOSB	mRNA	-3.50173	2.62323e-35	4.50078e-33	-1.30777	4.93661e-10	1.984e-09
hsa-miR-144-3p	COL5A2	mRNA	1.97619	2.70693e-24	8.43014e-23	-1.30777	4.93661e-10	1.984e-09
hsa-miR-144-3p	FN1	mRNA	3.2194	2.07653e-37	5.34417e-35	-1.30777	4.93661e-10	1.984e-09
hsa-miR-144-3p	BMPR1B	mRNA	1.9944	7.38288e-13	6.00021e-12	-1.30777	4.93661e-10	1.984e-09
hsa-miR-144-3p	COL11A1	mRNA	3.81002	4.35447e-38	1.3448e-35	-1.30777	4.93661e-10	1.984e-09
hsa-miR-144-3p	VCAN	mRNA	1.85254	1.83054e-24	5.84828e-23	-1.30777	4.93661e-10	1.984e-09
hsa-miR-144-3p	DST	mRNA	-2.13798	2.02641e-34	3.00396e-32	-1.30777	4.93661e-10	1.984e-09
hsa-miR-144-3p	CEP55	mRNA	2.07633	1.82401e-37	4.82841e-35	-1.30777	4.93661e-10	1.984e-09
hsa-miR-144-3p	EBF1	mRNA	-2.06142	4.67995e-30	3.22377e-28	-1.30777	4.93661e-10	1.984e-09
hsa-miR-144-3p	CAV2	mRNA	-2.35164	8.04599e-38	2.38548e-35	-1.30777	4.93661e-10	1.984e-09
hsa-miR-144-3p	FOS	mRNA	-2.55699	6.9743e-25	2.36475e-23	-1.30777	4.93661e-10	1.984e-09
hsa-miR-144-3p	SIK2	mRNA	-1.81551	6.50878e-33	6.95145e-31	-1.30777	4.93661e-10	1.984e-09
hsa-miR-144-3p	ADAMTS5	mRNA	-2.44397	1.47517e-57	4.43572e-53	-1.30777	4.93661e-10	1.984e-09
hsa-miR-144-3p	GDF10	mRNA	-2.01254	3.11123e-32	3.0263e-30	-1.30777	4.93661e-10	1.984e-09
hsa-miR-144-3p	MET	mRNA	-1.73807	1.39857e-29	8.86e-28	-1.30777	4.93661e-10	1.984e-09
hsa-miR-144-3p	NPNT	mRNA	1.61237	1.83937e-16	2.22477e-15	-1.30777	4.93661e-10	1.984e-09
hsa-miR-144-3p	SFRP1	mRNA	-4.3733	5.38354e-35	8.684e-33	-1.30777	4.93661e-10	1.984e-09
hsa-miR-144-3p	TGFBR2	mRNA	-1.96742	5.84634e-34	7.73805e-32	-1.30777	4.93661e-10	1.984e-09
hsa-miR-144-3p	ELF5	mRNA	-2.12709	6.11533e-16	6.9992e-15	-1.30777	4.93661e-10	1.984e-09
hsa-miR-144-3p	DMD	mRNA	-2.13365	1.83937e-48	3.98107e-45	-1.30777	4.93661e-10	1.984e-09
hsa-miR-144-3p	LIFR	mRNA	-2.21197	4.81942e-41	2.928e-38	-1.30777	4.93661e-10	1.984e-09
hsa-miR-144-3p	NFIB	mRNA	-1.99938	1.39385e-28	7.66408e-27	-1.30777	4.93661e-10	1.984e-09
hsa-miR-144-3p	DUSP1	mRNA	-1.95401	1.14663e-25	4.31411e-24	-1.30777	4.93661e-10	1.984e-09
hsa-miR-144-3p	MATN2	mRNA	-2.72909	1.79871e-43	1.70924e-40	-1.30777	4.93661e-10	1.984e-09
hsa-miR-144-3p	CLMP	mRNA	-1.84173	7.78014e-26	2.97556e-24	-1.30777	4.93661e-10	1.984e-09
hsa-miR-144-3p	TPD52	mRNA	1.71747	5.87193e-21	1.21572e-19	-1.30777	4.93661e-10	1.984e-09
hsa-miR-145-5p	SH3BGRL2	mRNA	-1.72571	8.81059e-38	2.56541e-35	-2.20946	1.46657e-35	1.13059e-33
hsa-miR-145-5p	CACHD1	mRNA	-1.80677	1.91142e-41	1.24276e-38	-2.20946	1.46657e-35	1.13059e-33
hsa-miR-145-5p	KLF4	mRNA	-2.27927	1.48305e-29	9.34723e-28	-2.20946	1.46657e-35	1.13059e-33
hsa-miR-145-5p	LYVE1	mRNA	-3.30798	9.32584e-38	2.65858e-35	-2.20946	1.46657e-35	1.13059e-33
hsa-miR-145-5p	RCAN1	mRNA	-1.75045	2.79153e-21	6.04641e-20	-2.20946	1.46657e-35	1.13059e-33
hsa-miR-145-5p	FN1	mRNA	3.2194	2.07653e-37	5.34417e-35	-2.20946	1.46657e-35	1.13059e-33
hsa-miR-145-5p	FZD4	mRNA	-1.97161	3.72591e-25	1.32136e-23	-2.20946	1.46657e-35	1.13059e-33
hsa-miR-145-5p	NCALD	mRNA	-1.71862	3.23897e-24	9.94502e-23	-2.20946	1.46657e-35	1.13059e-33
hsa-miR-145-5p	CAV2	mRNA	-2.35164	8.04599e-38	2.38548e-35	-2.20946	1.46657e-35	1.13059e-33
hsa-miR-145-5p	EBF1	mRNA	-2.06142	4.67995e-30	3.22377e-28	-2.20946	1.46657e-35	1.13059e-33
hsa-miR-145-5p	ATP1A2	mRNA	-2.55825	3.19463e-33	3.66542e-31	-2.20946	1.46657e-35	1.13059e-33
hsa-miR-145-5p	DST	mRNA	-2.13798	2.02641e-34	3.00396e-32	-2.20946	1.46657e-35	1.13059e-33
hsa-miR-145-5p	GPRC5A	mRNA	2.01999	1.09689e-23	3.17584e-22	-2.20946	1.46657e-35	1.13059e-33
hsa-miR-145-5p	TSHZ2	mRNA	-1.82798	1.01052e-43	1.06999e-40	-2.20946	1.46657e-35	1.13059e-33
hsa-miR-145-5p	HMGB3	mRNA	1.78438	1.20086e-31	1.04715e-29	-2.20946	1.46657e-35	1.13059e-33
hsa-miR-145-5p	ADAMTS5	mRNA	-2.44397	1.47517e-57	4.43572e-53	-2.20946	1.46657e-35	1.13059e-33
hsa-miR-145-5p	EBF3	mRNA	-1.60043	2.46071e-29	1.51234e-27	-2.20946	1.46657e-35	1.13059e-33
hsa-miR-145-5p	SIK2	mRNA	-1.81551	6.50878e-33	6.95145e-31	-2.20946	1.46657e-35	1.13059e-33
hsa-miR-145-5p	TGFBR2	mRNA	-1.96742	5.84634e-34	7.73805e-32	-2.20946	1.46657e-35	1.13059e-33
hsa-miR-145-5p	HOXA5	mRNA	-2.12671	2.06663e-46	2.94574e-43	-2.20946	1.46657e-35	1.13059e-33
hsa-miR-145-5p	S1PR1	mRNA	-1.73927	5.66873e-27	2.53112e-25	-2.20946	1.46657e-35	1.13059e-33
hsa-miR-145-5p	MEST	mRNA	-1.62945	2.7693e-23	7.59662e-22	-2.20946	1.46657e-35	1.13059e-33
hsa-miR-145-5p	NFIB	mRNA	-1.99938	1.39385e-28	7.66408e-27	-2.20946	1.46657e-35	1.13059e-33
hsa-miR-145-5p	AKAP12	mRNA	-1.95693	1.68011e-25	6.18322e-24	-2.20946	1.46657e-35	1.13059e-33
hsa-miR-145-5p	SAMD5	mRNA	-2.00582	1.58547e-33	1.91726e-31	-2.20946	1.46657e-35	1.13059e-33
hsa-miR-148a-3p	FGF2	mRNA	-2.17678	5.35956e-34	7.14479e-32	0.919438	1.6525e-12	8.86912e-12
hsa-miR-148a-3p	TXNIP	mRNA	-1.94049	4.42479e-35	7.32066e-33	0.919438	1.6525e-12	8.86912e-12
hsa-miR-148a-3p	MMD	mRNA	-1.73026	3.50097e-16	4.10069e-15	0.919438	1.6525e-12	8.86912e-12
hsa-miR-148a-3p	MET	mRNA	-1.73807	1.39857e-29	8.86e-28	0.919438	1.6525e-12	8.86912e-12
hsa-miR-148a-3p	ISM1	mRNA	-1.93872	6.30738e-31	5.00538e-29	0.919438	1.6525e-12	8.86912e-12
hsa-miR-148a-3p	F3	mRNA	-1.91817	1.49187e-29	9.38686e-28	0.919438	1.6525e-12	8.86912e-12
hsa-miR-148a-3p	CEP55	mRNA	2.07633	1.82401e-37	4.82841e-35	0.919438	1.6525e-12	8.86912e-12
hsa-miR-148a-3p	FOSB	mRNA	-3.50173	2.62323e-35	4.50078e-33	0.919438	1.6525e-12	8.86912e-12
hsa-miR-148a-3p	EGFR	mRNA	-2.19721	1.42816e-33	1.73534e-31	0.919438	1.6525e-12	8.86912e-12
hsa-miR-148a-3p	ZBTB16	mRNA	-1.71814	1.39643e-32	1.39869e-30	0.919438	1.6525e-12	8.86912e-12
hsa-miR-148a-3p	NAT8L	mRNA	-2.2406	3.80778e-27	1.74865e-25	0.919438	1.6525e-12	8.86912e-12
hsa-miR-148a-3p	HLF	mRNA	-2.30487	6.41101e-52	3.39417e-48	0.919438	1.6525e-12	8.86912e-12
hsa-miR-148a-3p	PDK4	mRNA	-3.35243	1.3362e-37	3.64116e-35	0.919438	1.6525e-12	8.86912e-12
hsa-miR-148a-3p	MRAS	mRNA	-1.95675	8.78976e-33	9.09912e-31	0.919438	1.6525e-12	8.86912e-12
hsa-miR-148a-3p	HMGB3	mRNA	1.78438	1.20086e-31	1.04715e-29	0.919438	1.6525e-12	8.86912e-12
hsa-miR-148a-3p	ELF5	mRNA	-2.12709	6.11533e-16	6.9992e-15	0.919438	1.6525e-12	8.86912e-12
hsa-miR-148a-3p	KIT	mRNA	-2.88001	2.99733e-26	1.20218e-24	0.919438	1.6525e-12	8.86912e-12
hsa-miR-148a-3p	S1PR1	mRNA	-1.73927	5.66873e-27	2.53112e-25	0.919438	1.6525e-12	8.86912e-12
hsa-miR-148a-3p	CAV2	mRNA	-2.35164	8.04599e-38	2.38548e-35	0.919438	1.6525e-12	8.86912e-12
hsa-miR-148a-3p	EGR3	mRNA	-2.13777	1.0136e-23	2.94388e-22	0.919438	1.6525e-12	8.86912e-12
hsa-miR-148a-3p	PNPLA2	mRNA	-1.64196	1.99333e-19	3.41214e-18	0.919438	1.6525e-12	8.86912e-12
hsa-miR-148a-3p	SLC7A5	mRNA	1.60713	4.01263e-17	5.27813e-16	0.919438	1.6525e-12	8.86912e-12
hsa-miR-148a-3p	MEOX2	mRNA	-2.21629	7.78819e-35	1.2441e-32	0.919438	1.6525e-12	8.86912e-12
hsa-miR-148a-3p	ADAMTS5	mRNA	-2.44397	1.47517e-57	4.43572e-53	0.919438	1.6525e-12	8.86912e-12
hsa-miR-148a-3p	EPAS1	mRNA	-1.60228	8.36945e-24	2.45778e-22	0.919438	1.6525e-12	8.86912e-12
hsa-miR-148a-3p	DUSP1	mRNA	-1.95401	1.14663e-25	4.31411e-24	0.919438	1.6525e-12	8.86912e-12
hsa-miR-148a-3p	KLF4	mRNA	-2.27927	1.48305e-29	9.34723e-28	0.919438	1.6525e-12	8.86912e-12
hsa-miR-148a-3p	SULF1	mRNA	1.88552	3.79647e-30	2.64468e-28	0.919438	1.6525e-12	8.86912e-12
hsa-miR-148a-3p	CCNA2	mRNA	1.91491	2.12106e-33	2.48755e-31	0.919438	1.6525e-12	8.86912e-12
hsa-miR-148a-3p	MGLL	mRNA	-1.92082	5.09136e-23	1.35941e-21	0.919438	1.6525e-12	8.86912e-12
hsa-miR-148b-3p	MRAS	mRNA	-1.95675	8.78976e-33	9.09912e-31	1.295	5.37288e-25	1.51874e-23
hsa-miR-148b-3p	KIT	mRNA	-2.88001	2.99733e-26	1.20218e-24	1.295	5.37288e-25	1.51874e-23
hsa-miR-148b-3p	F3	mRNA	-1.91817	1.49187e-29	9.38686e-28	1.295	5.37288e-25	1.51874e-23
hsa-miR-148b-3p	NAT8L	mRNA	-2.2406	3.80778e-27	1.74865e-25	1.295	5.37288e-25	1.51874e-23
hsa-miR-148b-3p	CCNA2	mRNA	1.91491	2.12106e-33	2.48755e-31	1.295	5.37288e-25	1.51874e-23
hsa-miR-148b-3p	HLF	mRNA	-2.30487	6.41101e-52	3.39417e-48	1.295	5.37288e-25	1.51874e-23
hsa-miR-148b-3p	DUSP1	mRNA	-1.95401	1.14663e-25	4.31411e-24	1.295	5.37288e-25	1.51874e-23
hsa-miR-148b-3p	EGR3	mRNA	-2.13777	1.0136e-23	2.94388e-22	1.295	5.37288e-25	1.51874e-23
hsa-miR-148b-3p	CAV2	mRNA	-2.35164	8.04599e-38	2.38548e-35	1.295	5.37288e-25	1.51874e-23
hsa-miR-148b-3p	MGLL	mRNA	-1.92082	5.09136e-23	1.35941e-21	1.295	5.37288e-25	1.51874e-23
hsa-miR-148b-3p	ZBTB16	mRNA	-1.71814	1.39643e-32	1.39869e-30	1.295	5.37288e-25	1.51874e-23
hsa-miR-148b-3p	MEOX2	mRNA	-2.21629	7.78819e-35	1.2441e-32	1.295	5.37288e-25	1.51874e-23
hsa-miR-148b-3p	TXNIP	mRNA	-1.94049	4.42479e-35	7.32066e-33	1.295	5.37288e-25	1.51874e-23
hsa-miR-148b-3p	FGF2	mRNA	-2.17678	5.35956e-34	7.14479e-32	1.295	5.37288e-25	1.51874e-23
hsa-miR-148b-3p	SULF1	mRNA	1.88552	3.79647e-30	2.64468e-28	1.295	5.37288e-25	1.51874e-23
hsa-miR-148b-3p	SLC7A5	mRNA	1.60713	4.01263e-17	5.27813e-16	1.295	5.37288e-25	1.51874e-23
hsa-miR-148b-3p	ADAMTS5	mRNA	-2.44397	1.47517e-57	4.43572e-53	1.295	5.37288e-25	1.51874e-23
hsa-miR-148b-3p	KLF4	mRNA	-2.27927	1.48305e-29	9.34723e-28	1.295	5.37288e-25	1.51874e-23
hsa-miR-148b-3p	MMD	mRNA	-1.73026	3.50097e-16	4.10069e-15	1.295	5.37288e-25	1.51874e-23
hsa-miR-148b-3p	S1PR1	mRNA	-1.73927	5.66873e-27	2.53112e-25	1.295	5.37288e-25	1.51874e-23
hsa-miR-148b-3p	PDK4	mRNA	-3.35243	1.3362e-37	3.64116e-35	1.295	5.37288e-25	1.51874e-23
hsa-miR-148b-3p	FOSB	mRNA	-3.50173	2.62323e-35	4.50078e-33	1.295	5.37288e-25	1.51874e-23
hsa-miR-148b-3p	ISM1	mRNA	-1.93872	6.30738e-31	5.00538e-29	1.295	5.37288e-25	1.51874e-23
hsa-miR-148b-3p	ELF5	mRNA	-2.12709	6.11533e-16	6.9992e-15	1.295	5.37288e-25	1.51874e-23
hsa-miR-148b-3p	CEP55	mRNA	2.07633	1.82401e-37	4.82841e-35	1.295	5.37288e-25	1.51874e-23
hsa-miR-148b-3p	MET	mRNA	-1.73807	1.39857e-29	8.86e-28	1.295	5.37288e-25	1.51874e-23
hsa-miR-148b-3p	EPAS1	mRNA	-1.60228	8.36945e-24	2.45778e-22	1.295	5.37288e-25	1.51874e-23
hsa-miR-148b-3p	PNPLA2	mRNA	-1.64196	1.99333e-19	3.41214e-18	1.295	5.37288e-25	1.51874e-23
hsa-miR-148b-3p	EGFR	mRNA	-2.19721	1.42816e-33	1.73534e-31	1.295	5.37288e-25	1.51874e-23
hsa-miR-148b-3p	HMGB3	mRNA	1.78438	1.20086e-31	1.04715e-29	1.295	5.37288e-25	1.51874e-23
hsa-miR-148b-5p	hsa_circRNA_406739	circRNA	1.23066	0.0625	0.104195	0.978906	2.34652e-21	3.6179e-20
hsa-miR-150-5p	EGR2	mRNA	-1.82029	3.43306e-24	1.05148e-22	-0.672313	0.0010894	0.00191662
hsa-miR-150-5p	FZD4	mRNA	-1.97161	3.72591e-25	1.32136e-23	-0.672313	0.0010894	0.00191662
hsa-miR-150-5p	EBF3	mRNA	-1.60043	2.46071e-29	1.51234e-27	-0.672313	0.0010894	0.00191662
hsa-miR-150-5p	CAPN6	mRNA	-1.64618	1.23846e-19	2.18144e-18	-0.672313	0.0010894	0.00191662
hsa-miR-150-5p	GPAM	mRNA	-2.93954	8.48596e-30	5.61589e-28	-0.672313	0.0010894	0.00191662
hsa-miR-150-5p	DST	mRNA	-2.13798	2.02641e-34	3.00396e-32	-0.672313	0.0010894	0.00191662
hsa-miR-154-5p	TSHZ2	mRNA	-1.82798	1.01052e-43	1.06999e-40	-0.588999	6.61824e-07	1.78735e-06
hsa-miR-154-5p	CAPN6	mRNA	-1.64618	1.23846e-19	2.18144e-18	-0.588999	6.61824e-07	1.78735e-06
hsa-miR-154-5p	LYVE1	mRNA	-3.30798	9.32584e-38	2.65858e-35	-0.588999	6.61824e-07	1.78735e-06
hsa-miR-155-5p	EBF1	mRNA	-2.06142	4.67995e-30	3.22377e-28	1.20023	3.45434e-18	3.75549e-17
hsa-miR-155-5p	FAM83D	mRNA	2.09146	6.22558e-31	4.95107e-29	1.20023	3.45434e-18	3.75549e-17
hsa-miR-155-5p	ZBTB16	mRNA	-1.71814	1.39643e-32	1.39869e-30	1.20023	3.45434e-18	3.75549e-17
hsa-miR-155-5p	NFIB	mRNA	-1.99938	1.39385e-28	7.66408e-27	1.20023	3.45434e-18	3.75549e-17
hsa-miR-155-5p	TPD52	mRNA	1.71747	5.87193e-21	1.21572e-19	1.20023	3.45434e-18	3.75549e-17
hsa-miR-155-5p	S1PR1	mRNA	-1.73927	5.66873e-27	2.53112e-25	1.20023	3.45434e-18	3.75549e-17
hsa-miR-155-5p	EBF3	mRNA	-1.60043	2.46071e-29	1.51234e-27	1.20023	3.45434e-18	3.75549e-17
hsa-miR-155-5p	MYLK	mRNA	-2.02341	4.26105e-32	4.03873e-30	1.20023	3.45434e-18	3.75549e-17
hsa-miR-155-5p	TGFBR2	mRNA	-1.96742	5.84634e-34	7.73805e-32	1.20023	3.45434e-18	3.75549e-17
hsa-miR-155-5p	EPAS1	mRNA	-1.60228	8.36945e-24	2.45778e-22	1.20023	3.45434e-18	3.75549e-17
hsa-miR-155-5p	FOS	mRNA	-2.55699	6.9743e-25	2.36475e-23	1.20023	3.45434e-18	3.75549e-17
hsa-miR-155-5p	MGP	mRNA	-1.79197	5.13405e-12	3.80004e-11	1.20023	3.45434e-18	3.75549e-17
hsa-miR-155-5p	FGF2	mRNA	-2.17678	5.35956e-34	7.14479e-32	1.20023	3.45434e-18	3.75549e-17
hsa-miR-15a-5p	CX3CL1	mRNA	-2.8507	9.69921e-39	3.7057e-36	0.650021	1.10651e-11	5.30126e-11
hsa-miR-15a-5p	CSRNP1	mRNA	-1.66977	5.91514e-27	2.6348e-25	0.650021	1.10651e-11	5.30126e-11
hsa-miR-15a-5p	FGF1	mRNA	-1.74028	2.01671e-38	7.05089e-36	0.650021	1.10651e-11	5.30126e-11
hsa-miR-15a-5p	LTBP4	mRNA	-1.90555	2.6301e-37	6.47577e-35	0.650021	1.10651e-11	5.30126e-11
hsa-miR-15a-5p	hsa_circRNA_104342	circRNA	-0.749545	0.0625	0.104195	0.650021	1.10651e-11	5.30126e-11
hsa-miR-15a-5p	PLSCR4	mRNA	-1.69283	2.16472e-34	3.13609e-32	0.650021	1.10651e-11	5.30126e-11
hsa-miR-15a-5p	ZBTB16	mRNA	-1.71814	1.39643e-32	1.39869e-30	0.650021	1.10651e-11	5.30126e-11
hsa-miR-15a-5p	G0S2	mRNA	-3.96791	5.7504e-27	2.5645e-25	0.650021	1.10651e-11	5.30126e-11
hsa-miR-15a-5p	TNMD	mRNA	-2.30301	6.73511e-31	5.29943e-29	0.650021	1.10651e-11	5.30126e-11
hsa-miR-15a-5p	ADAMTS5	mRNA	-2.44397	1.47517e-57	4.43572e-53	0.650021	1.10651e-11	5.30126e-11
hsa-miR-15a-5p	TRIM29	mRNA	-2.04638	1.34238e-19	2.35441e-18	0.650021	1.10651e-11	5.30126e-11
hsa-miR-15a-5p	PDK4	mRNA	-3.35243	1.3362e-37	3.64116e-35	0.650021	1.10651e-11	5.30126e-11
hsa-miR-15a-5p	RSPO3	mRNA	-1.72763	1.13932e-31	1.00055e-29	0.650021	1.10651e-11	5.30126e-11
hsa-miR-15a-5p	GHR	mRNA	-2.21608	9.01824e-30	5.91533e-28	0.650021	1.10651e-11	5.30126e-11
hsa-miR-15a-5p	PID1	mRNA	-1.7214	3.44758e-29	2.06409e-27	0.650021	1.10651e-11	5.30126e-11
hsa-miR-15a-5p	TXNIP	mRNA	-1.94049	4.42479e-35	7.32066e-33	0.650021	1.10651e-11	5.30126e-11
hsa-miR-15a-5p	TMEM100	mRNA	-2.01454	4.1229e-28	2.1192e-26	0.650021	1.10651e-11	5.30126e-11
hsa-miR-15a-5p	SCN4B	mRNA	-2.03318	4.33508e-49	1.14756e-45	0.650021	1.10651e-11	5.30126e-11
hsa-miR-15a-5p	WIF1	mRNA	-2.17648	2.36267e-20	4.52276e-19	0.650021	1.10651e-11	5.30126e-11
hsa-miR-15a-5p	CNN1	mRNA	-3.15211	1.83793e-33	2.19015e-31	0.650021	1.10651e-11	5.30126e-11
hsa-miR-15a-5p	LIPE	mRNA	-3.49264	4.3281e-27	1.97293e-25	0.650021	1.10651e-11	5.30126e-11
hsa-miR-15a-5p	SNCG	mRNA	-2.42188	1.68032e-21	3.73338e-20	0.650021	1.10651e-11	5.30126e-11
hsa-miR-15a-5p	LRRC15	mRNA	3.12638	8.57392e-35	1.36373e-32	0.650021	1.10651e-11	5.30126e-11
hsa-miR-15a-5p	CAPN6	mRNA	-1.64618	1.23846e-19	2.18144e-18	0.650021	1.10651e-11	5.30126e-11
hsa-miR-15a-5p	AKAP12	mRNA	-1.95693	1.68011e-25	6.18322e-24	0.650021	1.10651e-11	5.30126e-11
hsa-miR-15a-5p	ANLN	mRNA	2.14016	2.26945e-35	4.0242e-33	0.650021	1.10651e-11	5.30126e-11
hsa-miR-15a-5p	KANK1	mRNA	-1.59174	2.17478e-34	3.13609e-32	0.650021	1.10651e-11	5.30126e-11
hsa-miR-15a-5p	ADRB2	mRNA	-1.74389	1.46566e-38	5.31831e-36	0.650021	1.10651e-11	5.30126e-11
hsa-miR-15a-5p	SVEP1	mRNA	-2.21318	4.55413e-29	2.65789e-27	0.650021	1.10651e-11	5.30126e-11
hsa-miR-15a-5p	SH3BGRL2	mRNA	-1.72571	8.81059e-38	2.56541e-35	0.650021	1.10651e-11	5.30126e-11
hsa-miR-15a-5p	CEP55	mRNA	2.07633	1.82401e-37	4.82841e-35	0.650021	1.10651e-11	5.30126e-11
hsa-miR-15a-5p	ACACB	mRNA	-2.6247	1.58823e-33	1.91726e-31	0.650021	1.10651e-11	5.30126e-11
hsa-miR-15a-5p	TGFBR3	mRNA	-2.54213	3.81986e-34	5.22377e-32	0.650021	1.10651e-11	5.30126e-11
hsa-miR-15a-5p	MYLK	mRNA	-2.02341	4.26105e-32	4.03873e-30	0.650021	1.10651e-11	5.30126e-11
hsa-miR-15a-5p	NRN1	mRNA	-1.97231	5.12415e-31	4.13728e-29	0.650021	1.10651e-11	5.30126e-11
hsa-miR-15a-5p	MEOX2	mRNA	-2.21629	7.78819e-35	1.2441e-32	0.650021	1.10651e-11	5.30126e-11
hsa-miR-15a-5p	FZD4	mRNA	-1.97161	3.72591e-25	1.32136e-23	0.650021	1.10651e-11	5.30126e-11
hsa-miR-15a-5p	MRAS	mRNA	-1.95675	8.78976e-33	9.09912e-31	0.650021	1.10651e-11	5.30126e-11
hsa-miR-15a-5p	CXCL10	mRNA	2.50249	6.45887e-26	2.50121e-24	0.650021	1.10651e-11	5.30126e-11
hsa-miR-15a-5p	PRELP	mRNA	-1.99388	5.95368e-20	1.0896e-18	0.650021	1.10651e-11	5.30126e-11
hsa-miR-15a-5p	CDK1	mRNA	2.20357	1.03176e-37	2.91886e-35	0.650021	1.10651e-11	5.30126e-11
hsa-miR-15a-5p	NAT8L	mRNA	-2.2406	3.80778e-27	1.74865e-25	0.650021	1.10651e-11	5.30126e-11
hsa-miR-15a-5p	ESRP1	mRNA	1.78638	4.69487e-20	8.69091e-19	0.650021	1.10651e-11	5.30126e-11
hsa-miR-15a-5p	FGF2	mRNA	-2.17678	5.35956e-34	7.14479e-32	0.650021	1.10651e-11	5.30126e-11
hsa-miR-15b-5p	RSPO3	mRNA	-1.72763	1.13932e-31	1.00055e-29	0.793397	2.02424e-08	6.62764e-08
hsa-miR-15b-5p	CX3CL1	mRNA	-2.8507	9.69921e-39	3.7057e-36	0.793397	2.02424e-08	6.62764e-08
hsa-miR-15b-5p	FZD4	mRNA	-1.97161	3.72591e-25	1.32136e-23	0.793397	2.02424e-08	6.62764e-08
hsa-miR-15b-5p	KANK1	mRNA	-1.59174	2.17478e-34	3.13609e-32	0.793397	2.02424e-08	6.62764e-08
hsa-miR-15b-5p	PDK4	mRNA	-3.35243	1.3362e-37	3.64116e-35	0.793397	2.02424e-08	6.62764e-08
hsa-miR-15b-5p	TXNIP	mRNA	-1.94049	4.42479e-35	7.32066e-33	0.793397	2.02424e-08	6.62764e-08
hsa-miR-15b-5p	TNMD	mRNA	-2.30301	6.73511e-31	5.29943e-29	0.793397	2.02424e-08	6.62764e-08
hsa-miR-15b-5p	MRAS	mRNA	-1.95675	8.78976e-33	9.09912e-31	0.793397	2.02424e-08	6.62764e-08
hsa-miR-15b-5p	TMEM100	mRNA	-2.01454	4.1229e-28	2.1192e-26	0.793397	2.02424e-08	6.62764e-08
hsa-miR-15b-5p	ANLN	mRNA	2.14016	2.26945e-35	4.0242e-33	0.793397	2.02424e-08	6.62764e-08
hsa-miR-15b-5p	ACACB	mRNA	-2.6247	1.58823e-33	1.91726e-31	0.793397	2.02424e-08	6.62764e-08
hsa-miR-15b-5p	CDK1	mRNA	2.20357	1.03176e-37	2.91886e-35	0.793397	2.02424e-08	6.62764e-08
hsa-miR-15b-5p	SNCG	mRNA	-2.42188	1.68032e-21	3.73338e-20	0.793397	2.02424e-08	6.62764e-08
hsa-miR-15b-5p	CNN1	mRNA	-3.15211	1.83793e-33	2.19015e-31	0.793397	2.02424e-08	6.62764e-08
hsa-miR-15b-5p	LTBP4	mRNA	-1.90555	2.6301e-37	6.47577e-35	0.793397	2.02424e-08	6.62764e-08
hsa-miR-15b-5p	ADRB2	mRNA	-1.74389	1.46566e-38	5.31831e-36	0.793397	2.02424e-08	6.62764e-08
hsa-miR-15b-5p	MYLK	mRNA	-2.02341	4.26105e-32	4.03873e-30	0.793397	2.02424e-08	6.62764e-08
hsa-miR-15b-5p	TRIM29	mRNA	-2.04638	1.34238e-19	2.35441e-18	0.793397	2.02424e-08	6.62764e-08
hsa-miR-15b-5p	CAPN6	mRNA	-1.64618	1.23846e-19	2.18144e-18	0.793397	2.02424e-08	6.62764e-08
hsa-miR-15b-5p	PLSCR4	mRNA	-1.69283	2.16472e-34	3.13609e-32	0.793397	2.02424e-08	6.62764e-08
hsa-miR-15b-5p	MEOX2	mRNA	-2.21629	7.78819e-35	1.2441e-32	0.793397	2.02424e-08	6.62764e-08
hsa-miR-15b-5p	FGF1	mRNA	-1.74028	2.01671e-38	7.05089e-36	0.793397	2.02424e-08	6.62764e-08
hsa-miR-15b-5p	PID1	mRNA	-1.7214	3.44758e-29	2.06409e-27	0.793397	2.02424e-08	6.62764e-08
hsa-miR-15b-5p	WIF1	mRNA	-2.17648	2.36267e-20	4.52276e-19	0.793397	2.02424e-08	6.62764e-08
hsa-miR-15b-5p	CXCL10	mRNA	2.50249	6.45887e-26	2.50121e-24	0.793397	2.02424e-08	6.62764e-08
hsa-miR-15b-5p	ZBTB16	mRNA	-1.71814	1.39643e-32	1.39869e-30	0.793397	2.02424e-08	6.62764e-08
hsa-miR-15b-5p	SVEP1	mRNA	-2.21318	4.55413e-29	2.65789e-27	0.793397	2.02424e-08	6.62764e-08
hsa-miR-15b-5p	GHR	mRNA	-2.21608	9.01824e-30	5.91533e-28	0.793397	2.02424e-08	6.62764e-08
hsa-miR-15b-5p	CEP55	mRNA	2.07633	1.82401e-37	4.82841e-35	0.793397	2.02424e-08	6.62764e-08
hsa-miR-15b-5p	AKAP12	mRNA	-1.95693	1.68011e-25	6.18322e-24	0.793397	2.02424e-08	6.62764e-08
hsa-miR-15b-5p	LRRC15	mRNA	3.12638	8.57392e-35	1.36373e-32	0.793397	2.02424e-08	6.62764e-08
hsa-miR-15b-5p	FGF2	mRNA	-2.17678	5.35956e-34	7.14479e-32	0.793397	2.02424e-08	6.62764e-08
hsa-miR-15b-5p	G0S2	mRNA	-3.96791	5.7504e-27	2.5645e-25	0.793397	2.02424e-08	6.62764e-08
hsa-miR-15b-5p	SH3BGRL2	mRNA	-1.72571	8.81059e-38	2.56541e-35	0.793397	2.02424e-08	6.62764e-08
hsa-miR-15b-5p	LIPE	mRNA	-3.49264	4.3281e-27	1.97293e-25	0.793397	2.02424e-08	6.62764e-08
hsa-miR-15b-5p	NRN1	mRNA	-1.97231	5.12415e-31	4.13728e-29	0.793397	2.02424e-08	6.62764e-08
hsa-miR-15b-5p	hsa_circRNA_104342	circRNA	-0.749545	0.0625	0.104195	0.793397	2.02424e-08	6.62764e-08
hsa-miR-15b-5p	NAT8L	mRNA	-2.2406	3.80778e-27	1.74865e-25	0.793397	2.02424e-08	6.62764e-08
hsa-miR-15b-5p	CSRNP1	mRNA	-1.66977	5.91514e-27	2.6348e-25	0.793397	2.02424e-08	6.62764e-08
hsa-miR-15b-5p	SCN4B	mRNA	-2.03318	4.33508e-49	1.14756e-45	0.793397	2.02424e-08	6.62764e-08
hsa-miR-15b-5p	PRELP	mRNA	-1.99388	5.95368e-20	1.0896e-18	0.793397	2.02424e-08	6.62764e-08
hsa-miR-15b-5p	ESRP1	mRNA	1.78638	4.69487e-20	8.69091e-19	0.793397	2.02424e-08	6.62764e-08
hsa-miR-15b-5p	TGFBR3	mRNA	-2.54213	3.81986e-34	5.22377e-32	0.793397	2.02424e-08	6.62764e-08
hsa-miR-15b-5p	ADAMTS5	mRNA	-2.44397	1.47517e-57	4.43572e-53	0.793397	2.02424e-08	6.62764e-08
hsa-miR-17-5p	F3	mRNA	-1.91817	1.49187e-29	9.38686e-28	0.594926	2.25926e-05	5.06839e-05
hsa-miR-17-5p	FZD4	mRNA	-1.97161	3.72591e-25	1.32136e-23	0.594926	2.25926e-05	5.06839e-05
hsa-miR-17-5p	CNN1	mRNA	-3.15211	1.83793e-33	2.19015e-31	0.594926	2.25926e-05	5.06839e-05
hsa-miR-17-5p	ISM1	mRNA	-1.93872	6.30738e-31	5.00538e-29	0.594926	2.25926e-05	5.06839e-05
hsa-miR-17-5p	ATP1A2	mRNA	-2.55825	3.19463e-33	3.66542e-31	0.594926	2.25926e-05	5.06839e-05
hsa-miR-17-5p	IGSF10	mRNA	-1.62281	9.17315e-40	4.30325e-37	0.594926	2.25926e-05	5.06839e-05
hsa-miR-17-5p	WASF3	mRNA	-1.59734	1.12487e-34	1.72263e-32	0.594926	2.25926e-05	5.06839e-05
hsa-miR-17-5p	KPNA2	mRNA	1.83006	1.0839e-31	9.58694e-30	0.594926	2.25926e-05	5.06839e-05
hsa-miR-17-5p	RND3	mRNA	-1.61737	5.3117e-26	2.09863e-24	0.594926	2.25926e-05	5.06839e-05
hsa-miR-17-5p	TMEM100	mRNA	-2.01454	4.1229e-28	2.1192e-26	0.594926	2.25926e-05	5.06839e-05
hsa-miR-17-5p	OSR1	mRNA	-1.80911	4.72685e-33	5.2136e-31	0.594926	2.25926e-05	5.06839e-05
hsa-miR-17-5p	RNF150	mRNA	-1.78455	1.38747e-35	2.59695e-33	0.594926	2.25926e-05	5.06839e-05
hsa-miR-17-5p	TXNIP	mRNA	-1.94049	4.42479e-35	7.32066e-33	0.594926	2.25926e-05	5.06839e-05
hsa-miR-17-5p	APCDD1	mRNA	-2.06721	2.94024e-39	1.21073e-36	0.594926	2.25926e-05	5.06839e-05
hsa-miR-17-5p	CXCL14	mRNA	-1.82064	7.77694e-12	5.61644e-11	0.594926	2.25926e-05	5.06839e-05
hsa-miR-17-5p	SYNM	mRNA	-3.56131	9.70993e-41	5.45227e-38	0.594926	2.25926e-05	5.06839e-05
hsa-miR-17-5p	RASD1	mRNA	-2.09193	5.2347e-20	9.62869e-19	0.594926	2.25926e-05	5.06839e-05
hsa-miR-17-5p	EGR2	mRNA	-1.82029	3.43306e-24	1.05148e-22	0.594926	2.25926e-05	5.06839e-05
hsa-miR-17-5p	TGFBR2	mRNA	-1.96742	5.84634e-34	7.73805e-32	0.594926	2.25926e-05	5.06839e-05
hsa-miR-17-5p	SLC2A4	mRNA	-2.03991	2.69186e-28	1.41705e-26	0.594926	2.25926e-05	5.06839e-05
hsa-miR-17-5p	LAMP5	mRNA	1.94751	2.51952e-27	1.18524e-25	0.594926	2.25926e-05	5.06839e-05
hsa-miR-17-5p	FOXA1	mRNA	1.71485	9.74929e-10	5.46228e-09	0.594926	2.25926e-05	5.06839e-05
hsa-miR-17-5p	FAM13A	mRNA	-1.63127	2.0389e-40	1.08749e-37	0.594926	2.25926e-05	5.06839e-05
hsa-miR-17-5p	FAT2	mRNA	-1.59672	2.00616e-29	1.24328e-27	0.594926	2.25926e-05	5.06839e-05
hsa-miR-17-5p	SIK2	mRNA	-1.81551	6.50878e-33	6.95145e-31	0.594926	2.25926e-05	5.06839e-05
hsa-miR-17-5p	RRM2	mRNA	2.47391	1.43658e-37	3.85793e-35	0.594926	2.25926e-05	5.06839e-05
hsa-miR-17-5p	LAMA3	mRNA	-1.76549	1.96345e-19	3.36613e-18	0.594926	2.25926e-05	5.06839e-05
hsa-miR-17-5p	HMGB3	mRNA	1.78438	1.20086e-31	1.04715e-29	0.594926	2.25926e-05	5.06839e-05
hsa-miR-17-5p	TNS1	mRNA	-2.4299	6.35333e-33	6.82476e-31	0.594926	2.25926e-05	5.06839e-05
hsa-miR-17-5p	HLF	mRNA	-2.30487	6.41101e-52	3.39417e-48	0.594926	2.25926e-05	5.06839e-05
hsa-miR-17-5p	TMTC1	mRNA	-1.88932	2.33886e-35	4.10144e-33	0.594926	2.25926e-05	5.06839e-05
hsa-miR-17-5p	ATOH8	mRNA	-1.71959	6.35179e-40	3.05711e-37	0.594926	2.25926e-05	5.06839e-05
hsa-miR-17-5p	ADAMTS5	mRNA	-2.44397	1.47517e-57	4.43572e-53	0.594926	2.25926e-05	5.06839e-05
hsa-miR-17-5p	EPAS1	mRNA	-1.60228	8.36945e-24	2.45778e-22	0.594926	2.25926e-05	5.06839e-05
hsa-miR-17-5p	PLSCR4	mRNA	-1.69283	2.16472e-34	3.13609e-32	0.594926	2.25926e-05	5.06839e-05
hsa-miR-17-5p	S1PR1	mRNA	-1.73927	5.66873e-27	2.53112e-25	0.594926	2.25926e-05	5.06839e-05
hsa-miR-17-5p	EGFR	mRNA	-2.19721	1.42816e-33	1.73534e-31	0.594926	2.25926e-05	5.06839e-05
hsa-miR-17-5p	NFIB	mRNA	-1.99938	1.39385e-28	7.66408e-27	0.594926	2.25926e-05	5.06839e-05
hsa-miR-17-5p	SULF1	mRNA	1.88552	3.79647e-30	2.64468e-28	0.594926	2.25926e-05	5.06839e-05
hsa-miR-181b-5p	MELK	mRNA	1.91982	1.00776e-33	1.25749e-31	0.929852	2.74175e-13	1.60345e-12
hsa-miR-181b-5p	EXO1	mRNA	1.59288	1.58885e-32	1.58287e-30	0.929852	2.74175e-13	1.60345e-12
hsa-miR-181b-5p	S1PR1	mRNA	-1.73927	5.66873e-27	2.53112e-25	0.929852	2.74175e-13	1.60345e-12
hsa-miR-181b-5p	ESM1	mRNA	1.58904	1.57805e-32	1.57634e-30	0.929852	2.74175e-13	1.60345e-12
hsa-miR-181b-5p	ABI3BP	mRNA	-1.66681	1.97185e-21	4.3369e-20	0.929852	2.74175e-13	1.60345e-12
hsa-miR-181b-5p	FOS	mRNA	-2.55699	6.9743e-25	2.36475e-23	0.929852	2.74175e-13	1.60345e-12
hsa-miR-181b-5p	SPP1	mRNA	2.26048	1.77369e-20	3.43433e-19	0.929852	2.74175e-13	1.60345e-12
hsa-miR-181b-5p	TGFBR3	mRNA	-2.54213	3.81986e-34	5.22377e-32	0.929852	2.74175e-13	1.60345e-12
hsa-miR-181b-5p	INHBA	mRNA	2.67867	1.02852e-41	7.05868e-39	0.929852	2.74175e-13	1.60345e-12
hsa-miR-181b-5p	ACVR1C	mRNA	-2.05721	2.15619e-24	6.80682e-23	0.929852	2.74175e-13	1.60345e-12
hsa-miR-181b-5p	PDK4	mRNA	-3.35243	1.3362e-37	3.64116e-35	0.929852	2.74175e-13	1.60345e-12
hsa-miR-181b-5p	EGR3	mRNA	-2.13777	1.0136e-23	2.94388e-22	0.929852	2.74175e-13	1.60345e-12
hsa-miR-181b-5p	KANK1	mRNA	-1.59174	2.17478e-34	3.13609e-32	0.929852	2.74175e-13	1.60345e-12
hsa-miR-181b-5p	MME	mRNA	-3.07842	4.01961e-48	7.84036e-45	0.929852	2.74175e-13	1.60345e-12
hsa-miR-181b-5p	PPP1R12B	mRNA	-1.63767	2.05408e-40	1.08749e-37	0.929852	2.74175e-13	1.60345e-12
hsa-miR-181b-5p	NCALD	mRNA	-1.71862	3.23897e-24	9.94502e-23	0.929852	2.74175e-13	1.60345e-12
hsa-miR-181b-5p	RNF150	mRNA	-1.78455	1.38747e-35	2.59695e-33	0.929852	2.74175e-13	1.60345e-12
hsa-miR-181b-5p	TGFBR2	mRNA	-1.96742	5.84634e-34	7.73805e-32	0.929852	2.74175e-13	1.60345e-12
hsa-miR-181b-5p	NFIB	mRNA	-1.99938	1.39385e-28	7.66408e-27	0.929852	2.74175e-13	1.60345e-12
hsa-miR-181b-5p	WIF1	mRNA	-2.17648	2.36267e-20	4.52276e-19	0.929852	2.74175e-13	1.60345e-12
hsa-miR-181b-5p	TNS1	mRNA	-2.4299	6.35333e-33	6.82476e-31	0.929852	2.74175e-13	1.60345e-12
hsa-miR-181b-5p	HLF	mRNA	-2.30487	6.41101e-52	3.39417e-48	0.929852	2.74175e-13	1.60345e-12
hsa-miR-181b-5p	ADAMTS1	mRNA	-2.16827	2.04134e-35	3.69034e-33	0.929852	2.74175e-13	1.60345e-12
hsa-miR-181b-5p	CCNB1	mRNA	1.95815	2.07568e-36	4.4305e-34	0.929852	2.74175e-13	1.60345e-12
hsa-miR-181b-5p	KLF15	mRNA	-2.00646	3.74146e-38	1.18511e-35	0.929852	2.74175e-13	1.60345e-12
hsa-miR-181b-5p	ADAMTS5	mRNA	-2.44397	1.47517e-57	4.43572e-53	0.929852	2.74175e-13	1.60345e-12
hsa-miR-181b-5p	COL5A1	mRNA	1.93612	2.73056e-23	7.50146e-22	0.929852	2.74175e-13	1.60345e-12
hsa-miR-181b-5p	ACTA2	mRNA	-1.59626	2.14691e-18	3.25285e-17	0.929852	2.74175e-13	1.60345e-12
hsa-miR-181b-5p	UBE2T	mRNA	2.4244	2.96187e-40	1.48333e-37	0.929852	2.74175e-13	1.60345e-12
hsa-miR-181b-5p	VCAN	mRNA	1.85254	1.83054e-24	5.84828e-23	0.929852	2.74175e-13	1.60345e-12
hsa-miR-181b-5p	EGR1	mRNA	-2.73846	7.29655e-33	7.70399e-31	0.929852	2.74175e-13	1.60345e-12
hsa-miR-181b-5p	FAM89A	mRNA	-1.75198	6.24387e-19	1.0118e-17	0.929852	2.74175e-13	1.60345e-12
hsa-miR-181b-5p	MAMDC2	mRNA	-2.4145	1.82301e-51	8.44511e-48	0.929852	2.74175e-13	1.60345e-12
hsa-miR-181b-5p	NDRG2	mRNA	-2.58374	5.74749e-42	4.26004e-39	0.929852	2.74175e-13	1.60345e-12
hsa-miR-182-5p	ATOH8	mRNA	-1.71959	6.35179e-40	3.05711e-37	2.15093	7.08698e-32	3.35742e-30
hsa-miR-182-5p	NCALD	mRNA	-1.71862	3.23897e-24	9.94502e-23	2.15093	7.08698e-32	3.35742e-30
hsa-miR-182-5p	SDC1	mRNA	2.08358	5.00037e-19	8.1961e-18	2.15093	7.08698e-32	3.35742e-30
hsa-miR-182-5p	SIK2	mRNA	-1.81551	6.50878e-33	6.95145e-31	2.15093	7.08698e-32	3.35742e-30
hsa-miR-182-5p	FHL1	mRNA	-3.75312	3.79453e-32	3.64315e-30	2.15093	7.08698e-32	3.35742e-30
hsa-miR-182-5p	EPAS1	mRNA	-1.60228	8.36945e-24	2.45778e-22	2.15093	7.08698e-32	3.35742e-30
hsa-miR-182-5p	TPD52	mRNA	1.71747	5.87193e-21	1.21572e-19	2.15093	7.08698e-32	3.35742e-30
hsa-miR-182-5p	TAT	mRNA	-2.47194	9.4139e-17	1.18104e-15	2.15093	7.08698e-32	3.35742e-30
hsa-miR-182-5p	AK5	mRNA	-2.08966	5.02861e-24	1.50899e-22	2.15093	7.08698e-32	3.35742e-30
hsa-miR-182-5p	EGR3	mRNA	-2.13777	1.0136e-23	2.94388e-22	2.15093	7.08698e-32	3.35742e-30
hsa-miR-182-5p	KLF15	mRNA	-2.00646	3.74146e-38	1.18511e-35	2.15093	7.08698e-32	3.35742e-30
hsa-miR-182-5p	MRAS	mRNA	-1.95675	8.78976e-33	9.09912e-31	2.15093	7.08698e-32	3.35742e-30
hsa-miR-182-5p	TNS1	mRNA	-2.4299	6.35333e-33	6.82476e-31	2.15093	7.08698e-32	3.35742e-30
hsa-miR-182-5p	SH3BGRL2	mRNA	-1.72571	8.81059e-38	2.56541e-35	2.15093	7.08698e-32	3.35742e-30
hsa-miR-182-5p	MMD	mRNA	-1.73026	3.50097e-16	4.10069e-15	2.15093	7.08698e-32	3.35742e-30
hsa-miR-182-5p	HIST1H2BH	mRNA	1.71096	1.18969e-23	3.43697e-22	2.15093	7.08698e-32	3.35742e-30
hsa-miR-182-5p	MET	mRNA	-1.73807	1.39857e-29	8.86e-28	2.15093	7.08698e-32	3.35742e-30
hsa-miR-182-5p	EDNRB	mRNA	-1.62691	4.44873e-32	4.18451e-30	2.15093	7.08698e-32	3.35742e-30
hsa-miR-182-5p	DST	mRNA	-2.13798	2.02641e-34	3.00396e-32	2.15093	7.08698e-32	3.35742e-30
hsa-miR-182-5p	hsa_circRNA_103493	circRNA	0.913329	0.0625	0.104195	2.15093	7.08698e-32	3.35742e-30
hsa-miR-182-5p	S1PR1	mRNA	-1.73927	5.66873e-27	2.53112e-25	2.15093	7.08698e-32	3.35742e-30
hsa-miR-182-5p	MISP	mRNA	1.97559	4.42121e-22	1.05167e-20	2.15093	7.08698e-32	3.35742e-30
hsa-miR-182-5p	PRC1	mRNA	1.81629	8.12525e-34	1.03835e-31	2.15093	7.08698e-32	3.35742e-30
hsa-miR-182-5p	PDK4	mRNA	-3.35243	1.3362e-37	3.64116e-35	2.15093	7.08698e-32	3.35742e-30
hsa-miR-182-5p	NAT8L	mRNA	-2.2406	3.80778e-27	1.74865e-25	2.15093	7.08698e-32	3.35742e-30
hsa-miR-182-5p	CHL1	mRNA	-1.94488	2.37723e-40	1.22361e-37	2.15093	7.08698e-32	3.35742e-30
hsa-miR-182-5p	IGSF10	mRNA	-1.62281	9.17315e-40	4.30325e-37	2.15093	7.08698e-32	3.35742e-30
hsa-miR-182-5p	PDZD2	mRNA	-1.63482	1.12428e-26	4.81685e-25	2.15093	7.08698e-32	3.35742e-30
hsa-miR-182-5p	ANGPTL1	mRNA	-1.9808	7.94618e-32	7.25334e-30	2.15093	7.08698e-32	3.35742e-30
hsa-miR-182-5p	TGFBR2	mRNA	-1.96742	5.84634e-34	7.73805e-32	2.15093	7.08698e-32	3.35742e-30
hsa-miR-182-5p	ANLN	mRNA	2.14016	2.26945e-35	4.0242e-33	2.15093	7.08698e-32	3.35742e-30
hsa-miR-182-5p	PPP1R12B	mRNA	-1.63767	2.05408e-40	1.08749e-37	2.15093	7.08698e-32	3.35742e-30
hsa-miR-182-5p	RND3	mRNA	-1.61737	5.3117e-26	2.09863e-24	2.15093	7.08698e-32	3.35742e-30
hsa-miR-182-5p	EBF3	mRNA	-1.60043	2.46071e-29	1.51234e-27	2.15093	7.08698e-32	3.35742e-30
hsa-miR-182-5p	DUSP1	mRNA	-1.95401	1.14663e-25	4.31411e-24	2.15093	7.08698e-32	3.35742e-30
hsa-miR-182-5p	EBF1	mRNA	-2.06142	4.67995e-30	3.22377e-28	2.15093	7.08698e-32	3.35742e-30
hsa-miR-182-5p	MARC1	mRNA	-1.67373	1.69286e-21	3.75898e-20	2.15093	7.08698e-32	3.35742e-30
hsa-miR-182-5p	COL5A1	mRNA	1.93612	2.73056e-23	7.50146e-22	2.15093	7.08698e-32	3.35742e-30
hsa-miR-182-5p	KLHL13	mRNA	-1.95726	5.17771e-35	8.42398e-33	2.15093	7.08698e-32	3.35742e-30
hsa-miR-182-5p	NRN1	mRNA	-1.97231	5.12415e-31	4.13728e-29	2.15093	7.08698e-32	3.35742e-30
hsa-miR-182-5p	GPRC5A	mRNA	2.01999	1.09689e-23	3.17584e-22	2.15093	7.08698e-32	3.35742e-30
hsa-miR-182-5p	FAM13A	mRNA	-1.63127	2.0389e-40	1.08749e-37	2.15093	7.08698e-32	3.35742e-30
hsa-miR-182-5p	CDK1	mRNA	2.20357	1.03176e-37	2.91886e-35	2.15093	7.08698e-32	3.35742e-30
hsa-miR-182-5p	CREB3L1	mRNA	1.64227	1.94325e-18	2.95757e-17	2.15093	7.08698e-32	3.35742e-30
hsa-miR-182-5p	LMOD1	mRNA	-2.62722	6.16628e-47	9.52177e-44	2.15093	7.08698e-32	3.35742e-30
hsa-miR-182-5p	FN1	mRNA	3.2194	2.07653e-37	5.34417e-35	2.15093	7.08698e-32	3.35742e-30
hsa-miR-182-5p	BMPR1B	mRNA	1.9944	7.38288e-13	6.00021e-12	2.15093	7.08698e-32	3.35742e-30
hsa-miR-182-5p	FAM107A	mRNA	-2.38532	2.63854e-37	6.47577e-35	2.15093	7.08698e-32	3.35742e-30
hsa-miR-182-5p	MEOX1	mRNA	-2.30347	3.6244e-29	2.15602e-27	2.15093	7.08698e-32	3.35742e-30
hsa-miR-183-5p	KANK1	mRNA	-1.59174	2.17478e-34	3.13609e-32	2.8973	3.35372e-41	9.47986e-39
hsa-miR-183-5p	FN1	mRNA	3.2194	2.07653e-37	5.34417e-35	2.8973	3.35372e-41	9.47986e-39
hsa-miR-183-5p	GPAM	mRNA	-2.93954	8.48596e-30	5.61589e-28	2.8973	3.35372e-41	9.47986e-39
hsa-miR-183-5p	CCNB1	mRNA	1.95815	2.07568e-36	4.4305e-34	2.8973	3.35372e-41	9.47986e-39
hsa-miR-183-5p	SH3BGRL2	mRNA	-1.72571	8.81059e-38	2.56541e-35	2.8973	3.35372e-41	9.47986e-39
hsa-miR-183-5p	HLF	mRNA	-2.30487	6.41101e-52	3.39417e-48	2.8973	3.35372e-41	9.47986e-39
hsa-miR-183-5p	EGR1	mRNA	-2.73846	7.29655e-33	7.70399e-31	2.8973	3.35372e-41	9.47986e-39
hsa-miR-183-5p	CYYR1	mRNA	-1.80174	2.02139e-36	4.35539e-34	2.8973	3.35372e-41	9.47986e-39
hsa-miR-183-5p	AKAP12	mRNA	-1.95693	1.68011e-25	6.18322e-24	2.8973	3.35372e-41	9.47986e-39
hsa-miR-183-5p	hsa_circRNA_406739	circRNA	1.23066	0.0625	0.104195	2.8973	3.35372e-41	9.47986e-39
hsa-miR-183-5p	CX3CL1	mRNA	-2.8507	9.69921e-39	3.7057e-36	2.8973	3.35372e-41	9.47986e-39
hsa-miR-185-3p	hsa_circRNA_401801	circRNA	2.42589	0.0625	0.104195	0.693666	1.30968e-08	4.32145e-08
hsa-miR-185-3p	hsa_circRNA_406739	circRNA	1.23066	0.0625	0.104195	0.693666	1.30968e-08	4.32145e-08
hsa-miR-188-5p	RSPO3	mRNA	-1.72763	1.13932e-31	1.00055e-29	0.73702	2.22581e-12	1.15796e-11
hsa-miR-18a-5p	SLC50A1	mRNA	1.65544	9.00237e-38	2.58626e-35	0.632517	1.15903e-05	2.71509e-05
hsa-miR-18a-5p	ACACB	mRNA	-2.6247	1.58823e-33	1.91726e-31	0.632517	1.15903e-05	2.71509e-05
hsa-miR-18a-5p	KIT	mRNA	-2.88001	2.99733e-26	1.20218e-24	0.632517	1.15903e-05	2.71509e-05
hsa-miR-18a-5p	FGF1	mRNA	-1.74028	2.01671e-38	7.05089e-36	0.632517	1.15903e-05	2.71509e-05
hsa-miR-18a-5p	F3	mRNA	-1.91817	1.49187e-29	9.38686e-28	0.632517	1.15903e-05	2.71509e-05
hsa-miR-18a-5p	MYLK	mRNA	-2.02341	4.26105e-32	4.03873e-30	0.632517	1.15903e-05	2.71509e-05
hsa-miR-190b-5p	CAT	mRNA	-1.66154	3.22446e-28	1.68783e-26	2.28185	8.0086e-21	1.17091e-19
hsa-miR-190b-5p	NFIB	mRNA	-1.99938	1.39385e-28	7.66408e-27	2.28185	8.0086e-21	1.17091e-19
hsa-miR-190b-5p	KLF15	mRNA	-2.00646	3.74146e-38	1.18511e-35	2.28185	8.0086e-21	1.17091e-19
hsa-miR-190b-5p	FGF2	mRNA	-2.17678	5.35956e-34	7.14479e-32	2.28185	8.0086e-21	1.17091e-19
hsa-miR-190b-5p	EBF3	mRNA	-1.60043	2.46071e-29	1.51234e-27	2.28185	8.0086e-21	1.17091e-19
hsa-miR-190b-5p	DMD	mRNA	-2.13365	1.83937e-48	3.98107e-45	2.28185	8.0086e-21	1.17091e-19
hsa-miR-190b-5p	NPNT	mRNA	1.61237	1.83937e-16	2.22477e-15	2.28185	8.0086e-21	1.17091e-19
hsa-miR-191-5p	EGR1	mRNA	-2.73846	7.29655e-33	7.70399e-31	1.2021	7.76054e-18	8.02553e-17
hsa-miR-191-5p	MYEOV	mRNA	-1.70981	2.57631e-24	8.03687e-23	1.2021	7.76054e-18	8.02553e-17
hsa-miR-192-5p	TSHZ2	mRNA	-1.82798	1.01052e-43	1.06999e-40	1.50277	3.97136e-22	6.73542e-21
hsa-miR-192-5p	COL5A1	mRNA	1.93612	2.73056e-23	7.50146e-22	1.50277	3.97136e-22	6.73542e-21
hsa-miR-192-5p	MYLK	mRNA	-2.02341	4.26105e-32	4.03873e-30	1.50277	3.97136e-22	6.73542e-21
hsa-miR-192-5p	DST	mRNA	-2.13798	2.02641e-34	3.00396e-32	1.50277	3.97136e-22	6.73542e-21
hsa-miR-192-5p	S1PR1	mRNA	-1.73927	5.66873e-27	2.53112e-25	1.50277	3.97136e-22	6.73542e-21
hsa-miR-193a-5p	EBF3	mRNA	-1.60043	2.46071e-29	1.51234e-27	-0.978279	4.87193e-18	5.16424e-17
hsa-miR-193a-5p	CD34	mRNA	-1.77097	3.79813e-28	1.96316e-26	-0.978279	4.87193e-18	5.16424e-17
hsa-miR-193a-5p	COL1A1	mRNA	2.56127	9.01771e-23	2.32242e-21	-0.978279	4.87193e-18	5.16424e-17
hsa-miR-193a-5p	LAMP5	mRNA	1.94751	2.51952e-27	1.18524e-25	-0.978279	4.87193e-18	5.16424e-17
hsa-miR-193a-5p	CNTFR	mRNA	-2.44141	2.44331e-26	9.91774e-25	-0.978279	4.87193e-18	5.16424e-17
hsa-miR-195-3p	hsa_circRNA_104342	circRNA	-0.749545	0.0625	0.104195	-1.41365	8.74734e-24	1.90198e-22
hsa-miR-195-5p	AKAP12	mRNA	-1.95693	1.68011e-25	6.18322e-24	-1.62098	8.7214e-36	7.39575e-34
hsa-miR-195-5p	MYLK	mRNA	-2.02341	4.26105e-32	4.03873e-30	-1.62098	8.7214e-36	7.39575e-34
hsa-miR-195-5p	GHR	mRNA	-2.21608	9.01824e-30	5.91533e-28	-1.62098	8.7214e-36	7.39575e-34
hsa-miR-195-5p	TRIM29	mRNA	-2.04638	1.34238e-19	2.35441e-18	-1.62098	8.7214e-36	7.39575e-34
hsa-miR-195-5p	CAPN6	mRNA	-1.64618	1.23846e-19	2.18144e-18	-1.62098	8.7214e-36	7.39575e-34
hsa-miR-195-5p	ZBTB16	mRNA	-1.71814	1.39643e-32	1.39869e-30	-1.62098	8.7214e-36	7.39575e-34
hsa-miR-195-5p	PLSCR4	mRNA	-1.69283	2.16472e-34	3.13609e-32	-1.62098	8.7214e-36	7.39575e-34
hsa-miR-195-5p	NRN1	mRNA	-1.97231	5.12415e-31	4.13728e-29	-1.62098	8.7214e-36	7.39575e-34
hsa-miR-195-5p	ADAMTS5	mRNA	-2.44397	1.47517e-57	4.43572e-53	-1.62098	8.7214e-36	7.39575e-34
hsa-miR-195-5p	SH3BGRL2	mRNA	-1.72571	8.81059e-38	2.56541e-35	-1.62098	8.7214e-36	7.39575e-34
hsa-miR-195-5p	ESRP1	mRNA	1.78638	4.69487e-20	8.69091e-19	-1.62098	8.7214e-36	7.39575e-34
hsa-miR-195-5p	TXNIP	mRNA	-1.94049	4.42479e-35	7.32066e-33	-1.62098	8.7214e-36	7.39575e-34
hsa-miR-195-5p	SVEP1	mRNA	-2.21318	4.55413e-29	2.65789e-27	-1.62098	8.7214e-36	7.39575e-34
hsa-miR-195-5p	G0S2	mRNA	-3.96791	5.7504e-27	2.5645e-25	-1.62098	8.7214e-36	7.39575e-34
hsa-miR-195-5p	CNN1	mRNA	-3.15211	1.83793e-33	2.19015e-31	-1.62098	8.7214e-36	7.39575e-34
hsa-miR-195-5p	FGF1	mRNA	-1.74028	2.01671e-38	7.05089e-36	-1.62098	8.7214e-36	7.39575e-34
hsa-miR-195-5p	PDK4	mRNA	-3.35243	1.3362e-37	3.64116e-35	-1.62098	8.7214e-36	7.39575e-34
hsa-miR-195-5p	CXCL10	mRNA	2.50249	6.45887e-26	2.50121e-24	-1.62098	8.7214e-36	7.39575e-34
hsa-miR-195-5p	MEOX2	mRNA	-2.21629	7.78819e-35	1.2441e-32	-1.62098	8.7214e-36	7.39575e-34
hsa-miR-195-5p	LTBP4	mRNA	-1.90555	2.6301e-37	6.47577e-35	-1.62098	8.7214e-36	7.39575e-34
hsa-miR-195-5p	FZD4	mRNA	-1.97161	3.72591e-25	1.32136e-23	-1.62098	8.7214e-36	7.39575e-34
hsa-miR-195-5p	TMEM100	mRNA	-2.01454	4.1229e-28	2.1192e-26	-1.62098	8.7214e-36	7.39575e-34
hsa-miR-195-5p	PID1	mRNA	-1.7214	3.44758e-29	2.06409e-27	-1.62098	8.7214e-36	7.39575e-34
hsa-miR-195-5p	CX3CL1	mRNA	-2.8507	9.69921e-39	3.7057e-36	-1.62098	8.7214e-36	7.39575e-34
hsa-miR-195-5p	CSRNP1	mRNA	-1.66977	5.91514e-27	2.6348e-25	-1.62098	8.7214e-36	7.39575e-34
hsa-miR-195-5p	TGFBR3	mRNA	-2.54213	3.81986e-34	5.22377e-32	-1.62098	8.7214e-36	7.39575e-34
hsa-miR-195-5p	LRRC15	mRNA	3.12638	8.57392e-35	1.36373e-32	-1.62098	8.7214e-36	7.39575e-34
hsa-miR-195-5p	WIF1	mRNA	-2.17648	2.36267e-20	4.52276e-19	-1.62098	8.7214e-36	7.39575e-34
hsa-miR-195-5p	TNMD	mRNA	-2.30301	6.73511e-31	5.29943e-29	-1.62098	8.7214e-36	7.39575e-34
hsa-miR-195-5p	ANLN	mRNA	2.14016	2.26945e-35	4.0242e-33	-1.62098	8.7214e-36	7.39575e-34
hsa-miR-195-5p	SNCG	mRNA	-2.42188	1.68032e-21	3.73338e-20	-1.62098	8.7214e-36	7.39575e-34
hsa-miR-195-5p	CEP55	mRNA	2.07633	1.82401e-37	4.82841e-35	-1.62098	8.7214e-36	7.39575e-34
hsa-miR-195-5p	RSPO3	mRNA	-1.72763	1.13932e-31	1.00055e-29	-1.62098	8.7214e-36	7.39575e-34
hsa-miR-195-5p	SCN4B	mRNA	-2.03318	4.33508e-49	1.14756e-45	-1.62098	8.7214e-36	7.39575e-34
hsa-miR-195-5p	ACACB	mRNA	-2.6247	1.58823e-33	1.91726e-31	-1.62098	8.7214e-36	7.39575e-34
hsa-miR-195-5p	KANK1	mRNA	-1.59174	2.17478e-34	3.13609e-32	-1.62098	8.7214e-36	7.39575e-34
hsa-miR-195-5p	LIPE	mRNA	-3.49264	4.3281e-27	1.97293e-25	-1.62098	8.7214e-36	7.39575e-34
hsa-miR-195-5p	FGF2	mRNA	-2.17678	5.35956e-34	7.14479e-32	-1.62098	8.7214e-36	7.39575e-34
hsa-miR-195-5p	ADRB2	mRNA	-1.74389	1.46566e-38	5.31831e-36	-1.62098	8.7214e-36	7.39575e-34
hsa-miR-195-5p	NAT8L	mRNA	-2.2406	3.80778e-27	1.74865e-25	-1.62098	8.7214e-36	7.39575e-34
hsa-miR-195-5p	CDK1	mRNA	2.20357	1.03176e-37	2.91886e-35	-1.62098	8.7214e-36	7.39575e-34
hsa-miR-195-5p	PRELP	mRNA	-1.99388	5.95368e-20	1.0896e-18	-1.62098	8.7214e-36	7.39575e-34
hsa-miR-195-5p	MRAS	mRNA	-1.95675	8.78976e-33	9.09912e-31	-1.62098	8.7214e-36	7.39575e-34
hsa-miR-196a-5p	EBF1	mRNA	-2.06142	4.67995e-30	3.22377e-28	2.42203	2.78337e-18	3.10566e-17
hsa-miR-196a-5p	COL3A1	mRNA	1.78038	6.46148e-16	7.37034e-15	2.42203	2.78337e-18	3.10566e-17
hsa-miR-196a-5p	HOXA5	mRNA	-2.12671	2.06663e-46	2.94574e-43	2.42203	2.78337e-18	3.10566e-17
hsa-miR-196a-5p	GYG2	mRNA	-2.86292	3.96257e-24	1.20371e-22	2.42203	2.78337e-18	3.10566e-17
hsa-miR-196a-5p	HLF	mRNA	-2.30487	6.41101e-52	3.39417e-48	2.42203	2.78337e-18	3.10566e-17
hsa-miR-196a-5p	TGFBR3	mRNA	-2.54213	3.81986e-34	5.22377e-32	2.42203	2.78337e-18	3.10566e-17
hsa-miR-196a-5p	COL14A1	mRNA	-1.74778	2.49153e-16	2.97188e-15	2.42203	2.78337e-18	3.10566e-17
hsa-miR-196a-5p	COL1A1	mRNA	2.56127	9.01771e-23	2.32242e-21	2.42203	2.78337e-18	3.10566e-17
hsa-miR-196a-5p	COL1A2	mRNA	1.74814	5.71738e-16	6.55791e-15	2.42203	2.78337e-18	3.10566e-17
hsa-miR-199b-5p	GPRC5A	mRNA	2.01999	1.09689e-23	3.17584e-22	-1.13842	5.16972e-23	9.96347e-22
hsa-miR-199b-5p	CNN1	mRNA	-3.15211	1.83793e-33	2.19015e-31	-1.13842	5.16972e-23	9.96347e-22
hsa-miR-199b-5p	MATN2	mRNA	-2.72909	1.79871e-43	1.70924e-40	-1.13842	5.16972e-23	9.96347e-22
hsa-miR-199b-5p	PTGIS	mRNA	-1.68735	2.71104e-21	5.87895e-20	-1.13842	5.16972e-23	9.96347e-22
hsa-miR-199b-5p	ATP1A2	mRNA	-2.55825	3.19463e-33	3.66542e-31	-1.13842	5.16972e-23	9.96347e-22
hsa-miR-199b-5p	DST	mRNA	-2.13798	2.02641e-34	3.00396e-32	-1.13842	5.16972e-23	9.96347e-22
hsa-miR-199b-5p	CDKN1C	mRNA	-2.03781	9.64711e-35	1.49591e-32	-1.13842	5.16972e-23	9.96347e-22
hsa-miR-199b-5p	FZD4	mRNA	-1.97161	3.72591e-25	1.32136e-23	-1.13842	5.16972e-23	9.96347e-22
hsa-miR-199b-5p	CAV1	mRNA	-3.01016	7.44131e-38	2.22399e-35	-1.13842	5.16972e-23	9.96347e-22
hsa-miR-199b-5p	OSR1	mRNA	-1.80911	4.72685e-33	5.2136e-31	-1.13842	5.16972e-23	9.96347e-22
hsa-miR-199b-5p	KIT	mRNA	-2.88001	2.99733e-26	1.20218e-24	-1.13842	5.16972e-23	9.96347e-22
hsa-miR-199b-5p	ADAMTS5	mRNA	-2.44397	1.47517e-57	4.43572e-53	-1.13842	5.16972e-23	9.96347e-22
hsa-miR-199b-5p	SULF1	mRNA	1.88552	3.79647e-30	2.64468e-28	-1.13842	5.16972e-23	9.96347e-22
hsa-miR-199b-5p	HLF	mRNA	-2.30487	6.41101e-52	3.39417e-48	-1.13842	5.16972e-23	9.96347e-22
hsa-miR-19a-3p	KIT	mRNA	-2.88001	2.99733e-26	1.20218e-24	0.683256	5.34794e-07	1.46766e-06
hsa-miR-19a-3p	TGFBR2	mRNA	-1.96742	5.84634e-34	7.73805e-32	0.683256	5.34794e-07	1.46766e-06
hsa-miR-19a-3p	SYNPO2	mRNA	-2.09548	5.26443e-36	1.04892e-33	0.683256	5.34794e-07	1.46766e-06
hsa-miR-19a-3p	HLF	mRNA	-2.30487	6.41101e-52	3.39417e-48	0.683256	5.34794e-07	1.46766e-06
hsa-miR-19a-3p	NCALD	mRNA	-1.71862	3.23897e-24	9.94502e-23	0.683256	5.34794e-07	1.46766e-06
hsa-miR-19a-3p	COL1A2	mRNA	1.74814	5.71738e-16	6.55791e-15	0.683256	5.34794e-07	1.46766e-06
hsa-miR-19a-3p	PI15	mRNA	-2.56679	8.90463e-23	2.29649e-21	0.683256	5.34794e-07	1.46766e-06
hsa-miR-19a-3p	SDC1	mRNA	2.08358	5.00037e-19	8.1961e-18	0.683256	5.34794e-07	1.46766e-06
hsa-miR-19a-3p	CNTFR	mRNA	-2.44141	2.44331e-26	9.91774e-25	0.683256	5.34794e-07	1.46766e-06
hsa-miR-19a-3p	IGSF10	mRNA	-1.62281	9.17315e-40	4.30325e-37	0.683256	5.34794e-07	1.46766e-06
hsa-miR-19a-3p	INHBA	mRNA	2.67867	1.02852e-41	7.05868e-39	0.683256	5.34794e-07	1.46766e-06
hsa-miR-19a-3p	NFIB	mRNA	-1.99938	1.39385e-28	7.66408e-27	0.683256	5.34794e-07	1.46766e-06
hsa-miR-19a-3p	SYNM	mRNA	-3.56131	9.70993e-41	5.45227e-38	0.683256	5.34794e-07	1.46766e-06
hsa-miR-19a-3p	SULF1	mRNA	1.88552	3.79647e-30	2.64468e-28	0.683256	5.34794e-07	1.46766e-06
hsa-miR-19a-3p	EGR3	mRNA	-2.13777	1.0136e-23	2.94388e-22	0.683256	5.34794e-07	1.46766e-06
hsa-miR-19a-3p	PRC1	mRNA	1.81629	8.12525e-34	1.03835e-31	0.683256	5.34794e-07	1.46766e-06
hsa-miR-19a-3p	ATP1A2	mRNA	-2.55825	3.19463e-33	3.66542e-31	0.683256	5.34794e-07	1.46766e-06
hsa-miR-19a-3p	GHR	mRNA	-2.21608	9.01824e-30	5.91533e-28	0.683256	5.34794e-07	1.46766e-06
hsa-miR-19a-3p	F3	mRNA	-1.91817	1.49187e-29	9.38686e-28	0.683256	5.34794e-07	1.46766e-06
hsa-miR-19a-3p	EDNRB	mRNA	-1.62691	4.44873e-32	4.18451e-30	0.683256	5.34794e-07	1.46766e-06
hsa-miR-19a-3p	ID4	mRNA	-2.63838	8.78485e-30	5.78271e-28	0.683256	5.34794e-07	1.46766e-06
hsa-miR-19a-3p	CEP55	mRNA	2.07633	1.82401e-37	4.82841e-35	0.683256	5.34794e-07	1.46766e-06
hsa-miR-19a-3p	HOXA5	mRNA	-2.12671	2.06663e-46	2.94574e-43	0.683256	5.34794e-07	1.46766e-06
hsa-miR-19a-3p	POSTN	mRNA	2.40978	6.9435e-30	4.67866e-28	0.683256	5.34794e-07	1.46766e-06
hsa-miR-19a-3p	SCN4B	mRNA	-2.03318	4.33508e-49	1.14756e-45	0.683256	5.34794e-07	1.46766e-06
hsa-miR-19a-3p	S1PR1	mRNA	-1.73927	5.66873e-27	2.53112e-25	0.683256	5.34794e-07	1.46766e-06
hsa-miR-19a-3p	EBF1	mRNA	-2.06142	4.67995e-30	3.22377e-28	0.683256	5.34794e-07	1.46766e-06
hsa-miR-19a-3p	PITX1	mRNA	2.10747	1.47059e-31	1.27336e-29	0.683256	5.34794e-07	1.46766e-06
hsa-miR-19a-3p	MARC1	mRNA	-1.67373	1.69286e-21	3.75898e-20	0.683256	5.34794e-07	1.46766e-06
hsa-miR-19a-3p	FAM83D	mRNA	2.09146	6.22558e-31	4.95107e-29	0.683256	5.34794e-07	1.46766e-06
hsa-miR-19a-3p	CCNA2	mRNA	1.91491	2.12106e-33	2.48755e-31	0.683256	5.34794e-07	1.46766e-06
hsa-miR-200a-3p	VCAN	mRNA	1.85254	1.83054e-24	5.84828e-23	2.43703	2.98501e-19	3.66854e-18
hsa-miR-200a-3p	DUSP1	mRNA	-1.95401	1.14663e-25	4.31411e-24	2.43703	2.98501e-19	3.66854e-18
hsa-miR-200a-3p	HCAR2	mRNA	-1.94485	3.77496e-25	1.33365e-23	2.43703	2.98501e-19	3.66854e-18
hsa-miR-200a-3p	PDZD2	mRNA	-1.63482	1.12428e-26	4.81685e-25	2.43703	2.98501e-19	3.66854e-18
hsa-miR-200a-3p	HLF	mRNA	-2.30487	6.41101e-52	3.39417e-48	2.43703	2.98501e-19	3.66854e-18
hsa-miR-200a-3p	GNAI1	mRNA	-1.82634	6.2927e-27	2.79961e-25	2.43703	2.98501e-19	3.66854e-18
hsa-miR-200a-3p	RSPO3	mRNA	-1.72763	1.13932e-31	1.00055e-29	2.43703	2.98501e-19	3.66854e-18
hsa-miR-200a-3p	GPD1	mRNA	-4.55118	3.09075e-30	2.17762e-28	2.43703	2.98501e-19	3.66854e-18
hsa-miR-200a-3p	SYNPO2	mRNA	-2.09548	5.26443e-36	1.04892e-33	2.43703	2.98501e-19	3.66854e-18
hsa-miR-200a-3p	ZBTB16	mRNA	-1.71814	1.39643e-32	1.39869e-30	2.43703	2.98501e-19	3.66854e-18
hsa-miR-200a-3p	EGR2	mRNA	-1.82029	3.43306e-24	1.05148e-22	2.43703	2.98501e-19	3.66854e-18
hsa-miR-200a-3p	TNS1	mRNA	-2.4299	6.35333e-33	6.82476e-31	2.43703	2.98501e-19	3.66854e-18
hsa-miR-200a-3p	FZD4	mRNA	-1.97161	3.72591e-25	1.32136e-23	2.43703	2.98501e-19	3.66854e-18
hsa-miR-200a-3p	FOXA1	mRNA	1.71485	9.74929e-10	5.46228e-09	2.43703	2.98501e-19	3.66854e-18
hsa-miR-200a-3p	CHRDL1	mRNA	-4.04959	9.96794e-36	1.88475e-33	2.43703	2.98501e-19	3.66854e-18
hsa-miR-200b-3p	ACVR1C	mRNA	-2.05721	2.15619e-24	6.80682e-23	1.93599	1.43046e-13	8.66452e-13
hsa-miR-200b-3p	FN1	mRNA	3.2194	2.07653e-37	5.34417e-35	1.93599	1.43046e-13	8.66452e-13
hsa-miR-200b-3p	PRKAR2B	mRNA	-1.85382	4.62966e-18	6.76559e-17	1.93599	1.43046e-13	8.66452e-13
hsa-miR-200b-3p	DUSP1	mRNA	-1.95401	1.14663e-25	4.31411e-24	1.93599	1.43046e-13	8.66452e-13
hsa-miR-200b-3p	HLF	mRNA	-2.30487	6.41101e-52	3.39417e-48	1.93599	1.43046e-13	8.66452e-13
hsa-miR-200b-3p	KANK1	mRNA	-1.59174	2.17478e-34	3.13609e-32	1.93599	1.43046e-13	8.66452e-13
hsa-miR-200b-3p	CPED1	mRNA	-1.63812	1.31358e-20	2.59356e-19	1.93599	1.43046e-13	8.66452e-13
hsa-miR-200b-3p	CNTFR	mRNA	-2.44141	2.44331e-26	9.91774e-25	1.93599	1.43046e-13	8.66452e-13
hsa-miR-200b-3p	ANLN	mRNA	2.14016	2.26945e-35	4.0242e-33	1.93599	1.43046e-13	8.66452e-13
hsa-miR-200b-3p	HOXA5	mRNA	-2.12671	2.06663e-46	2.94574e-43	1.93599	1.43046e-13	8.66452e-13
hsa-miR-200b-3p	EGR3	mRNA	-2.13777	1.0136e-23	2.94388e-22	1.93599	1.43046e-13	8.66452e-13
hsa-miR-200b-3p	INHBA	mRNA	2.67867	1.02852e-41	7.05868e-39	1.93599	1.43046e-13	8.66452e-13
hsa-miR-200b-3p	MYZAP	mRNA	-1.98304	4.24765e-29	2.49474e-27	1.93599	1.43046e-13	8.66452e-13
hsa-miR-200b-3p	SULF1	mRNA	1.88552	3.79647e-30	2.64468e-28	1.93599	1.43046e-13	8.66452e-13
hsa-miR-200b-3p	NFIB	mRNA	-1.99938	1.39385e-28	7.66408e-27	1.93599	1.43046e-13	8.66452e-13
hsa-miR-200b-3p	NDN	mRNA	-1.70645	2.09917e-27	9.97374e-26	1.93599	1.43046e-13	8.66452e-13
hsa-miR-200b-3p	RND3	mRNA	-1.61737	5.3117e-26	2.09863e-24	1.93599	1.43046e-13	8.66452e-13
hsa-miR-200b-3p	OSR1	mRNA	-1.80911	4.72685e-33	5.2136e-31	1.93599	1.43046e-13	8.66452e-13
hsa-miR-200b-3p	KLF4	mRNA	-2.27927	1.48305e-29	9.34723e-28	1.93599	1.43046e-13	8.66452e-13
hsa-miR-200b-3p	PPP1R12B	mRNA	-1.63767	2.05408e-40	1.08749e-37	1.93599	1.43046e-13	8.66452e-13
hsa-miR-200b-3p	ESRP1	mRNA	1.78638	4.69487e-20	8.69091e-19	1.93599	1.43046e-13	8.66452e-13
hsa-miR-200b-3p	WASF3	mRNA	-1.59734	1.12487e-34	1.72263e-32	1.93599	1.43046e-13	8.66452e-13
hsa-miR-200b-3p	MMD	mRNA	-1.73026	3.50097e-16	4.10069e-15	1.93599	1.43046e-13	8.66452e-13
hsa-miR-200b-3p	hsa_circRNA_407041	circRNA	-0.763626	0.0625	0.104195	1.93599	1.43046e-13	8.66452e-13
hsa-miR-200b-3p	DMD	mRNA	-2.13365	1.83937e-48	3.98107e-45	1.93599	1.43046e-13	8.66452e-13
hsa-miR-200b-3p	ZBTB16	mRNA	-1.71814	1.39643e-32	1.39869e-30	1.93599	1.43046e-13	8.66452e-13
hsa-miR-200b-3p	MYLK	mRNA	-2.02341	4.26105e-32	4.03873e-30	1.93599	1.43046e-13	8.66452e-13
hsa-miR-200b-3p	HMGB3	mRNA	1.78438	1.20086e-31	1.04715e-29	1.93599	1.43046e-13	8.66452e-13
hsa-miR-200b-3p	NPNT	mRNA	1.61237	1.83937e-16	2.22477e-15	1.93599	1.43046e-13	8.66452e-13
hsa-miR-200b-3p	CACHD1	mRNA	-1.80677	1.91142e-41	1.24276e-38	1.93599	1.43046e-13	8.66452e-13
hsa-miR-200b-3p	CHRDL1	mRNA	-4.04959	9.96794e-36	1.88475e-33	1.93599	1.43046e-13	8.66452e-13
hsa-miR-200b-3p	SIK2	mRNA	-1.81551	6.50878e-33	6.95145e-31	1.93599	1.43046e-13	8.66452e-13
hsa-miR-200b-3p	PKP1	mRNA	-1.85433	4.32464e-20	8.03364e-19	1.93599	1.43046e-13	8.66452e-13
hsa-miR-200b-3p	JUN	mRNA	-1.59407	8.81432e-30	5.79182e-28	1.93599	1.43046e-13	8.66452e-13
hsa-miR-200b-3p	CCNA2	mRNA	1.91491	2.12106e-33	2.48755e-31	1.93599	1.43046e-13	8.66452e-13
hsa-miR-200c-3p	INHBA	mRNA	2.67867	1.02852e-41	7.05868e-39	1.955	3.51553e-13	2.02801e-12
hsa-miR-200c-3p	JUN	mRNA	-1.59407	8.81432e-30	5.79182e-28	1.955	3.51553e-13	2.02801e-12
hsa-miR-200c-3p	ZBTB16	mRNA	-1.71814	1.39643e-32	1.39869e-30	1.955	3.51553e-13	2.02801e-12
hsa-miR-200c-3p	DUSP1	mRNA	-1.95401	1.14663e-25	4.31411e-24	1.955	3.51553e-13	2.02801e-12
hsa-miR-200c-3p	HLF	mRNA	-2.30487	6.41101e-52	3.39417e-48	1.955	3.51553e-13	2.02801e-12
hsa-miR-200c-3p	NFIB	mRNA	-1.99938	1.39385e-28	7.66408e-27	1.955	3.51553e-13	2.02801e-12
hsa-miR-200c-3p	CHRDL1	mRNA	-4.04959	9.96794e-36	1.88475e-33	1.955	3.51553e-13	2.02801e-12
hsa-miR-200c-3p	NDN	mRNA	-1.70645	2.09917e-27	9.97374e-26	1.955	3.51553e-13	2.02801e-12
hsa-miR-200c-3p	HOXA5	mRNA	-2.12671	2.06663e-46	2.94574e-43	1.955	3.51553e-13	2.02801e-12
hsa-miR-200c-3p	PRKAR2B	mRNA	-1.85382	4.62966e-18	6.76559e-17	1.955	3.51553e-13	2.02801e-12
hsa-miR-200c-3p	CCNA2	mRNA	1.91491	2.12106e-33	2.48755e-31	1.955	3.51553e-13	2.02801e-12
hsa-miR-200c-3p	HMGB3	mRNA	1.78438	1.20086e-31	1.04715e-29	1.955	3.51553e-13	2.02801e-12
hsa-miR-200c-3p	DMD	mRNA	-2.13365	1.83937e-48	3.98107e-45	1.955	3.51553e-13	2.02801e-12
hsa-miR-200c-3p	CNTFR	mRNA	-2.44141	2.44331e-26	9.91774e-25	1.955	3.51553e-13	2.02801e-12
hsa-miR-200c-3p	RND3	mRNA	-1.61737	5.3117e-26	2.09863e-24	1.955	3.51553e-13	2.02801e-12
hsa-miR-200c-3p	FN1	mRNA	3.2194	2.07653e-37	5.34417e-35	1.955	3.51553e-13	2.02801e-12
hsa-miR-200c-3p	KLF4	mRNA	-2.27927	1.48305e-29	9.34723e-28	1.955	3.51553e-13	2.02801e-12
hsa-miR-200c-3p	SULF1	mRNA	1.88552	3.79647e-30	2.64468e-28	1.955	3.51553e-13	2.02801e-12
hsa-miR-200c-3p	CPED1	mRNA	-1.63812	1.31358e-20	2.59356e-19	1.955	3.51553e-13	2.02801e-12
hsa-miR-200c-3p	MYZAP	mRNA	-1.98304	4.24765e-29	2.49474e-27	1.955	3.51553e-13	2.02801e-12
hsa-miR-200c-3p	ESRP1	mRNA	1.78638	4.69487e-20	8.69091e-19	1.955	3.51553e-13	2.02801e-12
hsa-miR-200c-3p	EGR3	mRNA	-2.13777	1.0136e-23	2.94388e-22	1.955	3.51553e-13	2.02801e-12
hsa-miR-200c-3p	MYLK	mRNA	-2.02341	4.26105e-32	4.03873e-30	1.955	3.51553e-13	2.02801e-12
hsa-miR-200c-3p	ANLN	mRNA	2.14016	2.26945e-35	4.0242e-33	1.955	3.51553e-13	2.02801e-12
hsa-miR-200c-3p	OSR1	mRNA	-1.80911	4.72685e-33	5.2136e-31	1.955	3.51553e-13	2.02801e-12
hsa-miR-200c-3p	hsa_circRNA_407041	circRNA	-0.763626	0.0625	0.104195	1.955	3.51553e-13	2.02801e-12
hsa-miR-200c-3p	NPNT	mRNA	1.61237	1.83937e-16	2.22477e-15	1.955	3.51553e-13	2.02801e-12
hsa-miR-200c-3p	ACVR1C	mRNA	-2.05721	2.15619e-24	6.80682e-23	1.955	3.51553e-13	2.02801e-12
hsa-miR-200c-3p	KANK1	mRNA	-1.59174	2.17478e-34	3.13609e-32	1.955	3.51553e-13	2.02801e-12
hsa-miR-200c-3p	SIK2	mRNA	-1.81551	6.50878e-33	6.95145e-31	1.955	3.51553e-13	2.02801e-12
hsa-miR-200c-3p	CACHD1	mRNA	-1.80677	1.91142e-41	1.24276e-38	1.955	3.51553e-13	2.02801e-12
hsa-miR-200c-3p	WASF3	mRNA	-1.59734	1.12487e-34	1.72263e-32	1.955	3.51553e-13	2.02801e-12
hsa-miR-200c-3p	PKP1	mRNA	-1.85433	4.32464e-20	8.03364e-19	1.955	3.51553e-13	2.02801e-12
hsa-miR-200c-3p	PPP1R12B	mRNA	-1.63767	2.05408e-40	1.08749e-37	1.955	3.51553e-13	2.02801e-12
hsa-miR-200c-3p	MMD	mRNA	-1.73026	3.50097e-16	4.10069e-15	1.955	3.51553e-13	2.02801e-12
hsa-miR-203a-3p	MYLK	mRNA	-2.02341	4.26105e-32	4.03873e-30	1.95903	2.03122e-14	1.37798e-13
hsa-miR-203a-3p	NCALD	mRNA	-1.71862	3.23897e-24	9.94502e-23	1.95903	2.03122e-14	1.37798e-13
hsa-miR-203a-3p	TMEM100	mRNA	-2.01454	4.1229e-28	2.1192e-26	1.95903	2.03122e-14	1.37798e-13
hsa-miR-203a-3p	S1PR1	mRNA	-1.73927	5.66873e-27	2.53112e-25	1.95903	2.03122e-14	1.37798e-13
hsa-miR-203a-3p	EGR3	mRNA	-2.13777	1.0136e-23	2.94388e-22	1.95903	2.03122e-14	1.37798e-13
hsa-miR-203a-3p	CDK1	mRNA	2.20357	1.03176e-37	2.91886e-35	1.95903	2.03122e-14	1.37798e-13
hsa-miR-203a-3p	ACSL1	mRNA	-1.97014	2.2684e-19	3.85274e-18	1.95903	2.03122e-14	1.37798e-13
hsa-miR-203a-3p	SORBS1	mRNA	-2.76142	5.24228e-31	4.22345e-29	1.95903	2.03122e-14	1.37798e-13
hsa-miR-203a-3p	PRELP	mRNA	-1.99388	5.95368e-20	1.0896e-18	1.95903	2.03122e-14	1.37798e-13
hsa-miR-203a-3p	GALNT15	mRNA	-2.11007	1.57351e-27	7.57329e-26	1.95903	2.03122e-14	1.37798e-13
hsa-miR-203a-3p	SAMD5	mRNA	-2.00582	1.58547e-33	1.91726e-31	1.95903	2.03122e-14	1.37798e-13
hsa-miR-203a-3p	EBF3	mRNA	-1.60043	2.46071e-29	1.51234e-27	1.95903	2.03122e-14	1.37798e-13
hsa-miR-203a-3p	ADAMTS5	mRNA	-2.44397	1.47517e-57	4.43572e-53	1.95903	2.03122e-14	1.37798e-13
hsa-miR-203a-3p	ID4	mRNA	-2.63838	8.78485e-30	5.78271e-28	1.95903	2.03122e-14	1.37798e-13
hsa-miR-203a-3p	ANGPTL1	mRNA	-1.9808	7.94618e-32	7.25334e-30	1.95903	2.03122e-14	1.37798e-13
hsa-miR-203a-3p	FGF2	mRNA	-2.17678	5.35956e-34	7.14479e-32	1.95903	2.03122e-14	1.37798e-13
hsa-miR-203a-3p	INHBA	mRNA	2.67867	1.02852e-41	7.05868e-39	1.95903	2.03122e-14	1.37798e-13
hsa-miR-203a-3p	NFIB	mRNA	-1.99938	1.39385e-28	7.66408e-27	1.95903	2.03122e-14	1.37798e-13
hsa-miR-203a-3p	SPTBN1	mRNA	-1.64486	7.50653e-33	7.90319e-31	1.95903	2.03122e-14	1.37798e-13
hsa-miR-203a-3p	FN1	mRNA	3.2194	2.07653e-37	5.34417e-35	1.95903	2.03122e-14	1.37798e-13
hsa-miR-203a-3p	VCAN	mRNA	1.85254	1.83054e-24	5.84828e-23	1.95903	2.03122e-14	1.37798e-13
hsa-miR-203a-3p	AURKA	mRNA	1.9794	9.85483e-36	1.87292e-33	1.95903	2.03122e-14	1.37798e-13
hsa-miR-203a-3p	SH3BGRL2	mRNA	-1.72571	8.81059e-38	2.56541e-35	1.95903	2.03122e-14	1.37798e-13
hsa-miR-203a-3p	BIRC5	mRNA	2.28761	1.00725e-32	1.0227e-30	1.95903	2.03122e-14	1.37798e-13
hsa-miR-203a-3p	DST	mRNA	-2.13798	2.02641e-34	3.00396e-32	1.95903	2.03122e-14	1.37798e-13
hsa-miR-203a-3p	SFRP1	mRNA	-4.3733	5.38354e-35	8.684e-33	1.95903	2.03122e-14	1.37798e-13
hsa-miR-203a-3p	NIPSNAP3B	mRNA	-1.6234	3.58819e-33	4.05422e-31	1.95903	2.03122e-14	1.37798e-13
hsa-miR-203a-3p	FAM13A	mRNA	-1.63127	2.0389e-40	1.08749e-37	1.95903	2.03122e-14	1.37798e-13
hsa-miR-203a-3p	COL17A1	mRNA	-3.1246	1.94148e-27	9.24823e-26	1.95903	2.03122e-14	1.37798e-13
hsa-miR-203a-3p	EBF1	mRNA	-2.06142	4.67995e-30	3.22377e-28	1.95903	2.03122e-14	1.37798e-13
hsa-miR-203a-3p	TPD52	mRNA	1.71747	5.87193e-21	1.21572e-19	1.95903	2.03122e-14	1.37798e-13
hsa-miR-203a-3p	CNTFR	mRNA	-2.44141	2.44331e-26	9.91774e-25	1.95903	2.03122e-14	1.37798e-13
hsa-miR-203a-3p	SOSTDC1	mRNA	-2.27027	4.58055e-25	1.59845e-23	1.95903	2.03122e-14	1.37798e-13
hsa-miR-203a-3p	LIFR	mRNA	-2.21197	4.81942e-41	2.928e-38	1.95903	2.03122e-14	1.37798e-13
hsa-miR-203a-3p	SIK2	mRNA	-1.81551	6.50878e-33	6.95145e-31	1.95903	2.03122e-14	1.37798e-13
hsa-miR-204-5p	METTL7A	mRNA	-1.72444	1.2049e-37	3.30767e-35	-2.9485	2.92036e-39	4.95292e-37
hsa-miR-204-5p	HCAR2	mRNA	-1.94485	3.77496e-25	1.33365e-23	-2.9485	2.92036e-39	4.95292e-37
hsa-miR-204-5p	KLHL13	mRNA	-1.95726	5.17771e-35	8.42398e-33	-2.9485	2.92036e-39	4.95292e-37
hsa-miR-204-5p	PTGIS	mRNA	-1.68735	2.71104e-21	5.87895e-20	-2.9485	2.92036e-39	4.95292e-37
hsa-miR-204-5p	ADAMTS5	mRNA	-2.44397	1.47517e-57	4.43572e-53	-2.9485	2.92036e-39	4.95292e-37
hsa-miR-204-5p	RRM2	mRNA	2.47391	1.43658e-37	3.85793e-35	-2.9485	2.92036e-39	4.95292e-37
hsa-miR-204-5p	SAMD5	mRNA	-2.00582	1.58547e-33	1.91726e-31	-2.9485	2.92036e-39	4.95292e-37
hsa-miR-204-5p	TGFBR2	mRNA	-1.96742	5.84634e-34	7.73805e-32	-2.9485	2.92036e-39	4.95292e-37
hsa-miR-204-5p	ISM1	mRNA	-1.93872	6.30738e-31	5.00538e-29	-2.9485	2.92036e-39	4.95292e-37
hsa-miR-204-5p	ALPL	mRNA	-1.71878	1.99783e-24	6.34445e-23	-2.9485	2.92036e-39	4.95292e-37
hsa-miR-204-5p	RSPO3	mRNA	-1.72763	1.13932e-31	1.00055e-29	-2.9485	2.92036e-39	4.95292e-37
hsa-miR-205-5p	LIMS2	mRNA	-1.66583	1.22196e-39	5.5819e-37	-1.44792	7.79428e-06	1.87396e-05
hsa-miR-205-5p	SULF1	mRNA	1.88552	3.79647e-30	2.64468e-28	-1.44792	7.79428e-06	1.87396e-05
hsa-miR-205-5p	CENPF	mRNA	2.26808	1.5332e-38	5.4635e-36	-1.44792	7.79428e-06	1.87396e-05
hsa-miR-205-5p	SORBS1	mRNA	-2.76142	5.24228e-31	4.22345e-29	-1.44792	7.79428e-06	1.87396e-05
hsa-miR-205-5p	INHBA	mRNA	2.67867	1.02852e-41	7.05868e-39	-1.44792	7.79428e-06	1.87396e-05
hsa-miR-205-5p	S1PR1	mRNA	-1.73927	5.66873e-27	2.53112e-25	-1.44792	7.79428e-06	1.87396e-05
hsa-miR-205-5p	MMD	mRNA	-1.73026	3.50097e-16	4.10069e-15	-1.44792	7.79428e-06	1.87396e-05
hsa-miR-205-5p	MELK	mRNA	1.91982	1.00776e-33	1.25749e-31	-1.44792	7.79428e-06	1.87396e-05
hsa-miR-205-5p	PI16	mRNA	-3.59626	1.31056e-29	8.39173e-28	-1.44792	7.79428e-06	1.87396e-05
hsa-miR-205-5p	SIK2	mRNA	-1.81551	6.50878e-33	6.95145e-31	-1.44792	7.79428e-06	1.87396e-05
hsa-miR-205-5p	CLDN11	mRNA	-1.93157	1.79155e-35	3.30322e-33	-1.44792	7.79428e-06	1.87396e-05
hsa-miR-205-5p	NFIB	mRNA	-1.99938	1.39385e-28	7.66408e-27	-1.44792	7.79428e-06	1.87396e-05
hsa-miR-205-5p	GPX3	mRNA	-3.2798	2.62401e-26	1.05932e-24	-1.44792	7.79428e-06	1.87396e-05
hsa-miR-205-5p	ACSL1	mRNA	-1.97014	2.2684e-19	3.85274e-18	-1.44792	7.79428e-06	1.87396e-05
hsa-miR-206	RNF150	mRNA	-1.78455	1.38747e-35	2.59695e-33	-0.881377	5.62331e-05	0.000119513
hsa-miR-206	MYLK	mRNA	-2.02341	4.26105e-32	4.03873e-30	-0.881377	5.62331e-05	0.000119513
hsa-miR-206	MRAS	mRNA	-1.95675	8.78976e-33	9.09912e-31	-0.881377	5.62331e-05	0.000119513
hsa-miR-206	MAML2	mRNA	-1.65718	3.47486e-32	3.36236e-30	-0.881377	5.62331e-05	0.000119513
hsa-miR-206	SULF1	mRNA	1.88552	3.79647e-30	2.64468e-28	-0.881377	5.62331e-05	0.000119513
hsa-miR-206	SFRP1	mRNA	-4.3733	5.38354e-35	8.684e-33	-0.881377	5.62331e-05	0.000119513
hsa-miR-206	MMD	mRNA	-1.73026	3.50097e-16	4.10069e-15	-0.881377	5.62331e-05	0.000119513
hsa-miR-206	TGFBR3	mRNA	-2.54213	3.81986e-34	5.22377e-32	-0.881377	5.62331e-05	0.000119513
hsa-miR-206	BMPR1B	mRNA	1.9944	7.38288e-13	6.00021e-12	-0.881377	5.62331e-05	0.000119513
hsa-miR-206	ECM2	mRNA	-1.72339	3.48652e-20	6.55559e-19	-0.881377	5.62331e-05	0.000119513
hsa-miR-206	AKAP12	mRNA	-1.95693	1.68011e-25	6.18322e-24	-0.881377	5.62331e-05	0.000119513
hsa-miR-206	CXCL11	mRNA	1.81729	6.04558e-22	1.41983e-20	-0.881377	5.62331e-05	0.000119513
hsa-miR-206	NGFR	mRNA	-2.10585	2.75092e-29	1.66856e-27	-0.881377	5.62331e-05	0.000119513
hsa-miR-206	FZD4	mRNA	-1.97161	3.72591e-25	1.32136e-23	-0.881377	5.62331e-05	0.000119513
hsa-miR-206	KLF4	mRNA	-2.27927	1.48305e-29	9.34723e-28	-0.881377	5.62331e-05	0.000119513
hsa-miR-206	MET	mRNA	-1.73807	1.39857e-29	8.86e-28	-0.881377	5.62331e-05	0.000119513
hsa-miR-206	FOSB	mRNA	-3.50173	2.62323e-35	4.50078e-33	-0.881377	5.62331e-05	0.000119513
hsa-miR-206	FN1	mRNA	3.2194	2.07653e-37	5.34417e-35	-0.881377	5.62331e-05	0.000119513
hsa-miR-206	CPED1	mRNA	-1.63812	1.31358e-20	2.59356e-19	-0.881377	5.62331e-05	0.000119513
hsa-miR-206	MEOX2	mRNA	-2.21629	7.78819e-35	1.2441e-32	-0.881377	5.62331e-05	0.000119513
hsa-miR-206	RSPO3	mRNA	-1.72763	1.13932e-31	1.00055e-29	-0.881377	5.62331e-05	0.000119513
hsa-miR-206	METTL7A	mRNA	-1.72444	1.2049e-37	3.30767e-35	-0.881377	5.62331e-05	0.000119513
hsa-miR-20b-5p	HLF	mRNA	-2.30487	6.41101e-52	3.39417e-48	0.803883	8.31842e-05	0.000173318
hsa-miR-20b-5p	CXCL14	mRNA	-1.82064	7.77694e-12	5.61644e-11	0.803883	8.31842e-05	0.000173318
hsa-miR-20b-5p	EPAS1	mRNA	-1.60228	8.36945e-24	2.45778e-22	0.803883	8.31842e-05	0.000173318
hsa-miR-20b-5p	SULF1	mRNA	1.88552	3.79647e-30	2.64468e-28	0.803883	8.31842e-05	0.000173318
hsa-miR-20b-5p	LAMP5	mRNA	1.94751	2.51952e-27	1.18524e-25	0.803883	8.31842e-05	0.000173318
hsa-miR-20b-5p	SLC2A4	mRNA	-2.03991	2.69186e-28	1.41705e-26	0.803883	8.31842e-05	0.000173318
hsa-miR-20b-5p	SIK2	mRNA	-1.81551	6.50878e-33	6.95145e-31	0.803883	8.31842e-05	0.000173318
hsa-miR-20b-5p	CNN1	mRNA	-3.15211	1.83793e-33	2.19015e-31	0.803883	8.31842e-05	0.000173318
hsa-miR-20b-5p	LAMA3	mRNA	-1.76549	1.96345e-19	3.36613e-18	0.803883	8.31842e-05	0.000173318
hsa-miR-20b-5p	RND3	mRNA	-1.61737	5.3117e-26	2.09863e-24	0.803883	8.31842e-05	0.000173318
hsa-miR-20b-5p	TGFBR2	mRNA	-1.96742	5.84634e-34	7.73805e-32	0.803883	8.31842e-05	0.000173318
hsa-miR-20b-5p	IGSF10	mRNA	-1.62281	9.17315e-40	4.30325e-37	0.803883	8.31842e-05	0.000173318
hsa-miR-20b-5p	HMGB3	mRNA	1.78438	1.20086e-31	1.04715e-29	0.803883	8.31842e-05	0.000173318
hsa-miR-20b-5p	OSR1	mRNA	-1.80911	4.72685e-33	5.2136e-31	0.803883	8.31842e-05	0.000173318
hsa-miR-20b-5p	ATOH8	mRNA	-1.71959	6.35179e-40	3.05711e-37	0.803883	8.31842e-05	0.000173318
hsa-miR-20b-5p	FZD4	mRNA	-1.97161	3.72591e-25	1.32136e-23	0.803883	8.31842e-05	0.000173318
hsa-miR-20b-5p	EGR2	mRNA	-1.82029	3.43306e-24	1.05148e-22	0.803883	8.31842e-05	0.000173318
hsa-miR-20b-5p	ADAMTS5	mRNA	-2.44397	1.47517e-57	4.43572e-53	0.803883	8.31842e-05	0.000173318
hsa-miR-20b-5p	ISM1	mRNA	-1.93872	6.30738e-31	5.00538e-29	0.803883	8.31842e-05	0.000173318
hsa-miR-20b-5p	RNF150	mRNA	-1.78455	1.38747e-35	2.59695e-33	0.803883	8.31842e-05	0.000173318
hsa-miR-20b-5p	S1PR1	mRNA	-1.73927	5.66873e-27	2.53112e-25	0.803883	8.31842e-05	0.000173318
hsa-miR-20b-5p	SYNM	mRNA	-3.56131	9.70993e-41	5.45227e-38	0.803883	8.31842e-05	0.000173318
hsa-miR-20b-5p	ATP1A2	mRNA	-2.55825	3.19463e-33	3.66542e-31	0.803883	8.31842e-05	0.000173318
hsa-miR-20b-5p	TMTC1	mRNA	-1.88932	2.33886e-35	4.10144e-33	0.803883	8.31842e-05	0.000173318
hsa-miR-20b-5p	NFIB	mRNA	-1.99938	1.39385e-28	7.66408e-27	0.803883	8.31842e-05	0.000173318
hsa-miR-20b-5p	APCDD1	mRNA	-2.06721	2.94024e-39	1.21073e-36	0.803883	8.31842e-05	0.000173318
hsa-miR-20b-5p	TXNIP	mRNA	-1.94049	4.42479e-35	7.32066e-33	0.803883	8.31842e-05	0.000173318
hsa-miR-20b-5p	FOXA1	mRNA	1.71485	9.74929e-10	5.46228e-09	0.803883	8.31842e-05	0.000173318
hsa-miR-20b-5p	TMEM100	mRNA	-2.01454	4.1229e-28	2.1192e-26	0.803883	8.31842e-05	0.000173318
hsa-miR-20b-5p	RASD1	mRNA	-2.09193	5.2347e-20	9.62869e-19	0.803883	8.31842e-05	0.000173318
hsa-miR-20b-5p	RRM2	mRNA	2.47391	1.43658e-37	3.85793e-35	0.803883	8.31842e-05	0.000173318
hsa-miR-20b-5p	WASF3	mRNA	-1.59734	1.12487e-34	1.72263e-32	0.803883	8.31842e-05	0.000173318
hsa-miR-20b-5p	FAM13A	mRNA	-1.63127	2.0389e-40	1.08749e-37	0.803883	8.31842e-05	0.000173318
hsa-miR-20b-5p	EGFR	mRNA	-2.19721	1.42816e-33	1.73534e-31	0.803883	8.31842e-05	0.000173318
hsa-miR-20b-5p	F3	mRNA	-1.91817	1.49187e-29	9.38686e-28	0.803883	8.31842e-05	0.000173318
hsa-miR-20b-5p	PLSCR4	mRNA	-1.69283	2.16472e-34	3.13609e-32	0.803883	8.31842e-05	0.000173318
hsa-miR-20b-5p	KPNA2	mRNA	1.83006	1.0839e-31	9.58694e-30	0.803883	8.31842e-05	0.000173318
hsa-miR-20b-5p	FAT2	mRNA	-1.59672	2.00616e-29	1.24328e-27	0.803883	8.31842e-05	0.000173318
hsa-miR-20b-5p	TNS1	mRNA	-2.4299	6.35333e-33	6.82476e-31	0.803883	8.31842e-05	0.000173318
hsa-miR-21-5p	SPRY2	mRNA	-2.30545	3.3916e-53	2.51385e-49	2.18372	1.74316e-41	7.39099e-39
hsa-miR-21-5p	MATN2	mRNA	-2.72909	1.79871e-43	1.70924e-40	2.18372	1.74316e-41	7.39099e-39
hsa-miR-21-5p	PDZD2	mRNA	-1.63482	1.12428e-26	4.81685e-25	2.18372	1.74316e-41	7.39099e-39
hsa-miR-21-5p	FAM13A	mRNA	-1.63127	2.0389e-40	1.08749e-37	2.18372	1.74316e-41	7.39099e-39
hsa-miR-21-5p	OLR1	mRNA	1.74309	1.09279e-29	7.10506e-28	2.18372	1.74316e-41	7.39099e-39
hsa-miR-21-5p	EGR3	mRNA	-2.13777	1.0136e-23	2.94388e-22	2.18372	1.74316e-41	7.39099e-39
hsa-miR-21-5p	EDNRB	mRNA	-1.62691	4.44873e-32	4.18451e-30	2.18372	1.74316e-41	7.39099e-39
hsa-miR-21-5p	NFIB	mRNA	-1.99938	1.39385e-28	7.66408e-27	2.18372	1.74316e-41	7.39099e-39
hsa-miR-21-5p	LIFR	mRNA	-2.21197	4.81942e-41	2.928e-38	2.18372	1.74316e-41	7.39099e-39
hsa-miR-21-5p	ACVR1C	mRNA	-2.05721	2.15619e-24	6.80682e-23	2.18372	1.74316e-41	7.39099e-39
hsa-miR-21-5p	ESM1	mRNA	1.58904	1.57805e-32	1.57634e-30	2.18372	1.74316e-41	7.39099e-39
hsa-miR-21-5p	CNTFR	mRNA	-2.44141	2.44331e-26	9.91774e-25	2.18372	1.74316e-41	7.39099e-39
hsa-miR-21-5p	TGFBR2	mRNA	-1.96742	5.84634e-34	7.73805e-32	2.18372	1.74316e-41	7.39099e-39
hsa-miR-21-5p	OSR1	mRNA	-1.80911	4.72685e-33	5.2136e-31	2.18372	1.74316e-41	7.39099e-39
hsa-miR-21-5p	DST	mRNA	-2.13798	2.02641e-34	3.00396e-32	2.18372	1.74316e-41	7.39099e-39
hsa-miR-21-5p	PI15	mRNA	-2.56679	8.90463e-23	2.29649e-21	2.18372	1.74316e-41	7.39099e-39
hsa-miR-21-5p	TNS1	mRNA	-2.4299	6.35333e-33	6.82476e-31	2.18372	1.74316e-41	7.39099e-39
hsa-miR-215-5p	MYLK	mRNA	-2.02341	4.26105e-32	4.03873e-30	-0.864362	6.81471e-07	1.83456e-06
hsa-miR-215-5p	TSHZ2	mRNA	-1.82798	1.01052e-43	1.06999e-40	-0.864362	6.81471e-07	1.83456e-06
hsa-miR-215-5p	COL5A1	mRNA	1.93612	2.73056e-23	7.50146e-22	-0.864362	6.81471e-07	1.83456e-06
hsa-miR-215-5p	S1PR1	mRNA	-1.73927	5.66873e-27	2.53112e-25	-0.864362	6.81471e-07	1.83456e-06
hsa-miR-215-5p	DST	mRNA	-2.13798	2.02641e-34	3.00396e-32	-0.864362	6.81471e-07	1.83456e-06
hsa-miR-217-5p	RASD1	mRNA	-2.09193	5.2347e-20	9.62869e-19	-0.705866	4.01974e-07	1.13247e-06
hsa-miR-217-5p	DST	mRNA	-2.13798	2.02641e-34	3.00396e-32	-0.705866	4.01974e-07	1.13247e-06
hsa-miR-217-5p	NDN	mRNA	-1.70645	2.09917e-27	9.97374e-26	-0.705866	4.01974e-07	1.13247e-06
hsa-miR-217-5p	RCAN1	mRNA	-1.75045	2.79153e-21	6.04641e-20	-0.705866	4.01974e-07	1.13247e-06
hsa-miR-217-5p	EGR1	mRNA	-2.73846	7.29655e-33	7.70399e-31	-0.705866	4.01974e-07	1.13247e-06
hsa-miR-217-5p	CACHD1	mRNA	-1.80677	1.91142e-41	1.24276e-38	-0.705866	4.01974e-07	1.13247e-06
hsa-miR-217-5p	RNF150	mRNA	-1.78455	1.38747e-35	2.59695e-33	-0.705866	4.01974e-07	1.13247e-06
hsa-miR-217-5p	ANLN	mRNA	2.14016	2.26945e-35	4.0242e-33	-0.705866	4.01974e-07	1.13247e-06
hsa-miR-217-5p	ZBTB16	mRNA	-1.71814	1.39643e-32	1.39869e-30	-0.705866	4.01974e-07	1.13247e-06
hsa-miR-217-5p	TGFBR2	mRNA	-1.96742	5.84634e-34	7.73805e-32	-0.705866	4.01974e-07	1.13247e-06
hsa-miR-217-5p	WASF3	mRNA	-1.59734	1.12487e-34	1.72263e-32	-0.705866	4.01974e-07	1.13247e-06
hsa-miR-217-5p	CHRDL1	mRNA	-4.04959	9.96794e-36	1.88475e-33	-0.705866	4.01974e-07	1.13247e-06
hsa-miR-217-5p	SIK2	mRNA	-1.81551	6.50878e-33	6.95145e-31	-0.705866	4.01974e-07	1.13247e-06
hsa-miR-217-5p	INHBA	mRNA	2.67867	1.02852e-41	7.05868e-39	-0.705866	4.01974e-07	1.13247e-06
hsa-miR-217-5p	FN1	mRNA	3.2194	2.07653e-37	5.34417e-35	-0.705866	4.01974e-07	1.13247e-06
hsa-miR-218-5p	LYVE1	mRNA	-3.30798	9.32584e-38	2.65858e-35	-1.01436	3.46897e-19	4.20241e-18
hsa-miR-218-5p	GPAM	mRNA	-2.93954	8.48596e-30	5.61589e-28	-1.01436	3.46897e-19	4.20241e-18
hsa-miR-218-5p	HLF	mRNA	-2.30487	6.41101e-52	3.39417e-48	-1.01436	3.46897e-19	4.20241e-18
hsa-miR-218-5p	CNN1	mRNA	-3.15211	1.83793e-33	2.19015e-31	-1.01436	3.46897e-19	4.20241e-18
hsa-miR-218-5p	NAT8L	mRNA	-2.2406	3.80778e-27	1.74865e-25	-1.01436	3.46897e-19	4.20241e-18
hsa-miR-218-5p	KIT	mRNA	-2.88001	2.99733e-26	1.20218e-24	-1.01436	3.46897e-19	4.20241e-18
hsa-miR-218-5p	SORBS1	mRNA	-2.76142	5.24228e-31	4.22345e-29	-1.01436	3.46897e-19	4.20241e-18
hsa-miR-218-5p	LIFR	mRNA	-2.21197	4.81942e-41	2.928e-38	-1.01436	3.46897e-19	4.20241e-18
hsa-miR-218-5p	MME	mRNA	-3.07842	4.01961e-48	7.84036e-45	-1.01436	3.46897e-19	4.20241e-18
hsa-miR-218-5p	FAM13A	mRNA	-1.63127	2.0389e-40	1.08749e-37	-1.01436	3.46897e-19	4.20241e-18
hsa-miR-218-5p	SMYD1	mRNA	-1.95441	1.04856e-28	5.83478e-27	-1.01436	3.46897e-19	4.20241e-18
hsa-miR-218-5p	EBF3	mRNA	-1.60043	2.46071e-29	1.51234e-27	-1.01436	3.46897e-19	4.20241e-18
hsa-miR-218-5p	DST	mRNA	-2.13798	2.02641e-34	3.00396e-32	-1.01436	3.46897e-19	4.20241e-18
hsa-miR-218-5p	EBF1	mRNA	-2.06142	4.67995e-30	3.22377e-28	-1.01436	3.46897e-19	4.20241e-18
hsa-miR-218-5p	WASF3	mRNA	-1.59734	1.12487e-34	1.72263e-32	-1.01436	3.46897e-19	4.20241e-18
hsa-miR-218-5p	COL1A1	mRNA	2.56127	9.01771e-23	2.32242e-21	-1.01436	3.46897e-19	4.20241e-18
hsa-miR-218-5p	ACSL1	mRNA	-1.97014	2.2684e-19	3.85274e-18	-1.01436	3.46897e-19	4.20241e-18
hsa-miR-218-5p	FZD4	mRNA	-1.97161	3.72591e-25	1.32136e-23	-1.01436	3.46897e-19	4.20241e-18
hsa-miR-218-5p	KLHL13	mRNA	-1.95726	5.17771e-35	8.42398e-33	-1.01436	3.46897e-19	4.20241e-18
hsa-miR-218-5p	ZBTB16	mRNA	-1.71814	1.39643e-32	1.39869e-30	-1.01436	3.46897e-19	4.20241e-18
hsa-miR-218-5p	TPD52	mRNA	1.71747	5.87193e-21	1.21572e-19	-1.01436	3.46897e-19	4.20241e-18
hsa-miR-218-5p	PRKAR2B	mRNA	-1.85382	4.62966e-18	6.76559e-17	-1.01436	3.46897e-19	4.20241e-18
hsa-miR-218-5p	LMNB1	mRNA	1.98423	4.38674e-35	7.29026e-33	-1.01436	3.46897e-19	4.20241e-18
hsa-miR-218-5p	SIK2	mRNA	-1.81551	6.50878e-33	6.95145e-31	-1.01436	3.46897e-19	4.20241e-18
hsa-miR-218-5p	TSHZ2	mRNA	-1.82798	1.01052e-43	1.06999e-40	-1.01436	3.46897e-19	4.20241e-18
hsa-miR-218-5p	CHL1	mRNA	-1.94488	2.37723e-40	1.22361e-37	-1.01436	3.46897e-19	4.20241e-18
hsa-miR-218-5p	SYT13	mRNA	1.6288	4.14603e-12	3.10407e-11	-1.01436	3.46897e-19	4.20241e-18
hsa-miR-223-3p	NFIB	mRNA	-1.99938	1.39385e-28	7.66408e-27	-1.18653	1.47672e-12	8.0273e-12
hsa-miR-223-3p	TGFBR3	mRNA	-2.54213	3.81986e-34	5.22377e-32	-1.18653	1.47672e-12	8.0273e-12
hsa-miR-223-3p	SORBS1	mRNA	-2.76142	5.24228e-31	4.22345e-29	-1.18653	1.47672e-12	8.0273e-12
hsa-miR-223-3p	TGFBR2	mRNA	-1.96742	5.84634e-34	7.73805e-32	-1.18653	1.47672e-12	8.0273e-12
hsa-miR-223-3p	HLF	mRNA	-2.30487	6.41101e-52	3.39417e-48	-1.18653	1.47672e-12	8.0273e-12
hsa-miR-223-3p	F3	mRNA	-1.91817	1.49187e-29	9.38686e-28	-1.18653	1.47672e-12	8.0273e-12
hsa-miR-223-3p	FZD4	mRNA	-1.97161	3.72591e-25	1.32136e-23	-1.18653	1.47672e-12	8.0273e-12
hsa-miR-223-3p	KIF4A	mRNA	2.1141	2.37967e-39	1.01369e-36	-1.18653	1.47672e-12	8.0273e-12
hsa-miR-223-3p	FAM83D	mRNA	2.09146	6.22558e-31	4.95107e-29	-1.18653	1.47672e-12	8.0273e-12
hsa-miR-223-3p	EBF3	mRNA	-1.60043	2.46071e-29	1.51234e-27	-1.18653	1.47672e-12	8.0273e-12
hsa-miR-28-3p	DDR2	mRNA	-1.80748	5.05036e-25	1.75249e-23	-0.708712	6.48586e-19	7.6389e-18
hsa-miR-28-3p	EFEMP1	mRNA	-1.99413	3.46032e-25	1.2307e-23	-0.708712	6.48586e-19	7.6389e-18
hsa-miR-28-3p	C15orf48	mRNA	1.64438	1.22302e-15	1.34937e-14	-0.708712	6.48586e-19	7.6389e-18
hsa-miR-28-3p	RSPO3	mRNA	-1.72763	1.13932e-31	1.00055e-29	-0.708712	6.48586e-19	7.6389e-18
hsa-miR-28-3p	SPTBN1	mRNA	-1.64486	7.50653e-33	7.90319e-31	-0.708712	6.48586e-19	7.6389e-18
hsa-miR-28-3p	FOS	mRNA	-2.55699	6.9743e-25	2.36475e-23	-0.708712	6.48586e-19	7.6389e-18
hsa-miR-296-5p	PRELP	mRNA	-1.99388	5.95368e-20	1.0896e-18	-0.8915	8.98756e-10	3.56142e-09
hsa-miR-296-5p	EHD2	mRNA	-1.66918	1.20446e-21	2.73011e-20	-0.8915	8.98756e-10	3.56142e-09
hsa-miR-296-5p	LEP	mRNA	-4.37595	6.7304e-29	3.85516e-27	-0.8915	8.98756e-10	3.56142e-09
hsa-miR-296-5p	NGFR	mRNA	-2.10585	2.75092e-29	1.66856e-27	-0.8915	8.98756e-10	3.56142e-09
hsa-miR-296-5p	CNTFR	mRNA	-2.44141	2.44331e-26	9.91774e-25	-0.8915	8.98756e-10	3.56142e-09
hsa-miR-296-5p	CAPN6	mRNA	-1.64618	1.23846e-19	2.18144e-18	-0.8915	8.98756e-10	3.56142e-09
hsa-miR-299-5p	DST	mRNA	-2.13798	2.02641e-34	3.00396e-32	-1.03385	2.41972e-17	2.33173e-16
hsa-miR-299-5p	ITIH5	mRNA	-2.93231	4.19192e-38	1.30966e-35	-1.03385	2.41972e-17	2.33173e-16
hsa-miR-299-5p	DGAT2	mRNA	-2.40422	1.53232e-21	3.42095e-20	-1.03385	2.41972e-17	2.33173e-16
hsa-miR-299-5p	EDNRB	mRNA	-1.62691	4.44873e-32	4.18451e-30	-1.03385	2.41972e-17	2.33173e-16
hsa-miR-299-5p	RNF150	mRNA	-1.78455	1.38747e-35	2.59695e-33	-1.03385	2.41972e-17	2.33173e-16
hsa-miR-299-5p	SIK2	mRNA	-1.81551	6.50878e-33	6.95145e-31	-1.03385	2.41972e-17	2.33173e-16
hsa-miR-299-5p	SH3BGRL2	mRNA	-1.72571	8.81059e-38	2.56541e-35	-1.03385	2.41972e-17	2.33173e-16
hsa-miR-299-5p	PTGIS	mRNA	-1.68735	2.71104e-21	5.87895e-20	-1.03385	2.41972e-17	2.33173e-16
hsa-miR-299-5p	PI15	mRNA	-2.56679	8.90463e-23	2.29649e-21	-1.03385	2.41972e-17	2.33173e-16
hsa-miR-29a-3p	PRELP	mRNA	-1.99388	5.95368e-20	1.0896e-18	-0.773426	1.9058e-17	1.87921e-16
hsa-miR-29a-3p	COL1A1	mRNA	2.56127	9.01771e-23	2.32242e-21	-0.773426	1.9058e-17	1.87921e-16
hsa-miR-29a-3p	PI15	mRNA	-2.56679	8.90463e-23	2.29649e-21	-0.773426	1.9058e-17	1.87921e-16
hsa-miR-29a-3p	FZD4	mRNA	-1.97161	3.72591e-25	1.32136e-23	-0.773426	1.9058e-17	1.87921e-16
hsa-miR-29a-3p	RNF150	mRNA	-1.78455	1.38747e-35	2.59695e-33	-0.773426	1.9058e-17	1.87921e-16
hsa-miR-29a-3p	CACNG4	mRNA	1.63186	8.09478e-12	5.83076e-11	-0.773426	1.9058e-17	1.87921e-16
hsa-miR-29a-3p	CCNA2	mRNA	1.91491	2.12106e-33	2.48755e-31	-0.773426	1.9058e-17	1.87921e-16
hsa-miR-29a-3p	FOS	mRNA	-2.55699	6.9743e-25	2.36475e-23	-0.773426	1.9058e-17	1.87921e-16
hsa-miR-29a-3p	GPAM	mRNA	-2.93954	8.48596e-30	5.61589e-28	-0.773426	1.9058e-17	1.87921e-16
hsa-miR-29a-3p	CX3CL1	mRNA	-2.8507	9.69921e-39	3.7057e-36	-0.773426	1.9058e-17	1.87921e-16
hsa-miR-29a-3p	COL1A2	mRNA	1.74814	5.71738e-16	6.55791e-15	-0.773426	1.9058e-17	1.87921e-16
hsa-miR-29a-3p	LPL	mRNA	-3.98763	5.9544e-29	3.44797e-27	-0.773426	1.9058e-17	1.87921e-16
hsa-miR-29a-3p	hsa_circRNA_403236	circRNA	0.593476	0.0625	0.104195	-0.773426	1.9058e-17	1.87921e-16
hsa-miR-29a-3p	HAS3	mRNA	-2.16386	5.87759e-30	3.98215e-28	-0.773426	1.9058e-17	1.87921e-16
hsa-miR-29a-3p	CAV2	mRNA	-2.35164	8.04599e-38	2.38548e-35	-0.773426	1.9058e-17	1.87921e-16
hsa-miR-29a-3p	NIPSNAP3B	mRNA	-1.6234	3.58819e-33	4.05422e-31	-0.773426	1.9058e-17	1.87921e-16
hsa-miR-29a-3p	COL5A1	mRNA	1.93612	2.73056e-23	7.50146e-22	-0.773426	1.9058e-17	1.87921e-16
hsa-miR-29a-3p	CA3	mRNA	-2.42071	6.76909e-25	2.29938e-23	-0.773426	1.9058e-17	1.87921e-16
hsa-miR-29a-3p	KCNIP2	mRNA	-3.36991	4.22914e-29	2.48781e-27	-0.773426	1.9058e-17	1.87921e-16
hsa-miR-29a-3p	NDN	mRNA	-1.70645	2.09917e-27	9.97374e-26	-0.773426	1.9058e-17	1.87921e-16
hsa-miR-29a-3p	MFAP2	mRNA	1.78267	5.54947e-29	3.22356e-27	-0.773426	1.9058e-17	1.87921e-16
hsa-miR-29a-3p	KLF4	mRNA	-2.27927	1.48305e-29	9.34723e-28	-0.773426	1.9058e-17	1.87921e-16
hsa-miR-29a-3p	ENPP2	mRNA	-2.48749	9.59429e-34	1.2053e-31	-0.773426	1.9058e-17	1.87921e-16
hsa-miR-29a-3p	MYBL2	mRNA	2.44325	2.43126e-30	1.75297e-28	-0.773426	1.9058e-17	1.87921e-16
hsa-miR-29a-3p	EHD2	mRNA	-1.66918	1.20446e-21	2.73011e-20	-0.773426	1.9058e-17	1.87921e-16
hsa-miR-29a-3p	COL11A1	mRNA	3.81002	4.35447e-38	1.3448e-35	-0.773426	1.9058e-17	1.87921e-16
hsa-miR-29a-3p	LEP	mRNA	-4.37595	6.7304e-29	3.85516e-27	-0.773426	1.9058e-17	1.87921e-16
hsa-miR-29a-3p	NFIB	mRNA	-1.99938	1.39385e-28	7.66408e-27	-0.773426	1.9058e-17	1.87921e-16
hsa-miR-29a-3p	NKAIN1	mRNA	2.24932	1.68967e-18	2.5897e-17	-0.773426	1.9058e-17	1.87921e-16
hsa-miR-29a-3p	ZFP36	mRNA	-2.0158	4.66767e-27	2.10956e-25	-0.773426	1.9058e-17	1.87921e-16
hsa-miR-29a-3p	HLF	mRNA	-2.30487	6.41101e-52	3.39417e-48	-0.773426	1.9058e-17	1.87921e-16
hsa-miR-29a-3p	PDK4	mRNA	-3.35243	1.3362e-37	3.64116e-35	-0.773426	1.9058e-17	1.87921e-16
hsa-miR-29a-3p	COL5A2	mRNA	1.97619	2.70693e-24	8.43014e-23	-0.773426	1.9058e-17	1.87921e-16
hsa-miR-29a-3p	OXTR	mRNA	-3.62772	3.50746e-31	2.8758e-29	-0.773426	1.9058e-17	1.87921e-16
hsa-miR-29a-3p	ADAMTS5	mRNA	-2.44397	1.47517e-57	4.43572e-53	-0.773426	1.9058e-17	1.87921e-16
hsa-miR-29a-3p	SVEP1	mRNA	-2.21318	4.55413e-29	2.65789e-27	-0.773426	1.9058e-17	1.87921e-16
hsa-miR-29a-3p	COL3A1	mRNA	1.78038	6.46148e-16	7.37034e-15	-0.773426	1.9058e-17	1.87921e-16
hsa-miR-29a-3p	LOXL4	mRNA	-1.83566	4.45024e-31	3.60101e-29	-0.773426	1.9058e-17	1.87921e-16
hsa-miR-29a-3p	MEST	mRNA	-1.62945	2.7693e-23	7.59662e-22	-0.773426	1.9058e-17	1.87921e-16
hsa-miR-29b-3p	LOXL4	mRNA	-1.83566	4.45024e-31	3.60101e-29	0.67883	3.71022e-09	1.32196e-08
hsa-miR-29b-3p	LPL	mRNA	-3.98763	5.9544e-29	3.44797e-27	0.67883	3.71022e-09	1.32196e-08
hsa-miR-29b-3p	hsa_circRNA_100921	circRNA	1.33379	0.0625	0.104195	0.67883	3.71022e-09	1.32196e-08
hsa-miR-29b-3p	NIPSNAP3B	mRNA	-1.6234	3.58819e-33	4.05422e-31	0.67883	3.71022e-09	1.32196e-08
hsa-miR-29b-3p	PRELP	mRNA	-1.99388	5.95368e-20	1.0896e-18	0.67883	3.71022e-09	1.32196e-08
hsa-miR-29b-3p	EHD2	mRNA	-1.66918	1.20446e-21	2.73011e-20	0.67883	3.71022e-09	1.32196e-08
hsa-miR-29b-3p	KLF4	mRNA	-2.27927	1.48305e-29	9.34723e-28	0.67883	3.71022e-09	1.32196e-08
hsa-miR-29b-3p	MFAP2	mRNA	1.78267	5.54947e-29	3.22356e-27	0.67883	3.71022e-09	1.32196e-08
hsa-miR-29b-3p	FZD4	mRNA	-1.97161	3.72591e-25	1.32136e-23	0.67883	3.71022e-09	1.32196e-08
hsa-miR-29b-3p	MEST	mRNA	-1.62945	2.7693e-23	7.59662e-22	0.67883	3.71022e-09	1.32196e-08
hsa-miR-29b-3p	GPAM	mRNA	-2.93954	8.48596e-30	5.61589e-28	0.67883	3.71022e-09	1.32196e-08
hsa-miR-29b-3p	ENPP2	mRNA	-2.48749	9.59429e-34	1.2053e-31	0.67883	3.71022e-09	1.32196e-08
hsa-miR-29b-3p	NKAIN1	mRNA	2.24932	1.68967e-18	2.5897e-17	0.67883	3.71022e-09	1.32196e-08
hsa-miR-29b-3p	OXTR	mRNA	-3.62772	3.50746e-31	2.8758e-29	0.67883	3.71022e-09	1.32196e-08
hsa-miR-29b-3p	PI15	mRNA	-2.56679	8.90463e-23	2.29649e-21	0.67883	3.71022e-09	1.32196e-08
hsa-miR-29b-3p	HAS3	mRNA	-2.16386	5.87759e-30	3.98215e-28	0.67883	3.71022e-09	1.32196e-08
hsa-miR-29b-3p	CACNG4	mRNA	1.63186	8.09478e-12	5.83076e-11	0.67883	3.71022e-09	1.32196e-08
hsa-miR-29b-3p	SVEP1	mRNA	-2.21318	4.55413e-29	2.65789e-27	0.67883	3.71022e-09	1.32196e-08
hsa-miR-29b-3p	FOS	mRNA	-2.55699	6.9743e-25	2.36475e-23	0.67883	3.71022e-09	1.32196e-08
hsa-miR-29b-3p	LEP	mRNA	-4.37595	6.7304e-29	3.85516e-27	0.67883	3.71022e-09	1.32196e-08
hsa-miR-29b-3p	MYBL2	mRNA	2.44325	2.43126e-30	1.75297e-28	0.67883	3.71022e-09	1.32196e-08
hsa-miR-29b-3p	CCNA2	mRNA	1.91491	2.12106e-33	2.48755e-31	0.67883	3.71022e-09	1.32196e-08
hsa-miR-29b-3p	COL3A1	mRNA	1.78038	6.46148e-16	7.37034e-15	0.67883	3.71022e-09	1.32196e-08
hsa-miR-29b-3p	HLF	mRNA	-2.30487	6.41101e-52	3.39417e-48	0.67883	3.71022e-09	1.32196e-08
hsa-miR-29b-3p	NFIB	mRNA	-1.99938	1.39385e-28	7.66408e-27	0.67883	3.71022e-09	1.32196e-08
hsa-miR-29b-3p	RNF150	mRNA	-1.78455	1.38747e-35	2.59695e-33	0.67883	3.71022e-09	1.32196e-08
hsa-miR-29b-3p	CAV2	mRNA	-2.35164	8.04599e-38	2.38548e-35	0.67883	3.71022e-09	1.32196e-08
hsa-miR-29b-3p	COL5A1	mRNA	1.93612	2.73056e-23	7.50146e-22	0.67883	3.71022e-09	1.32196e-08
hsa-miR-29b-3p	NDN	mRNA	-1.70645	2.09917e-27	9.97374e-26	0.67883	3.71022e-09	1.32196e-08
hsa-miR-29b-3p	CA3	mRNA	-2.42071	6.76909e-25	2.29938e-23	0.67883	3.71022e-09	1.32196e-08
hsa-miR-29b-3p	COL5A2	mRNA	1.97619	2.70693e-24	8.43014e-23	0.67883	3.71022e-09	1.32196e-08
hsa-miR-29b-3p	KCNIP2	mRNA	-3.36991	4.22914e-29	2.48781e-27	0.67883	3.71022e-09	1.32196e-08
hsa-miR-29b-3p	PDK4	mRNA	-3.35243	1.3362e-37	3.64116e-35	0.67883	3.71022e-09	1.32196e-08
hsa-miR-29b-3p	ADAMTS5	mRNA	-2.44397	1.47517e-57	4.43572e-53	0.67883	3.71022e-09	1.32196e-08
hsa-miR-29b-3p	COL1A2	mRNA	1.74814	5.71738e-16	6.55791e-15	0.67883	3.71022e-09	1.32196e-08
hsa-miR-29b-3p	CX3CL1	mRNA	-2.8507	9.69921e-39	3.7057e-36	0.67883	3.71022e-09	1.32196e-08
hsa-miR-29b-3p	COL11A1	mRNA	3.81002	4.35447e-38	1.3448e-35	0.67883	3.71022e-09	1.32196e-08
hsa-miR-29b-3p	ZFP36	mRNA	-2.0158	4.66767e-27	2.10956e-25	0.67883	3.71022e-09	1.32196e-08
hsa-miR-29b-3p	COL1A1	mRNA	2.56127	9.01771e-23	2.32242e-21	0.67883	3.71022e-09	1.32196e-08
hsa-miR-301a-3p	MEOX2	mRNA	-2.21629	7.78819e-35	1.2441e-32	1.44048	9.97674e-17	9.0003e-16
hsa-miR-301a-3p	MET	mRNA	-1.73807	1.39857e-29	8.86e-28	1.44048	9.97674e-17	9.0003e-16
hsa-miR-301a-3p	S1PR1	mRNA	-1.73927	5.66873e-27	2.53112e-25	1.44048	9.97674e-17	9.0003e-16
hsa-miR-301a-3p	KIT	mRNA	-2.88001	2.99733e-26	1.20218e-24	1.44048	9.97674e-17	9.0003e-16
hsa-miR-301a-3p	NDRG2	mRNA	-2.58374	5.74749e-42	4.26004e-39	1.44048	9.97674e-17	9.0003e-16
hsa-miR-301a-3p	EBF3	mRNA	-1.60043	2.46071e-29	1.51234e-27	1.44048	9.97674e-17	9.0003e-16
hsa-miR-301a-3p	hsa_circRNA_407041	circRNA	-0.763626	0.0625	0.104195	1.44048	9.97674e-17	9.0003e-16
hsa-miR-301a-3p	NPNT	mRNA	1.61237	1.83937e-16	2.22477e-15	1.44048	9.97674e-17	9.0003e-16
hsa-miR-301a-3p	SYNM	mRNA	-3.56131	9.70993e-41	5.45227e-38	1.44048	9.97674e-17	9.0003e-16
hsa-miR-301a-3p	SULF1	mRNA	1.88552	3.79647e-30	2.64468e-28	1.44048	9.97674e-17	9.0003e-16
hsa-miR-301a-3p	HOXA5	mRNA	-2.12671	2.06663e-46	2.94574e-43	1.44048	9.97674e-17	9.0003e-16
hsa-miR-301a-3p	hsa_circRNA_102908	circRNA	0.65152	0.0625	0.104195	1.44048	9.97674e-17	9.0003e-16
hsa-miR-301a-3p	CEP55	mRNA	2.07633	1.82401e-37	4.82841e-35	1.44048	9.97674e-17	9.0003e-16
hsa-miR-301a-3p	CAV2	mRNA	-2.35164	8.04599e-38	2.38548e-35	1.44048	9.97674e-17	9.0003e-16
hsa-miR-301a-3p	TGFBR2	mRNA	-1.96742	5.84634e-34	7.73805e-32	1.44048	9.97674e-17	9.0003e-16
hsa-miR-301a-3p	APCDD1	mRNA	-2.06721	2.94024e-39	1.21073e-36	1.44048	9.97674e-17	9.0003e-16
hsa-miR-301a-3p	F3	mRNA	-1.91817	1.49187e-29	9.38686e-28	1.44048	9.97674e-17	9.0003e-16
hsa-miR-301a-3p	INHBA	mRNA	2.67867	1.02852e-41	7.05868e-39	1.44048	9.97674e-17	9.0003e-16
hsa-miR-301a-3p	RASD1	mRNA	-2.09193	5.2347e-20	9.62869e-19	1.44048	9.97674e-17	9.0003e-16
hsa-miR-301a-3p	SIK2	mRNA	-1.81551	6.50878e-33	6.95145e-31	1.44048	9.97674e-17	9.0003e-16
hsa-miR-301a-3p	NFIB	mRNA	-1.99938	1.39385e-28	7.66408e-27	1.44048	9.97674e-17	9.0003e-16
hsa-miR-301a-3p	ACVR1C	mRNA	-2.05721	2.15619e-24	6.80682e-23	1.44048	9.97674e-17	9.0003e-16
hsa-miR-301a-3p	EGR3	mRNA	-2.13777	1.0136e-23	2.94388e-22	1.44048	9.97674e-17	9.0003e-16
hsa-miR-301a-3p	CCNA2	mRNA	1.91491	2.12106e-33	2.48755e-31	1.44048	9.97674e-17	9.0003e-16
hsa-miR-301a-3p	HLF	mRNA	-2.30487	6.41101e-52	3.39417e-48	1.44048	9.97674e-17	9.0003e-16
hsa-miR-301a-3p	ZBTB16	mRNA	-1.71814	1.39643e-32	1.39869e-30	1.44048	9.97674e-17	9.0003e-16
hsa-miR-301a-3p	PPARG	mRNA	-2.32769	1.02355e-28	5.70415e-27	1.44048	9.97674e-17	9.0003e-16
hsa-miR-301a-3p	FAM13A	mRNA	-1.63127	2.0389e-40	1.08749e-37	1.44048	9.97674e-17	9.0003e-16
hsa-miR-301a-3p	TP63	mRNA	-2.09054	5.31754e-26	2.0987e-24	1.44048	9.97674e-17	9.0003e-16
hsa-miR-301a-3p	ACSL1	mRNA	-1.97014	2.2684e-19	3.85274e-18	1.44048	9.97674e-17	9.0003e-16
hsa-miR-301a-3p	TXNIP	mRNA	-1.94049	4.42479e-35	7.32066e-33	1.44048	9.97674e-17	9.0003e-16
hsa-miR-301b-3p	APCDD1	mRNA	-2.06721	2.94024e-39	1.21073e-36	0.682335	1.65532e-13	9.8853e-13
hsa-miR-301b-3p	TXNIP	mRNA	-1.94049	4.42479e-35	7.32066e-33	0.682335	1.65532e-13	9.8853e-13
hsa-miR-301b-3p	NDRG2	mRNA	-2.58374	5.74749e-42	4.26004e-39	0.682335	1.65532e-13	9.8853e-13
hsa-miR-301b-3p	CEP55	mRNA	2.07633	1.82401e-37	4.82841e-35	0.682335	1.65532e-13	9.8853e-13
hsa-miR-301b-3p	KIT	mRNA	-2.88001	2.99733e-26	1.20218e-24	0.682335	1.65532e-13	9.8853e-13
hsa-miR-301b-3p	NPNT	mRNA	1.61237	1.83937e-16	2.22477e-15	0.682335	1.65532e-13	9.8853e-13
hsa-miR-301b-3p	PPARG	mRNA	-2.32769	1.02355e-28	5.70415e-27	0.682335	1.65532e-13	9.8853e-13
hsa-miR-301b-3p	TP63	mRNA	-2.09054	5.31754e-26	2.0987e-24	0.682335	1.65532e-13	9.8853e-13
hsa-miR-301b-3p	SIK2	mRNA	-1.81551	6.50878e-33	6.95145e-31	0.682335	1.65532e-13	9.8853e-13
hsa-miR-301b-3p	CCNA2	mRNA	1.91491	2.12106e-33	2.48755e-31	0.682335	1.65532e-13	9.8853e-13
hsa-miR-301b-3p	HOXA5	mRNA	-2.12671	2.06663e-46	2.94574e-43	0.682335	1.65532e-13	9.8853e-13
hsa-miR-301b-3p	TGFBR2	mRNA	-1.96742	5.84634e-34	7.73805e-32	0.682335	1.65532e-13	9.8853e-13
hsa-miR-301b-3p	ACSL1	mRNA	-1.97014	2.2684e-19	3.85274e-18	0.682335	1.65532e-13	9.8853e-13
hsa-miR-301b-3p	SULF1	mRNA	1.88552	3.79647e-30	2.64468e-28	0.682335	1.65532e-13	9.8853e-13
hsa-miR-301b-3p	hsa_circRNA_102908	circRNA	0.65152	0.0625	0.104195	0.682335	1.65532e-13	9.8853e-13
hsa-miR-301b-3p	MEOX2	mRNA	-2.21629	7.78819e-35	1.2441e-32	0.682335	1.65532e-13	9.8853e-13
hsa-miR-301b-3p	FAM13A	mRNA	-1.63127	2.0389e-40	1.08749e-37	0.682335	1.65532e-13	9.8853e-13
hsa-miR-301b-3p	ZBTB16	mRNA	-1.71814	1.39643e-32	1.39869e-30	0.682335	1.65532e-13	9.8853e-13
hsa-miR-301b-3p	CAV2	mRNA	-2.35164	8.04599e-38	2.38548e-35	0.682335	1.65532e-13	9.8853e-13
hsa-miR-301b-3p	EBF3	mRNA	-1.60043	2.46071e-29	1.51234e-27	0.682335	1.65532e-13	9.8853e-13
hsa-miR-301b-3p	EGR3	mRNA	-2.13777	1.0136e-23	2.94388e-22	0.682335	1.65532e-13	9.8853e-13
hsa-miR-301b-3p	F3	mRNA	-1.91817	1.49187e-29	9.38686e-28	0.682335	1.65532e-13	9.8853e-13
hsa-miR-301b-3p	MET	mRNA	-1.73807	1.39857e-29	8.86e-28	0.682335	1.65532e-13	9.8853e-13
hsa-miR-301b-3p	RASD1	mRNA	-2.09193	5.2347e-20	9.62869e-19	0.682335	1.65532e-13	9.8853e-13
hsa-miR-301b-3p	NFIB	mRNA	-1.99938	1.39385e-28	7.66408e-27	0.682335	1.65532e-13	9.8853e-13
hsa-miR-301b-3p	INHBA	mRNA	2.67867	1.02852e-41	7.05868e-39	0.682335	1.65532e-13	9.8853e-13
hsa-miR-301b-3p	SYNM	mRNA	-3.56131	9.70993e-41	5.45227e-38	0.682335	1.65532e-13	9.8853e-13
hsa-miR-301b-3p	S1PR1	mRNA	-1.73927	5.66873e-27	2.53112e-25	0.682335	1.65532e-13	9.8853e-13
hsa-miR-301b-3p	ACVR1C	mRNA	-2.05721	2.15619e-24	6.80682e-23	0.682335	1.65532e-13	9.8853e-13
hsa-miR-301b-3p	HLF	mRNA	-2.30487	6.41101e-52	3.39417e-48	0.682335	1.65532e-13	9.8853e-13
hsa-miR-30a-5p	INHBA	mRNA	2.67867	1.02852e-41	7.05868e-39	-0.734766	8.02862e-06	1.92324e-05
hsa-miR-30a-5p	VCAN	mRNA	1.85254	1.83054e-24	5.84828e-23	-0.734766	8.02862e-06	1.92324e-05
hsa-miR-30a-5p	FOXA1	mRNA	1.71485	9.74929e-10	5.46228e-09	-0.734766	8.02862e-06	1.92324e-05
hsa-miR-30a-5p	MMD	mRNA	-1.73026	3.50097e-16	4.10069e-15	-0.734766	8.02862e-06	1.92324e-05
hsa-miR-30a-5p	LEPR	mRNA	-1.9224	1.16497e-37	3.24614e-35	-0.734766	8.02862e-06	1.92324e-05
hsa-miR-30a-5p	CALB2	mRNA	-2.21092	3.54328e-17	4.69482e-16	-0.734766	8.02862e-06	1.92324e-05
hsa-miR-30a-5p	PITX1	mRNA	2.10747	1.47059e-31	1.27336e-29	-0.734766	8.02862e-06	1.92324e-05
hsa-miR-30a-5p	EDNRB	mRNA	-1.62691	4.44873e-32	4.18451e-30	-0.734766	8.02862e-06	1.92324e-05
hsa-miR-30a-5p	JAM2	mRNA	-1.62605	1.0272e-36	2.27952e-34	-0.734766	8.02862e-06	1.92324e-05
hsa-miR-30a-5p	MYBL2	mRNA	2.44325	2.43126e-30	1.75297e-28	-0.734766	8.02862e-06	1.92324e-05
hsa-miR-30a-5p	EBF3	mRNA	-1.60043	2.46071e-29	1.51234e-27	-0.734766	8.02862e-06	1.92324e-05
hsa-miR-30a-5p	RCAN1	mRNA	-1.75045	2.79153e-21	6.04641e-20	-0.734766	8.02862e-06	1.92324e-05
hsa-miR-30a-5p	CTHRC1	mRNA	2.53695	2.59309e-32	2.56952e-30	-0.734766	8.02862e-06	1.92324e-05
hsa-miR-30a-5p	ADAMTS5	mRNA	-2.44397	1.47517e-57	4.43572e-53	-0.734766	8.02862e-06	1.92324e-05
hsa-miR-30a-5p	DMD	mRNA	-2.13365	1.83937e-48	3.98107e-45	-0.734766	8.02862e-06	1.92324e-05
hsa-miR-30a-5p	ABI3BP	mRNA	-1.66681	1.97185e-21	4.3369e-20	-0.734766	8.02862e-06	1.92324e-05
hsa-miR-30a-5p	SLC7A10	mRNA	-1.98149	1.61304e-23	4.55289e-22	-0.734766	8.02862e-06	1.92324e-05
hsa-miR-30a-5p	TNXB	mRNA	-2.86721	1.55908e-37	4.1568e-35	-0.734766	8.02862e-06	1.92324e-05
hsa-miR-30a-5p	NFIB	mRNA	-1.99938	1.39385e-28	7.66408e-27	-0.734766	8.02862e-06	1.92324e-05
hsa-miR-30a-5p	FAM13A	mRNA	-1.63127	2.0389e-40	1.08749e-37	-0.734766	8.02862e-06	1.92324e-05
hsa-miR-30a-5p	HMGB3	mRNA	1.78438	1.20086e-31	1.04715e-29	-0.734766	8.02862e-06	1.92324e-05
hsa-miR-30a-5p	LIFR	mRNA	-2.21197	4.81942e-41	2.928e-38	-0.734766	8.02862e-06	1.92324e-05
hsa-miR-30a-5p	CYYR1	mRNA	-1.80174	2.02139e-36	4.35539e-34	-0.734766	8.02862e-06	1.92324e-05
hsa-miR-30a-5p	NCALD	mRNA	-1.71862	3.23897e-24	9.94502e-23	-0.734766	8.02862e-06	1.92324e-05
hsa-miR-30a-5p	OXTR	mRNA	-3.62772	3.50746e-31	2.8758e-29	-0.734766	8.02862e-06	1.92324e-05
hsa-miR-30a-5p	HLF	mRNA	-2.30487	6.41101e-52	3.39417e-48	-0.734766	8.02862e-06	1.92324e-05
hsa-miR-30a-5p	CHL1	mRNA	-1.94488	2.37723e-40	1.22361e-37	-0.734766	8.02862e-06	1.92324e-05
hsa-miR-30a-5p	RASD1	mRNA	-2.09193	5.2347e-20	9.62869e-19	-0.734766	8.02862e-06	1.92324e-05
hsa-miR-30a-5p	CACHD1	mRNA	-1.80677	1.91142e-41	1.24276e-38	-0.734766	8.02862e-06	1.92324e-05
hsa-miR-30a-5p	CAT	mRNA	-1.66154	3.22446e-28	1.68783e-26	-0.734766	8.02862e-06	1.92324e-05
hsa-miR-32-5p	S1PR1	mRNA	-1.73927	5.66873e-27	2.53112e-25	1.20269	1.09867e-16	9.80712e-16
hsa-miR-32-5p	COL5A1	mRNA	1.93612	2.73056e-23	7.50146e-22	1.20269	1.09867e-16	9.80712e-16
hsa-miR-32-5p	CENPF	mRNA	2.26808	1.5332e-38	5.4635e-36	1.20269	1.09867e-16	9.80712e-16
hsa-miR-32-5p	PDZD2	mRNA	-1.63482	1.12428e-26	4.81685e-25	1.20269	1.09867e-16	9.80712e-16
hsa-miR-32-5p	SIK2	mRNA	-1.81551	6.50878e-33	6.95145e-31	1.20269	1.09867e-16	9.80712e-16
hsa-miR-32-5p	SOSTDC1	mRNA	-2.27027	4.58055e-25	1.59845e-23	1.20269	1.09867e-16	9.80712e-16
hsa-miR-32-5p	CLDN11	mRNA	-1.93157	1.79155e-35	3.30322e-33	1.20269	1.09867e-16	9.80712e-16
hsa-miR-32-5p	NFIB	mRNA	-1.99938	1.39385e-28	7.66408e-27	1.20269	1.09867e-16	9.80712e-16
hsa-miR-32-5p	PRKAR2B	mRNA	-1.85382	4.62966e-18	6.76559e-17	1.20269	1.09867e-16	9.80712e-16
hsa-miR-32-5p	ESRP1	mRNA	1.78638	4.69487e-20	8.69091e-19	1.20269	1.09867e-16	9.80712e-16
hsa-miR-32-5p	RNF150	mRNA	-1.78455	1.38747e-35	2.59695e-33	1.20269	1.09867e-16	9.80712e-16
hsa-miR-32-5p	MYLK	mRNA	-2.02341	4.26105e-32	4.03873e-30	1.20269	1.09867e-16	9.80712e-16
hsa-miR-32-5p	COL1A2	mRNA	1.74814	5.71738e-16	6.55791e-15	1.20269	1.09867e-16	9.80712e-16
hsa-miR-32-5p	KLF4	mRNA	-2.27927	1.48305e-29	9.34723e-28	1.20269	1.09867e-16	9.80712e-16
hsa-miR-32-5p	AURKA	mRNA	1.9794	9.85483e-36	1.87292e-33	1.20269	1.09867e-16	9.80712e-16
hsa-miR-32-5p	CDKN1C	mRNA	-2.03781	9.64711e-35	1.49591e-32	1.20269	1.09867e-16	9.80712e-16
hsa-miR-32-5p	NPNT	mRNA	1.61237	1.83937e-16	2.22477e-15	1.20269	1.09867e-16	9.80712e-16
hsa-miR-32-5p	MGLL	mRNA	-1.92082	5.09136e-23	1.35941e-21	1.20269	1.09867e-16	9.80712e-16
hsa-miR-32-5p	ASPN	mRNA	1.79455	5.60558e-14	5.13833e-13	1.20269	1.09867e-16	9.80712e-16
hsa-miR-32-5p	DUSP1	mRNA	-1.95401	1.14663e-25	4.31411e-24	1.20269	1.09867e-16	9.80712e-16
hsa-miR-32-5p	PCOLCE2	mRNA	-3.24049	1.1288e-26	4.83066e-25	1.20269	1.09867e-16	9.80712e-16
hsa-miR-32-5p	EGR2	mRNA	-1.82029	3.43306e-24	1.05148e-22	1.20269	1.09867e-16	9.80712e-16
hsa-miR-32-5p	GPRC5A	mRNA	2.01999	1.09689e-23	3.17584e-22	1.20269	1.09867e-16	9.80712e-16
hsa-miR-32-5p	HAS3	mRNA	-2.16386	5.87759e-30	3.98215e-28	1.20269	1.09867e-16	9.80712e-16
hsa-miR-32-5p	MMD	mRNA	-1.73026	3.50097e-16	4.10069e-15	1.20269	1.09867e-16	9.80712e-16
hsa-miR-326	MEST	mRNA	-1.62945	2.7693e-23	7.59662e-22	-0.781809	3.02546e-08	9.79232e-08
hsa-miR-326	IGSF10	mRNA	-1.62281	9.17315e-40	4.30325e-37	-0.781809	3.02546e-08	9.79232e-08
hsa-miR-326	CSRNP1	mRNA	-1.66977	5.91514e-27	2.6348e-25	-0.781809	3.02546e-08	9.79232e-08
hsa-miR-326	EGR3	mRNA	-2.13777	1.0136e-23	2.94388e-22	-0.781809	3.02546e-08	9.79232e-08
hsa-miR-326	ADAM33	mRNA	-1.93992	2.56497e-47	4.13295e-44	-0.781809	3.02546e-08	9.79232e-08
hsa-miR-326	NGFR	mRNA	-2.10585	2.75092e-29	1.66856e-27	-0.781809	3.02546e-08	9.79232e-08
hsa-miR-326	HSD11B1	mRNA	-1.60357	6.72675e-15	6.87326e-14	-0.781809	3.02546e-08	9.79232e-08
hsa-miR-326	KCNIP2	mRNA	-3.36991	4.22914e-29	2.48781e-27	-0.781809	3.02546e-08	9.79232e-08
hsa-miR-326	NKAIN1	mRNA	2.24932	1.68967e-18	2.5897e-17	-0.781809	3.02546e-08	9.79232e-08
hsa-miR-326	CHL1	mRNA	-1.94488	2.37723e-40	1.22361e-37	-0.781809	3.02546e-08	9.79232e-08
hsa-miR-326	SEMA3G	mRNA	-2.49623	1.72079e-31	1.48308e-29	-0.781809	3.02546e-08	9.79232e-08
hsa-miR-326	CNN1	mRNA	-3.15211	1.83793e-33	2.19015e-31	-0.781809	3.02546e-08	9.79232e-08
hsa-miR-326	FGF1	mRNA	-1.74028	2.01671e-38	7.05089e-36	-0.781809	3.02546e-08	9.79232e-08
hsa-miR-326	CHRDL1	mRNA	-4.04959	9.96794e-36	1.88475e-33	-0.781809	3.02546e-08	9.79232e-08
hsa-miR-326	FZD4	mRNA	-1.97161	3.72591e-25	1.32136e-23	-0.781809	3.02546e-08	9.79232e-08
hsa-miR-328-3p	LMOD1	mRNA	-2.62722	6.16628e-47	9.52177e-44	-0.597702	8.27487e-06	1.97664e-05
hsa-miR-328-3p	CA3	mRNA	-2.42071	6.76909e-25	2.29938e-23	-0.597702	8.27487e-06	1.97664e-05
hsa-miR-328-3p	LYVE1	mRNA	-3.30798	9.32584e-38	2.65858e-35	-0.597702	8.27487e-06	1.97664e-05
hsa-miR-328-3p	FAXDC2	mRNA	-1.97592	2.15597e-37	5.47263e-35	-0.597702	8.27487e-06	1.97664e-05
hsa-miR-328-3p	ESRP1	mRNA	1.78638	4.69487e-20	8.69091e-19	-0.597702	8.27487e-06	1.97664e-05
hsa-miR-329-3p	CHRDL1	mRNA	-4.04959	9.96794e-36	1.88475e-33	-0.685462	7.27701e-12	3.54649e-11
hsa-miR-329-3p	SMYD1	mRNA	-1.95441	1.04856e-28	5.83478e-27	-0.685462	7.27701e-12	3.54649e-11
hsa-miR-329-3p	MYLK	mRNA	-2.02341	4.26105e-32	4.03873e-30	-0.685462	7.27701e-12	3.54649e-11
hsa-miR-329-3p	NPNT	mRNA	1.61237	1.83937e-16	2.22477e-15	-0.685462	7.27701e-12	3.54649e-11
hsa-miR-329-3p	SIK2	mRNA	-1.81551	6.50878e-33	6.95145e-31	-0.685462	7.27701e-12	3.54649e-11
hsa-miR-329-3p	PRELP	mRNA	-1.99388	5.95368e-20	1.0896e-18	-0.685462	7.27701e-12	3.54649e-11
hsa-miR-330-5p	HSD11B1	mRNA	-1.60357	6.72675e-15	6.87326e-14	0.730733	6.00015e-12	2.94111e-11
hsa-miR-330-5p	CHRDL1	mRNA	-4.04959	9.96794e-36	1.88475e-33	0.730733	6.00015e-12	2.94111e-11
hsa-miR-330-5p	SEMA3G	mRNA	-2.49623	1.72079e-31	1.48308e-29	0.730733	6.00015e-12	2.94111e-11
hsa-miR-330-5p	MEST	mRNA	-1.62945	2.7693e-23	7.59662e-22	0.730733	6.00015e-12	2.94111e-11
hsa-miR-330-5p	ADAM33	mRNA	-1.93992	2.56497e-47	4.13295e-44	0.730733	6.00015e-12	2.94111e-11
hsa-miR-330-5p	EGR3	mRNA	-2.13777	1.0136e-23	2.94388e-22	0.730733	6.00015e-12	2.94111e-11
hsa-miR-330-5p	NGFR	mRNA	-2.10585	2.75092e-29	1.66856e-27	0.730733	6.00015e-12	2.94111e-11
hsa-miR-330-5p	CHL1	mRNA	-1.94488	2.37723e-40	1.22361e-37	0.730733	6.00015e-12	2.94111e-11
hsa-miR-330-5p	CNN1	mRNA	-3.15211	1.83793e-33	2.19015e-31	0.730733	6.00015e-12	2.94111e-11
hsa-miR-330-5p	NKAIN1	mRNA	2.24932	1.68967e-18	2.5897e-17	0.730733	6.00015e-12	2.94111e-11
hsa-miR-330-5p	FZD4	mRNA	-1.97161	3.72591e-25	1.32136e-23	0.730733	6.00015e-12	2.94111e-11
hsa-miR-330-5p	FGF1	mRNA	-1.74028	2.01671e-38	7.05089e-36	0.730733	6.00015e-12	2.94111e-11
hsa-miR-330-5p	IGSF10	mRNA	-1.62281	9.17315e-40	4.30325e-37	0.730733	6.00015e-12	2.94111e-11
hsa-miR-330-5p	KCNIP2	mRNA	-3.36991	4.22914e-29	2.48781e-27	0.730733	6.00015e-12	2.94111e-11
hsa-miR-330-5p	CSRNP1	mRNA	-1.66977	5.91514e-27	2.6348e-25	0.730733	6.00015e-12	2.94111e-11
hsa-miR-331-3p	ATOH8	mRNA	-1.71959	6.35179e-40	3.05711e-37	1.32678	2.8023e-22	4.8497e-21
hsa-miR-331-3p	FZD4	mRNA	-1.97161	3.72591e-25	1.32136e-23	1.32678	2.8023e-22	4.8497e-21
hsa-miR-331-3p	RNF150	mRNA	-1.78455	1.38747e-35	2.59695e-33	1.32678	2.8023e-22	4.8497e-21
hsa-miR-335-3p	hsa_circRNA_403236	circRNA	0.593476	0.0625	0.104195	-1.97219	1.20245e-21	1.96092e-20
hsa-miR-335-5p	MAOB	mRNA	-2.18408	2.78787e-18	4.17955e-17	-2.24618	7.31878e-28	2.38705e-26
hsa-miR-335-5p	ACVR1C	mRNA	-2.05721	2.15619e-24	6.80682e-23	-2.24618	7.31878e-28	2.38705e-26
hsa-miR-335-5p	SIK2	mRNA	-1.81551	6.50878e-33	6.95145e-31	-2.24618	7.31878e-28	2.38705e-26
hsa-miR-337-3p	hsa_circRNA_403236	circRNA	0.593476	0.0625	0.104195	-1.68631	6.84373e-24	1.56851e-22
hsa-miR-33a-5p	S1PR1	mRNA	-1.73927	5.66873e-27	2.53112e-25	1.51328	4.73996e-15	3.55707e-14
hsa-miR-33a-5p	AKAP12	mRNA	-1.95693	1.68011e-25	6.18322e-24	1.51328	4.73996e-15	3.55707e-14
hsa-miR-33a-5p	EBF1	mRNA	-2.06142	4.67995e-30	3.22377e-28	1.51328	4.73996e-15	3.55707e-14
hsa-miR-33a-5p	TNS4	mRNA	-1.69694	1.91582e-14	1.85525e-13	1.51328	4.73996e-15	3.55707e-14
hsa-miR-33a-5p	EDNRB	mRNA	-1.62691	4.44873e-32	4.18451e-30	1.51328	4.73996e-15	3.55707e-14
hsa-miR-33a-5p	DST	mRNA	-2.13798	2.02641e-34	3.00396e-32	1.51328	4.73996e-15	3.55707e-14
hsa-miR-33a-5p	RCAN1	mRNA	-1.75045	2.79153e-21	6.04641e-20	1.51328	4.73996e-15	3.55707e-14
hsa-miR-33a-5p	HAS3	mRNA	-2.16386	5.87759e-30	3.98215e-28	1.51328	4.73996e-15	3.55707e-14
hsa-miR-33a-5p	GHR	mRNA	-2.21608	9.01824e-30	5.91533e-28	1.51328	4.73996e-15	3.55707e-14
hsa-miR-33a-5p	TSHZ2	mRNA	-1.82798	1.01052e-43	1.06999e-40	1.51328	4.73996e-15	3.55707e-14
hsa-miR-33a-5p	VCAN	mRNA	1.85254	1.83054e-24	5.84828e-23	1.51328	4.73996e-15	3.55707e-14
hsa-miR-33b-5p	AKAP12	mRNA	-1.95693	1.68011e-25	6.18322e-24	1.88944	2.9782e-23	6.15978e-22
hsa-miR-33b-5p	HAS3	mRNA	-2.16386	5.87759e-30	3.98215e-28	1.88944	2.9782e-23	6.15978e-22
hsa-miR-33b-5p	VCAN	mRNA	1.85254	1.83054e-24	5.84828e-23	1.88944	2.9782e-23	6.15978e-22
hsa-miR-33b-5p	EDNRB	mRNA	-1.62691	4.44873e-32	4.18451e-30	1.88944	2.9782e-23	6.15978e-22
hsa-miR-33b-5p	TSHZ2	mRNA	-1.82798	1.01052e-43	1.06999e-40	1.88944	2.9782e-23	6.15978e-22
hsa-miR-33b-5p	DST	mRNA	-2.13798	2.02641e-34	3.00396e-32	1.88944	2.9782e-23	6.15978e-22
hsa-miR-33b-5p	GHR	mRNA	-2.21608	9.01824e-30	5.91533e-28	1.88944	2.9782e-23	6.15978e-22
hsa-miR-33b-5p	EBF1	mRNA	-2.06142	4.67995e-30	3.22377e-28	1.88944	2.9782e-23	6.15978e-22
hsa-miR-33b-5p	TNS4	mRNA	-1.69694	1.91582e-14	1.85525e-13	1.88944	2.9782e-23	6.15978e-22
hsa-miR-33b-5p	S1PR1	mRNA	-1.73927	5.66873e-27	2.53112e-25	1.88944	2.9782e-23	6.15978e-22
hsa-miR-33b-5p	RCAN1	mRNA	-1.75045	2.79153e-21	6.04641e-20	1.88944	2.9782e-23	6.15978e-22
hsa-miR-340-5p	ANGPTL1	mRNA	-1.9808	7.94618e-32	7.25334e-30	0.693551	1.68325e-10	7.20909e-10
hsa-miR-340-5p	ADAMTS1	mRNA	-2.16827	2.04134e-35	3.69034e-33	0.693551	1.68325e-10	7.20909e-10
hsa-miR-340-5p	VCAN	mRNA	1.85254	1.83054e-24	5.84828e-23	0.693551	1.68325e-10	7.20909e-10
hsa-miR-340-5p	F3	mRNA	-1.91817	1.49187e-29	9.38686e-28	0.693551	1.68325e-10	7.20909e-10
hsa-miR-340-5p	PRKAR2B	mRNA	-1.85382	4.62966e-18	6.76559e-17	0.693551	1.68325e-10	7.20909e-10
hsa-miR-340-5p	CXCL14	mRNA	-1.82064	7.77694e-12	5.61644e-11	0.693551	1.68325e-10	7.20909e-10
hsa-miR-340-5p	HSD11B1	mRNA	-1.60357	6.72675e-15	6.87326e-14	0.693551	1.68325e-10	7.20909e-10
hsa-miR-340-5p	S1PR1	mRNA	-1.73927	5.66873e-27	2.53112e-25	0.693551	1.68325e-10	7.20909e-10
hsa-miR-340-5p	TNS1	mRNA	-2.4299	6.35333e-33	6.82476e-31	0.693551	1.68325e-10	7.20909e-10
hsa-miR-340-5p	MAML2	mRNA	-1.65718	3.47486e-32	3.36236e-30	0.693551	1.68325e-10	7.20909e-10
hsa-miR-340-5p	CHL1	mRNA	-1.94488	2.37723e-40	1.22361e-37	0.693551	1.68325e-10	7.20909e-10
hsa-miR-340-5p	IGSF10	mRNA	-1.62281	9.17315e-40	4.30325e-37	0.693551	1.68325e-10	7.20909e-10
hsa-miR-340-5p	KIT	mRNA	-2.88001	2.99733e-26	1.20218e-24	0.693551	1.68325e-10	7.20909e-10
hsa-miR-340-5p	NPNT	mRNA	1.61237	1.83937e-16	2.22477e-15	0.693551	1.68325e-10	7.20909e-10
hsa-miR-340-5p	DMD	mRNA	-2.13365	1.83937e-48	3.98107e-45	0.693551	1.68325e-10	7.20909e-10
hsa-miR-340-5p	CAV2	mRNA	-2.35164	8.04599e-38	2.38548e-35	0.693551	1.68325e-10	7.20909e-10
hsa-miR-340-5p	ACVR1C	mRNA	-2.05721	2.15619e-24	6.80682e-23	0.693551	1.68325e-10	7.20909e-10
hsa-miR-340-5p	LIFR	mRNA	-2.21197	4.81942e-41	2.928e-38	0.693551	1.68325e-10	7.20909e-10
hsa-miR-340-5p	LDB2	mRNA	-1.60596	2.06074e-35	3.70732e-33	0.693551	1.68325e-10	7.20909e-10
hsa-miR-340-5p	EPAS1	mRNA	-1.60228	8.36945e-24	2.45778e-22	0.693551	1.68325e-10	7.20909e-10
hsa-miR-340-5p	ZBTB16	mRNA	-1.71814	1.39643e-32	1.39869e-30	0.693551	1.68325e-10	7.20909e-10
hsa-miR-340-5p	PI15	mRNA	-2.56679	8.90463e-23	2.29649e-21	0.693551	1.68325e-10	7.20909e-10
hsa-miR-340-5p	HAS3	mRNA	-2.16386	5.87759e-30	3.98215e-28	0.693551	1.68325e-10	7.20909e-10
hsa-miR-340-5p	ADAMTS5	mRNA	-2.44397	1.47517e-57	4.43572e-53	0.693551	1.68325e-10	7.20909e-10
hsa-miR-340-5p	NKAIN1	mRNA	2.24932	1.68967e-18	2.5897e-17	0.693551	1.68325e-10	7.20909e-10
hsa-miR-340-5p	MET	mRNA	-1.73807	1.39857e-29	8.86e-28	0.693551	1.68325e-10	7.20909e-10
hsa-miR-340-5p	DDR2	mRNA	-1.80748	5.05036e-25	1.75249e-23	0.693551	1.68325e-10	7.20909e-10
hsa-miR-340-5p	CLDN11	mRNA	-1.93157	1.79155e-35	3.30322e-33	0.693551	1.68325e-10	7.20909e-10
hsa-miR-340-5p	PDK4	mRNA	-3.35243	1.3362e-37	3.64116e-35	0.693551	1.68325e-10	7.20909e-10
hsa-miR-340-5p	KRT5	mRNA	-3.41811	7.27229e-21	1.48819e-19	0.693551	1.68325e-10	7.20909e-10
hsa-miR-340-5p	PPP1R12B	mRNA	-1.63767	2.05408e-40	1.08749e-37	0.693551	1.68325e-10	7.20909e-10
hsa-miR-340-5p	EDNRB	mRNA	-1.62691	4.44873e-32	4.18451e-30	0.693551	1.68325e-10	7.20909e-10
hsa-miR-340-5p	MYLK	mRNA	-2.02341	4.26105e-32	4.03873e-30	0.693551	1.68325e-10	7.20909e-10
hsa-miR-340-5p	POSTN	mRNA	2.40978	6.9435e-30	4.67866e-28	0.693551	1.68325e-10	7.20909e-10
hsa-miR-340-5p	MATN3	mRNA	1.73122	5.65087e-26	2.21142e-24	0.693551	1.68325e-10	7.20909e-10
hsa-miR-340-5p	RNF150	mRNA	-1.78455	1.38747e-35	2.59695e-33	0.693551	1.68325e-10	7.20909e-10
hsa-miR-340-5p	FGF2	mRNA	-2.17678	5.35956e-34	7.14479e-32	0.693551	1.68325e-10	7.20909e-10
hsa-miR-342-3p	ID4	mRNA	-2.63838	8.78485e-30	5.78271e-28	1.38876	1.25889e-14	8.82263e-14
hsa-miR-342-3p	FOSB	mRNA	-3.50173	2.62323e-35	4.50078e-33	1.38876	1.25889e-14	8.82263e-14
hsa-miR-342-3p	INHBA	mRNA	2.67867	1.02852e-41	7.05868e-39	1.38876	1.25889e-14	8.82263e-14
hsa-miR-342-3p	LRRC15	mRNA	3.12638	8.57392e-35	1.36373e-32	1.38876	1.25889e-14	8.82263e-14
hsa-miR-3613-5p	hsa_circRNA_103493	circRNA	0.913329	0.0625	0.104195	1.16177	1.02211e-18	1.17128e-17
hsa-miR-365a-3p	EPAS1	mRNA	-1.60228	8.36945e-24	2.45778e-22	-1.18793	5.55577e-17	5.14098e-16
hsa-miR-365a-3p	S100A14	mRNA	2.20296	1.54914e-17	2.14861e-16	-1.18793	5.55577e-17	5.14098e-16
hsa-miR-365a-3p	NFIB	mRNA	-1.99938	1.39385e-28	7.66408e-27	-1.18793	5.55577e-17	5.14098e-16
hsa-miR-365a-3p	MYLK	mRNA	-2.02341	4.26105e-32	4.03873e-30	-1.18793	5.55577e-17	5.14098e-16
hsa-miR-365a-3p	FGF1	mRNA	-1.74028	2.01671e-38	7.05089e-36	-1.18793	5.55577e-17	5.14098e-16
hsa-miR-365a-3p	RASD1	mRNA	-2.09193	5.2347e-20	9.62869e-19	-1.18793	5.55577e-17	5.14098e-16
hsa-miR-365a-3p	ADAMTS1	mRNA	-2.16827	2.04134e-35	3.69034e-33	-1.18793	5.55577e-17	5.14098e-16
hsa-miR-365a-3p	EFEMP1	mRNA	-1.99413	3.46032e-25	1.2307e-23	-1.18793	5.55577e-17	5.14098e-16
hsa-miR-365b-3p	FGF1	mRNA	-1.74028	2.01671e-38	7.05089e-36	-1.18801	5.57748e-17	5.14098e-16
hsa-miR-365b-3p	ADAMTS1	mRNA	-2.16827	2.04134e-35	3.69034e-33	-1.18801	5.57748e-17	5.14098e-16
hsa-miR-365b-3p	RASD1	mRNA	-2.09193	5.2347e-20	9.62869e-19	-1.18801	5.57748e-17	5.14098e-16
hsa-miR-365b-3p	S100A14	mRNA	2.20296	1.54914e-17	2.14861e-16	-1.18801	5.57748e-17	5.14098e-16
hsa-miR-365b-3p	EPAS1	mRNA	-1.60228	8.36945e-24	2.45778e-22	-1.18801	5.57748e-17	5.14098e-16
hsa-miR-365b-3p	EFEMP1	mRNA	-1.99413	3.46032e-25	1.2307e-23	-1.18801	5.57748e-17	5.14098e-16
hsa-miR-365b-3p	NFIB	mRNA	-1.99938	1.39385e-28	7.66408e-27	-1.18801	5.57748e-17	5.14098e-16
hsa-miR-365b-3p	MYLK	mRNA	-2.02341	4.26105e-32	4.03873e-30	-1.18801	5.57748e-17	5.14098e-16
hsa-miR-3664-5p	hsa_circRNA_001543	circRNA	-0.750757	0.0625	0.104195	0.617777	9.84366e-11	4.3028e-10
hsa-miR-370-5p	COL5A1	mRNA	1.93612	2.73056e-23	7.50146e-22	-0.972954	2.88107e-14	1.90871e-13
hsa-miR-370-5p	ADAMTS5	mRNA	-2.44397	1.47517e-57	4.43572e-53	-0.972954	2.88107e-14	1.90871e-13
hsa-miR-370-5p	TPD52	mRNA	1.71747	5.87193e-21	1.21572e-19	-0.972954	2.88107e-14	1.90871e-13
hsa-miR-370-5p	ZBTB16	mRNA	-1.71814	1.39643e-32	1.39869e-30	-0.972954	2.88107e-14	1.90871e-13
hsa-miR-370-5p	ATP1A2	mRNA	-2.55825	3.19463e-33	3.66542e-31	-0.972954	2.88107e-14	1.90871e-13
hsa-miR-370-5p	GPD1	mRNA	-4.55118	3.09075e-30	2.17762e-28	-0.972954	2.88107e-14	1.90871e-13
hsa-miR-370-5p	EGR3	mRNA	-2.13777	1.0136e-23	2.94388e-22	-0.972954	2.88107e-14	1.90871e-13
hsa-miR-370-5p	MME	mRNA	-3.07842	4.01961e-48	7.84036e-45	-0.972954	2.88107e-14	1.90871e-13
hsa-miR-375-3p	KLF4	mRNA	-2.27927	1.48305e-29	9.34723e-28	2.0652	5.6931e-12	2.80683e-11
hsa-miR-375-3p	IGSF10	mRNA	-1.62281	9.17315e-40	4.30325e-37	2.0652	5.6931e-12	2.80683e-11
hsa-miR-375-3p	DST	mRNA	-2.13798	2.02641e-34	3.00396e-32	2.0652	5.6931e-12	2.80683e-11
hsa-miR-375-3p	GALNT15	mRNA	-2.11007	1.57351e-27	7.57329e-26	2.0652	5.6931e-12	2.80683e-11
hsa-miR-375-3p	FZD4	mRNA	-1.97161	3.72591e-25	1.32136e-23	2.0652	5.6931e-12	2.80683e-11
hsa-miR-375-3p	HOXA5	mRNA	-2.12671	2.06663e-46	2.94574e-43	2.0652	5.6931e-12	2.80683e-11
hsa-miR-375-3p	EBF3	mRNA	-1.60043	2.46071e-29	1.51234e-27	2.0652	5.6931e-12	2.80683e-11
hsa-miR-376c-3p	KPNA2	mRNA	1.83006	1.0839e-31	9.58694e-30	-1.10854	5.09359e-16	4.19356e-15
hsa-miR-376c-3p	TMEM132C	mRNA	-2.48898	6.33765e-33	6.82476e-31	-1.10854	5.09359e-16	4.19356e-15
hsa-miR-376c-3p	TGFBR3	mRNA	-2.54213	3.81986e-34	5.22377e-32	-1.10854	5.09359e-16	4.19356e-15
hsa-miR-376c-3p	ACSL1	mRNA	-1.97014	2.2684e-19	3.85274e-18	-1.10854	5.09359e-16	4.19356e-15
hsa-miR-376c-3p	NFIB	mRNA	-1.99938	1.39385e-28	7.66408e-27	-1.10854	5.09359e-16	4.19356e-15
hsa-miR-378a-3p	GSTM5	mRNA	-1.67239	1.15928e-24	3.81215e-23	-1.83077	4.48879e-24	1.11956e-22
hsa-miR-378a-5p	hsa_circRNA_403236	circRNA	0.593476	0.0625	0.104195	-2.1144	7.76441e-26	2.27042e-24
hsa-miR-378c	GSTM5	mRNA	-1.67239	1.15928e-24	3.81215e-23	-1.55159	4.76592e-24	1.15472e-22
hsa-miR-378d	GSTM5	mRNA	-1.67239	1.15928e-24	3.81215e-23	-0.735703	2.26612e-14	1.51313e-13
hsa-miR-379-5p	ACACB	mRNA	-2.6247	1.58823e-33	1.91726e-31	-1.34178	6.43629e-23	1.21288e-21
hsa-miR-379-5p	ZBTB16	mRNA	-1.71814	1.39643e-32	1.39869e-30	-1.34178	6.43629e-23	1.21288e-21
hsa-miR-379-5p	TPD52	mRNA	1.71747	5.87193e-21	1.21572e-19	-1.34178	6.43629e-23	1.21288e-21
hsa-miR-381-3p	COL3A1	mRNA	1.78038	6.46148e-16	7.37034e-15	-1.54314	4.11457e-31	1.8364e-29
hsa-miR-381-3p	MATN2	mRNA	-2.72909	1.79871e-43	1.70924e-40	-1.54314	4.11457e-31	1.8364e-29
hsa-miR-381-3p	ASF1B	mRNA	2.16471	2.46391e-41	1.57435e-38	-1.54314	4.11457e-31	1.8364e-29
hsa-miR-381-3p	SORBS1	mRNA	-2.76142	5.24228e-31	4.22345e-29	-1.54314	4.11457e-31	1.8364e-29
hsa-miR-381-3p	SIK2	mRNA	-1.81551	6.50878e-33	6.95145e-31	-1.54314	4.11457e-31	1.8364e-29
hsa-miR-381-3p	EXO1	mRNA	1.59288	1.58885e-32	1.58287e-30	-1.54314	4.11457e-31	1.8364e-29
hsa-miR-381-3p	SLC34A2	mRNA	-1.72408	3.87716e-12	2.91515e-11	-1.54314	4.11457e-31	1.8364e-29
hsa-miR-381-3p	PI15	mRNA	-2.56679	8.90463e-23	2.29649e-21	-1.54314	4.11457e-31	1.8364e-29
hsa-miR-381-3p	ABI3BP	mRNA	-1.66681	1.97185e-21	4.3369e-20	-1.54314	4.11457e-31	1.8364e-29
hsa-miR-381-3p	KIF11	mRNA	1.80655	3.91695e-35	6.56843e-33	-1.54314	4.11457e-31	1.8364e-29
hsa-miR-381-3p	DDR2	mRNA	-1.80748	5.05036e-25	1.75249e-23	-1.54314	4.11457e-31	1.8364e-29
hsa-miR-381-3p	AKAP12	mRNA	-1.95693	1.68011e-25	6.18322e-24	-1.54314	4.11457e-31	1.8364e-29
hsa-miR-381-3p	CCNA2	mRNA	1.91491	2.12106e-33	2.48755e-31	-1.54314	4.11457e-31	1.8364e-29
hsa-miR-381-3p	WASF3	mRNA	-1.59734	1.12487e-34	1.72263e-32	-1.54314	4.11457e-31	1.8364e-29
hsa-miR-381-3p	F3	mRNA	-1.91817	1.49187e-29	9.38686e-28	-1.54314	4.11457e-31	1.8364e-29
hsa-miR-381-3p	COL11A1	mRNA	3.81002	4.35447e-38	1.3448e-35	-1.54314	4.11457e-31	1.8364e-29
hsa-miR-381-3p	FGF1	mRNA	-1.74028	2.01671e-38	7.05089e-36	-1.54314	4.11457e-31	1.8364e-29
hsa-miR-381-3p	EBF1	mRNA	-2.06142	4.67995e-30	3.22377e-28	-1.54314	4.11457e-31	1.8364e-29
hsa-miR-381-3p	ZBTB16	mRNA	-1.71814	1.39643e-32	1.39869e-30	-1.54314	4.11457e-31	1.8364e-29
hsa-miR-381-3p	TPD52	mRNA	1.71747	5.87193e-21	1.21572e-19	-1.54314	4.11457e-31	1.8364e-29
hsa-miR-381-3p	VCAN	mRNA	1.85254	1.83054e-24	5.84828e-23	-1.54314	4.11457e-31	1.8364e-29
hsa-miR-381-3p	MAML2	mRNA	-1.65718	3.47486e-32	3.36236e-30	-1.54314	4.11457e-31	1.8364e-29
hsa-miR-383-5p	EPAS1	mRNA	-1.60228	8.36945e-24	2.45778e-22	-1.63229	7.40136e-24	1.65167e-22
hsa-miR-383-5p	NNAT	mRNA	-2.16946	2.06625e-22	5.13928e-21	-1.63229	7.40136e-24	1.65167e-22
hsa-miR-383-5p	CLEC3A	mRNA	1.70113	1.00293e-06	3.81802e-06	-1.63229	7.40136e-24	1.65167e-22
hsa-miR-383-5p	DUSP1	mRNA	-1.95401	1.14663e-25	4.31411e-24	-1.63229	7.40136e-24	1.65167e-22
hsa-miR-383-5p	FOS	mRNA	-2.55699	6.9743e-25	2.36475e-23	-1.63229	7.40136e-24	1.65167e-22
hsa-miR-383-5p	UBE2T	mRNA	2.4244	2.96187e-40	1.48333e-37	-1.63229	7.40136e-24	1.65167e-22
hsa-miR-410-3p	TGFBR2	mRNA	-1.96742	5.84634e-34	7.73805e-32	-0.963568	2.19204e-12	1.14744e-11
hsa-miR-410-3p	HLF	mRNA	-2.30487	6.41101e-52	3.39417e-48	-0.963568	2.19204e-12	1.14744e-11
hsa-miR-410-3p	NFIB	mRNA	-1.99938	1.39385e-28	7.66408e-27	-0.963568	2.19204e-12	1.14744e-11
hsa-miR-410-3p	PRKAR2B	mRNA	-1.85382	4.62966e-18	6.76559e-17	-0.963568	2.19204e-12	1.14744e-11
hsa-miR-410-3p	CCNA2	mRNA	1.91491	2.12106e-33	2.48755e-31	-0.963568	2.19204e-12	1.14744e-11
hsa-miR-410-3p	KIT	mRNA	-2.88001	2.99733e-26	1.20218e-24	-0.963568	2.19204e-12	1.14744e-11
hsa-miR-410-3p	ACVR1C	mRNA	-2.05721	2.15619e-24	6.80682e-23	-0.963568	2.19204e-12	1.14744e-11
hsa-miR-410-3p	CPED1	mRNA	-1.63812	1.31358e-20	2.59356e-19	-0.963568	2.19204e-12	1.14744e-11
hsa-miR-410-3p	PDZD2	mRNA	-1.63482	1.12428e-26	4.81685e-25	-0.963568	2.19204e-12	1.14744e-11
hsa-miR-410-3p	hsa_circRNA_102908	circRNA	0.65152	0.0625	0.104195	-0.963568	2.19204e-12	1.14744e-11
hsa-miR-410-3p	ESM1	mRNA	1.58904	1.57805e-32	1.57634e-30	-0.963568	2.19204e-12	1.14744e-11
hsa-miR-410-3p	SLC34A2	mRNA	-1.72408	3.87716e-12	2.91515e-11	-0.963568	2.19204e-12	1.14744e-11
hsa-miR-410-3p	TNS1	mRNA	-2.4299	6.35333e-33	6.82476e-31	-0.963568	2.19204e-12	1.14744e-11
hsa-miR-410-3p	MAML2	mRNA	-1.65718	3.47486e-32	3.36236e-30	-0.963568	2.19204e-12	1.14744e-11
hsa-miR-410-3p	TMTC1	mRNA	-1.88932	2.33886e-35	4.10144e-33	-0.963568	2.19204e-12	1.14744e-11
hsa-miR-410-3p	FOSB	mRNA	-3.50173	2.62323e-35	4.50078e-33	-0.963568	2.19204e-12	1.14744e-11
hsa-miR-410-3p	RNF150	mRNA	-1.78455	1.38747e-35	2.59695e-33	-0.963568	2.19204e-12	1.14744e-11
hsa-miR-410-3p	SLIT3	mRNA	-1.85302	1.51927e-26	6.36927e-25	-0.963568	2.19204e-12	1.14744e-11
hsa-miR-411-5p	KPNA2	mRNA	1.83006	1.0839e-31	9.58694e-30	-0.994613	2.76174e-15	2.12905e-14
hsa-miR-411-5p	MAML2	mRNA	-1.65718	3.47486e-32	3.36236e-30	-0.994613	2.76174e-15	2.12905e-14
hsa-miR-411-5p	DUSP1	mRNA	-1.95401	1.14663e-25	4.31411e-24	-0.994613	2.76174e-15	2.12905e-14
hsa-miR-411-5p	FZD4	mRNA	-1.97161	3.72591e-25	1.32136e-23	-0.994613	2.76174e-15	2.12905e-14
hsa-miR-411-5p	TGFBR2	mRNA	-1.96742	5.84634e-34	7.73805e-32	-0.994613	2.76174e-15	2.12905e-14
hsa-miR-424-5p	G0S2	mRNA	-3.96791	5.7504e-27	2.5645e-25	0.756246	1.20091e-05	2.79006e-05
hsa-miR-424-5p	NRN1	mRNA	-1.97231	5.12415e-31	4.13728e-29	0.756246	1.20091e-05	2.79006e-05
hsa-miR-424-5p	KANK1	mRNA	-1.59174	2.17478e-34	3.13609e-32	0.756246	1.20091e-05	2.79006e-05
hsa-miR-424-5p	ADRB2	mRNA	-1.74389	1.46566e-38	5.31831e-36	0.756246	1.20091e-05	2.79006e-05
hsa-miR-424-5p	ANLN	mRNA	2.14016	2.26945e-35	4.0242e-33	0.756246	1.20091e-05	2.79006e-05
hsa-miR-424-5p	SNCG	mRNA	-2.42188	1.68032e-21	3.73338e-20	0.756246	1.20091e-05	2.79006e-05
hsa-miR-424-5p	ACACB	mRNA	-2.6247	1.58823e-33	1.91726e-31	0.756246	1.20091e-05	2.79006e-05
hsa-miR-424-5p	CX3CL1	mRNA	-2.8507	9.69921e-39	3.7057e-36	0.756246	1.20091e-05	2.79006e-05
hsa-miR-424-5p	CSRNP1	mRNA	-1.66977	5.91514e-27	2.6348e-25	0.756246	1.20091e-05	2.79006e-05
hsa-miR-424-5p	FGF2	mRNA	-2.17678	5.35956e-34	7.14479e-32	0.756246	1.20091e-05	2.79006e-05
hsa-miR-424-5p	PLSCR4	mRNA	-1.69283	2.16472e-34	3.13609e-32	0.756246	1.20091e-05	2.79006e-05
hsa-miR-424-5p	FZD4	mRNA	-1.97161	3.72591e-25	1.32136e-23	0.756246	1.20091e-05	2.79006e-05
hsa-miR-424-5p	PID1	mRNA	-1.7214	3.44758e-29	2.06409e-27	0.756246	1.20091e-05	2.79006e-05
hsa-miR-424-5p	CXCL10	mRNA	2.50249	6.45887e-26	2.50121e-24	0.756246	1.20091e-05	2.79006e-05
hsa-miR-424-5p	MRAS	mRNA	-1.95675	8.78976e-33	9.09912e-31	0.756246	1.20091e-05	2.79006e-05
hsa-miR-424-5p	TNMD	mRNA	-2.30301	6.73511e-31	5.29943e-29	0.756246	1.20091e-05	2.79006e-05
hsa-miR-424-5p	SCN4B	mRNA	-2.03318	4.33508e-49	1.14756e-45	0.756246	1.20091e-05	2.79006e-05
hsa-miR-424-5p	NAT8L	mRNA	-2.2406	3.80778e-27	1.74865e-25	0.756246	1.20091e-05	2.79006e-05
hsa-miR-424-5p	RSPO3	mRNA	-1.72763	1.13932e-31	1.00055e-29	0.756246	1.20091e-05	2.79006e-05
hsa-miR-424-5p	CAPN6	mRNA	-1.64618	1.23846e-19	2.18144e-18	0.756246	1.20091e-05	2.79006e-05
hsa-miR-424-5p	PDK4	mRNA	-3.35243	1.3362e-37	3.64116e-35	0.756246	1.20091e-05	2.79006e-05
hsa-miR-424-5p	ADAMTS5	mRNA	-2.44397	1.47517e-57	4.43572e-53	0.756246	1.20091e-05	2.79006e-05
hsa-miR-424-5p	TMEM100	mRNA	-2.01454	4.1229e-28	2.1192e-26	0.756246	1.20091e-05	2.79006e-05
hsa-miR-424-5p	MYLK	mRNA	-2.02341	4.26105e-32	4.03873e-30	0.756246	1.20091e-05	2.79006e-05
hsa-miR-424-5p	MEOX2	mRNA	-2.21629	7.78819e-35	1.2441e-32	0.756246	1.20091e-05	2.79006e-05
hsa-miR-424-5p	LRRC15	mRNA	3.12638	8.57392e-35	1.36373e-32	0.756246	1.20091e-05	2.79006e-05
hsa-miR-424-5p	WIF1	mRNA	-2.17648	2.36267e-20	4.52276e-19	0.756246	1.20091e-05	2.79006e-05
hsa-miR-424-5p	LTBP4	mRNA	-1.90555	2.6301e-37	6.47577e-35	0.756246	1.20091e-05	2.79006e-05
hsa-miR-424-5p	TGFBR3	mRNA	-2.54213	3.81986e-34	5.22377e-32	0.756246	1.20091e-05	2.79006e-05
hsa-miR-424-5p	ESRP1	mRNA	1.78638	4.69487e-20	8.69091e-19	0.756246	1.20091e-05	2.79006e-05
hsa-miR-424-5p	TXNIP	mRNA	-1.94049	4.42479e-35	7.32066e-33	0.756246	1.20091e-05	2.79006e-05
hsa-miR-424-5p	PRELP	mRNA	-1.99388	5.95368e-20	1.0896e-18	0.756246	1.20091e-05	2.79006e-05
hsa-miR-424-5p	CEP55	mRNA	2.07633	1.82401e-37	4.82841e-35	0.756246	1.20091e-05	2.79006e-05
hsa-miR-424-5p	SVEP1	mRNA	-2.21318	4.55413e-29	2.65789e-27	0.756246	1.20091e-05	2.79006e-05
hsa-miR-424-5p	CDK1	mRNA	2.20357	1.03176e-37	2.91886e-35	0.756246	1.20091e-05	2.79006e-05
hsa-miR-424-5p	GHR	mRNA	-2.21608	9.01824e-30	5.91533e-28	0.756246	1.20091e-05	2.79006e-05
hsa-miR-424-5p	SH3BGRL2	mRNA	-1.72571	8.81059e-38	2.56541e-35	0.756246	1.20091e-05	2.79006e-05
hsa-miR-424-5p	CNN1	mRNA	-3.15211	1.83793e-33	2.19015e-31	0.756246	1.20091e-05	2.79006e-05
hsa-miR-424-5p	LIPE	mRNA	-3.49264	4.3281e-27	1.97293e-25	0.756246	1.20091e-05	2.79006e-05
hsa-miR-424-5p	FGF1	mRNA	-1.74028	2.01671e-38	7.05089e-36	0.756246	1.20091e-05	2.79006e-05
hsa-miR-424-5p	ZBTB16	mRNA	-1.71814	1.39643e-32	1.39869e-30	0.756246	1.20091e-05	2.79006e-05
hsa-miR-424-5p	AKAP12	mRNA	-1.95693	1.68011e-25	6.18322e-24	0.756246	1.20091e-05	2.79006e-05
hsa-miR-424-5p	TRIM29	mRNA	-2.04638	1.34238e-19	2.35441e-18	0.756246	1.20091e-05	2.79006e-05
hsa-miR-425-5p	SLIT3	mRNA	-1.85302	1.51927e-26	6.36927e-25	0.925578	1.11106e-08	3.70936e-08
hsa-miR-425-5p	TGFBR2	mRNA	-1.96742	5.84634e-34	7.73805e-32	0.925578	1.11106e-08	3.70936e-08
hsa-miR-425-5p	hsa_circRNA_407041	circRNA	-0.763626	0.0625	0.104195	0.925578	1.11106e-08	3.70936e-08
hsa-miR-425-5p	RNF150	mRNA	-1.78455	1.38747e-35	2.59695e-33	0.925578	1.11106e-08	3.70936e-08
hsa-miR-425-5p	S1PR1	mRNA	-1.73927	5.66873e-27	2.53112e-25	0.925578	1.11106e-08	3.70936e-08
hsa-miR-425-5p	FZD4	mRNA	-1.97161	3.72591e-25	1.32136e-23	0.925578	1.11106e-08	3.70936e-08
hsa-miR-429	JUN	mRNA	-1.59407	8.81432e-30	5.79182e-28	2.68678	1.38156e-23	2.92892e-22
hsa-miR-429	SIK2	mRNA	-1.81551	6.50878e-33	6.95145e-31	2.68678	1.38156e-23	2.92892e-22
hsa-miR-429	NDN	mRNA	-1.70645	2.09917e-27	9.97374e-26	2.68678	1.38156e-23	2.92892e-22
hsa-miR-429	ACVR1C	mRNA	-2.05721	2.15619e-24	6.80682e-23	2.68678	1.38156e-23	2.92892e-22
hsa-miR-429	RND3	mRNA	-1.61737	5.3117e-26	2.09863e-24	2.68678	1.38156e-23	2.92892e-22
hsa-miR-429	HMGB3	mRNA	1.78438	1.20086e-31	1.04715e-29	2.68678	1.38156e-23	2.92892e-22
hsa-miR-429	PRKAR2B	mRNA	-1.85382	4.62966e-18	6.76559e-17	2.68678	1.38156e-23	2.92892e-22
hsa-miR-429	ZBTB16	mRNA	-1.71814	1.39643e-32	1.39869e-30	2.68678	1.38156e-23	2.92892e-22
hsa-miR-429	CPED1	mRNA	-1.63812	1.31358e-20	2.59356e-19	2.68678	1.38156e-23	2.92892e-22
hsa-miR-429	CACHD1	mRNA	-1.80677	1.91142e-41	1.24276e-38	2.68678	1.38156e-23	2.92892e-22
hsa-miR-429	HOXA5	mRNA	-2.12671	2.06663e-46	2.94574e-43	2.68678	1.38156e-23	2.92892e-22
hsa-miR-429	FN1	mRNA	3.2194	2.07653e-37	5.34417e-35	2.68678	1.38156e-23	2.92892e-22
hsa-miR-429	HLF	mRNA	-2.30487	6.41101e-52	3.39417e-48	2.68678	1.38156e-23	2.92892e-22
hsa-miR-429	EGR3	mRNA	-2.13777	1.0136e-23	2.94388e-22	2.68678	1.38156e-23	2.92892e-22
hsa-miR-429	MYZAP	mRNA	-1.98304	4.24765e-29	2.49474e-27	2.68678	1.38156e-23	2.92892e-22
hsa-miR-429	SULF1	mRNA	1.88552	3.79647e-30	2.64468e-28	2.68678	1.38156e-23	2.92892e-22
hsa-miR-429	CCNA2	mRNA	1.91491	2.12106e-33	2.48755e-31	2.68678	1.38156e-23	2.92892e-22
hsa-miR-429	ESRP1	mRNA	1.78638	4.69487e-20	8.69091e-19	2.68678	1.38156e-23	2.92892e-22
hsa-miR-429	MYLK	mRNA	-2.02341	4.26105e-32	4.03873e-30	2.68678	1.38156e-23	2.92892e-22
hsa-miR-429	OSR1	mRNA	-1.80911	4.72685e-33	5.2136e-31	2.68678	1.38156e-23	2.92892e-22
hsa-miR-429	ANLN	mRNA	2.14016	2.26945e-35	4.0242e-33	2.68678	1.38156e-23	2.92892e-22
hsa-miR-429	KLF4	mRNA	-2.27927	1.48305e-29	9.34723e-28	2.68678	1.38156e-23	2.92892e-22
hsa-miR-429	NPNT	mRNA	1.61237	1.83937e-16	2.22477e-15	2.68678	1.38156e-23	2.92892e-22
hsa-miR-429	WASF3	mRNA	-1.59734	1.12487e-34	1.72263e-32	2.68678	1.38156e-23	2.92892e-22
hsa-miR-429	PPP1R12B	mRNA	-1.63767	2.05408e-40	1.08749e-37	2.68678	1.38156e-23	2.92892e-22
hsa-miR-429	MMD	mRNA	-1.73026	3.50097e-16	4.10069e-15	2.68678	1.38156e-23	2.92892e-22
hsa-miR-429	INHBA	mRNA	2.67867	1.02852e-41	7.05868e-39	2.68678	1.38156e-23	2.92892e-22
hsa-miR-429	CNTFR	mRNA	-2.44141	2.44331e-26	9.91774e-25	2.68678	1.38156e-23	2.92892e-22
hsa-miR-429	KANK1	mRNA	-1.59174	2.17478e-34	3.13609e-32	2.68678	1.38156e-23	2.92892e-22
hsa-miR-429	DMD	mRNA	-2.13365	1.83937e-48	3.98107e-45	2.68678	1.38156e-23	2.92892e-22
hsa-miR-429	CHRDL1	mRNA	-4.04959	9.96794e-36	1.88475e-33	2.68678	1.38156e-23	2.92892e-22
hsa-miR-429	PKP1	mRNA	-1.85433	4.32464e-20	8.03364e-19	2.68678	1.38156e-23	2.92892e-22
hsa-miR-429	NFIB	mRNA	-1.99938	1.39385e-28	7.66408e-27	2.68678	1.38156e-23	2.92892e-22
hsa-miR-429	DUSP1	mRNA	-1.95401	1.14663e-25	4.31411e-24	2.68678	1.38156e-23	2.92892e-22
hsa-miR-433-3p	hsa_circRNA_104342	circRNA	-0.749545	0.0625	0.104195	-0.924803	4.84e-15	3.5775e-14
hsa-miR-433-3p	CHL1	mRNA	-1.94488	2.37723e-40	1.22361e-37	-0.924803	4.84e-15	3.5775e-14
hsa-miR-433-3p	HOXA5	mRNA	-2.12671	2.06663e-46	2.94574e-43	-0.924803	4.84e-15	3.5775e-14
hsa-miR-433-3p	ALDH1L1	mRNA	-1.63216	3.4441e-24	1.05399e-22	-0.924803	4.84e-15	3.5775e-14
hsa-miR-449a	TPD52	mRNA	1.71747	5.87193e-21	1.21572e-19	1.2377	1.19103e-09	4.63299e-09
hsa-miR-449a	FOSB	mRNA	-3.50173	2.62323e-35	4.50078e-33	1.2377	1.19103e-09	4.63299e-09
hsa-miR-449a	CDKN1C	mRNA	-2.03781	9.64711e-35	1.49591e-32	1.2377	1.19103e-09	4.63299e-09
hsa-miR-449a	IQGAP3	mRNA	1.95195	1.24545e-34	1.89944e-32	1.2377	1.19103e-09	4.63299e-09
hsa-miR-449a	CREB3L1	mRNA	1.64227	1.94325e-18	2.95757e-17	1.2377	1.19103e-09	4.63299e-09
hsa-miR-449a	NPNT	mRNA	1.61237	1.83937e-16	2.22477e-15	1.2377	1.19103e-09	4.63299e-09
hsa-miR-449a	CAPN6	mRNA	-1.64618	1.23846e-19	2.18144e-18	1.2377	1.19103e-09	4.63299e-09
hsa-miR-449a	MET	mRNA	-1.73807	1.39857e-29	8.86e-28	1.2377	1.19103e-09	4.63299e-09
hsa-miR-449a	NRN1	mRNA	-1.97231	5.12415e-31	4.13728e-29	1.2377	1.19103e-09	4.63299e-09
hsa-miR-449a	STAC2	mRNA	-3.32716	1.67541e-23	4.71097e-22	1.2377	1.19103e-09	4.63299e-09
hsa-miR-449a	RCAN1	mRNA	-1.75045	2.79153e-21	6.04641e-20	1.2377	1.19103e-09	4.63299e-09
hsa-miR-449a	ATP1A2	mRNA	-2.55825	3.19463e-33	3.66542e-31	1.2377	1.19103e-09	4.63299e-09
hsa-miR-449a	FAT2	mRNA	-1.59672	2.00616e-29	1.24328e-27	1.2377	1.19103e-09	4.63299e-09
hsa-miR-449a	MRAS	mRNA	-1.95675	8.78976e-33	9.09912e-31	1.2377	1.19103e-09	4.63299e-09
hsa-miR-449a	ACSL1	mRNA	-1.97014	2.2684e-19	3.85274e-18	1.2377	1.19103e-09	4.63299e-09
hsa-miR-449a	KLF4	mRNA	-2.27927	1.48305e-29	9.34723e-28	1.2377	1.19103e-09	4.63299e-09
hsa-miR-451a	OSR1	mRNA	-1.80911	4.72685e-33	5.2136e-31	-3.21535	1.48025e-24	3.92266e-23
hsa-miR-452-5p	PPP1R12B	mRNA	-1.63767	2.05408e-40	1.08749e-37	-2.32896	9.20914e-20	1.18323e-18
hsa-miR-452-5p	ADAMTS5	mRNA	-2.44397	1.47517e-57	4.43572e-53	-2.32896	9.20914e-20	1.18323e-18
hsa-miR-452-5p	NAT8L	mRNA	-2.2406	3.80778e-27	1.74865e-25	-2.32896	9.20914e-20	1.18323e-18
hsa-miR-452-5p	HMGB3	mRNA	1.78438	1.20086e-31	1.04715e-29	-2.32896	9.20914e-20	1.18323e-18
hsa-miR-452-5p	SULF1	mRNA	1.88552	3.79647e-30	2.64468e-28	-2.32896	9.20914e-20	1.18323e-18
hsa-miR-452-5p	INHBA	mRNA	2.67867	1.02852e-41	7.05868e-39	-2.32896	9.20914e-20	1.18323e-18
hsa-miR-452-5p	KIT	mRNA	-2.88001	2.99733e-26	1.20218e-24	-2.32896	9.20914e-20	1.18323e-18
hsa-miR-452-5p	ZBTB16	mRNA	-1.71814	1.39643e-32	1.39869e-30	-2.32896	9.20914e-20	1.18323e-18
hsa-miR-454-3p	NFIB	mRNA	-1.99938	1.39385e-28	7.66408e-27	1.34324	4.41308e-19	5.27083e-18
hsa-miR-454-3p	FAM13A	mRNA	-1.63127	2.0389e-40	1.08749e-37	1.34324	4.41308e-19	5.27083e-18
hsa-miR-454-3p	TP63	mRNA	-2.09054	5.31754e-26	2.0987e-24	1.34324	4.41308e-19	5.27083e-18
hsa-miR-454-3p	SULF1	mRNA	1.88552	3.79647e-30	2.64468e-28	1.34324	4.41308e-19	5.27083e-18
hsa-miR-454-3p	S1PR1	mRNA	-1.73927	5.66873e-27	2.53112e-25	1.34324	4.41308e-19	5.27083e-18
hsa-miR-454-3p	RASD1	mRNA	-2.09193	5.2347e-20	9.62869e-19	1.34324	4.41308e-19	5.27083e-18
hsa-miR-454-3p	CCNA2	mRNA	1.91491	2.12106e-33	2.48755e-31	1.34324	4.41308e-19	5.27083e-18
hsa-miR-454-3p	MET	mRNA	-1.73807	1.39857e-29	8.86e-28	1.34324	4.41308e-19	5.27083e-18
hsa-miR-454-3p	KIT	mRNA	-2.88001	2.99733e-26	1.20218e-24	1.34324	4.41308e-19	5.27083e-18
hsa-miR-454-3p	MEOX2	mRNA	-2.21629	7.78819e-35	1.2441e-32	1.34324	4.41308e-19	5.27083e-18
hsa-miR-454-3p	SIK2	mRNA	-1.81551	6.50878e-33	6.95145e-31	1.34324	4.41308e-19	5.27083e-18
hsa-miR-454-3p	TGFBR2	mRNA	-1.96742	5.84634e-34	7.73805e-32	1.34324	4.41308e-19	5.27083e-18
hsa-miR-454-3p	TXNIP	mRNA	-1.94049	4.42479e-35	7.32066e-33	1.34324	4.41308e-19	5.27083e-18
hsa-miR-454-3p	EGR3	mRNA	-2.13777	1.0136e-23	2.94388e-22	1.34324	4.41308e-19	5.27083e-18
hsa-miR-454-3p	CEP55	mRNA	2.07633	1.82401e-37	4.82841e-35	1.34324	4.41308e-19	5.27083e-18
hsa-miR-454-3p	F3	mRNA	-1.91817	1.49187e-29	9.38686e-28	1.34324	4.41308e-19	5.27083e-18
hsa-miR-454-3p	PPARG	mRNA	-2.32769	1.02355e-28	5.70415e-27	1.34324	4.41308e-19	5.27083e-18
hsa-miR-454-3p	APCDD1	mRNA	-2.06721	2.94024e-39	1.21073e-36	1.34324	4.41308e-19	5.27083e-18
hsa-miR-454-3p	CAV2	mRNA	-2.35164	8.04599e-38	2.38548e-35	1.34324	4.41308e-19	5.27083e-18
hsa-miR-454-3p	EBF3	mRNA	-1.60043	2.46071e-29	1.51234e-27	1.34324	4.41308e-19	5.27083e-18
hsa-miR-454-3p	HOXA5	mRNA	-2.12671	2.06663e-46	2.94574e-43	1.34324	4.41308e-19	5.27083e-18
hsa-miR-454-3p	NPNT	mRNA	1.61237	1.83937e-16	2.22477e-15	1.34324	4.41308e-19	5.27083e-18
hsa-miR-454-3p	HLF	mRNA	-2.30487	6.41101e-52	3.39417e-48	1.34324	4.41308e-19	5.27083e-18
hsa-miR-454-3p	ZBTB16	mRNA	-1.71814	1.39643e-32	1.39869e-30	1.34324	4.41308e-19	5.27083e-18
hsa-miR-454-3p	INHBA	mRNA	2.67867	1.02852e-41	7.05868e-39	1.34324	4.41308e-19	5.27083e-18
hsa-miR-454-3p	ACVR1C	mRNA	-2.05721	2.15619e-24	6.80682e-23	1.34324	4.41308e-19	5.27083e-18
hsa-miR-454-3p	ACSL1	mRNA	-1.97014	2.2684e-19	3.85274e-18	1.34324	4.41308e-19	5.27083e-18
hsa-miR-454-3p	SYNM	mRNA	-3.56131	9.70993e-41	5.45227e-38	1.34324	4.41308e-19	5.27083e-18
hsa-miR-454-3p	NDRG2	mRNA	-2.58374	5.74749e-42	4.26004e-39	1.34324	4.41308e-19	5.27083e-18
hsa-miR-455-3p	CHRDL1	mRNA	-4.04959	9.96794e-36	1.88475e-33	1.24639	1.16469e-09	4.56532e-09
hsa-miR-455-3p	SYT13	mRNA	1.6288	4.14603e-12	3.10407e-11	1.24639	1.16469e-09	4.56532e-09
hsa-miR-455-3p	SAMD5	mRNA	-2.00582	1.58547e-33	1.91726e-31	1.24639	1.16469e-09	4.56532e-09
hsa-miR-455-3p	FOSB	mRNA	-3.50173	2.62323e-35	4.50078e-33	1.24639	1.16469e-09	4.56532e-09
hsa-miR-455-3p	CSRNP1	mRNA	-1.66977	5.91514e-27	2.6348e-25	1.24639	1.16469e-09	4.56532e-09
hsa-miR-455-3p	ACACB	mRNA	-2.6247	1.58823e-33	1.91726e-31	1.24639	1.16469e-09	4.56532e-09
hsa-miR-455-3p	FABP4	mRNA	-5.4615	1.33622e-30	1.00856e-28	1.24639	1.16469e-09	4.56532e-09
hsa-miR-455-3p	MFAP2	mRNA	1.78267	5.54947e-29	3.22356e-27	1.24639	1.16469e-09	4.56532e-09
hsa-miR-455-3p	LTBP4	mRNA	-1.90555	2.6301e-37	6.47577e-35	1.24639	1.16469e-09	4.56532e-09
hsa-miR-455-3p	NFIB	mRNA	-1.99938	1.39385e-28	7.66408e-27	1.24639	1.16469e-09	4.56532e-09
hsa-miR-4668-3p	hsa_circRNA_103493	circRNA	0.913329	0.0625	0.104195	1.10003	8.83665e-17	8.05751e-16
hsa-miR-4668-3p	hsa_circRNA_406739	circRNA	1.23066	0.0625	0.104195	1.10003	8.83665e-17	8.05751e-16
hsa-miR-4668-3p	hsa_circRNA_407041	circRNA	-0.763626	0.0625	0.104195	1.10003	8.83665e-17	8.05751e-16
hsa-miR-483-3p	TPD52	mRNA	1.71747	5.87193e-21	1.21572e-19	-1.31068	2.68299e-16	2.25265e-15
hsa-miR-483-3p	FAT2	mRNA	-1.59672	2.00616e-29	1.24328e-27	-1.31068	2.68299e-16	2.25265e-15
hsa-miR-485-3p	TSHZ2	mRNA	-1.82798	1.01052e-43	1.06999e-40	-0.629423	6.48538e-07	1.75706e-06
hsa-miR-485-3p	WIF1	mRNA	-2.17648	2.36267e-20	4.52276e-19	-0.629423	6.48538e-07	1.75706e-06
hsa-miR-485-3p	FAM13A	mRNA	-1.63127	2.0389e-40	1.08749e-37	-0.629423	6.48538e-07	1.75706e-06
hsa-miR-485-3p	VCAN	mRNA	1.85254	1.83054e-24	5.84828e-23	-0.629423	6.48538e-07	1.75706e-06
hsa-miR-485-3p	MAML2	mRNA	-1.65718	3.47486e-32	3.36236e-30	-0.629423	6.48538e-07	1.75706e-06
hsa-miR-485-3p	FGF2	mRNA	-2.17678	5.35956e-34	7.14479e-32	-0.629423	6.48538e-07	1.75706e-06
hsa-miR-485-3p	ACVR1C	mRNA	-2.05721	2.15619e-24	6.80682e-23	-0.629423	6.48538e-07	1.75706e-06
hsa-miR-485-3p	KPNA2	mRNA	1.83006	1.0839e-31	9.58694e-30	-0.629423	6.48538e-07	1.75706e-06
hsa-miR-485-3p	GNAI1	mRNA	-1.82634	6.2927e-27	2.79961e-25	-0.629423	6.48538e-07	1.75706e-06
hsa-miR-485-3p	PDZD2	mRNA	-1.63482	1.12428e-26	4.81685e-25	-0.629423	6.48538e-07	1.75706e-06
hsa-miR-485-3p	CHRDL1	mRNA	-4.04959	9.96794e-36	1.88475e-33	-0.629423	6.48538e-07	1.75706e-06
hsa-miR-486-5p	MAML2	mRNA	-1.65718	3.47486e-32	3.36236e-30	-3.98935	6.23356e-31	2.64303e-29
hsa-miR-493-3p	SOSTDC1	mRNA	-2.27027	4.58055e-25	1.59845e-23	0.96636	1.66428e-17	1.66036e-16
hsa-miR-493-3p	KCNMB1	mRNA	-1.81448	5.0046e-30	3.44101e-28	0.96636	1.66428e-17	1.66036e-16
hsa-miR-493-3p	COL5A1	mRNA	1.93612	2.73056e-23	7.50146e-22	0.96636	1.66428e-17	1.66036e-16
hsa-miR-493-5p	TMTC1	mRNA	-1.88932	2.33886e-35	4.10144e-33	1.18178	1.38075e-14	9.59733e-14
hsa-miR-493-5p	MAML2	mRNA	-1.65718	3.47486e-32	3.36236e-30	1.18178	1.38075e-14	9.59733e-14
hsa-miR-493-5p	AK5	mRNA	-2.08966	5.02861e-24	1.50899e-22	1.18178	1.38075e-14	9.59733e-14
hsa-miR-493-5p	SVEP1	mRNA	-2.21318	4.55413e-29	2.65789e-27	1.18178	1.38075e-14	9.59733e-14
hsa-miR-493-5p	WASF3	mRNA	-1.59734	1.12487e-34	1.72263e-32	1.18178	1.38075e-14	9.59733e-14
hsa-miR-493-5p	RNF150	mRNA	-1.78455	1.38747e-35	2.59695e-33	1.18178	1.38075e-14	9.59733e-14
hsa-miR-493-5p	PDK4	mRNA	-3.35243	1.3362e-37	3.64116e-35	1.18178	1.38075e-14	9.59733e-14
hsa-miR-493-5p	DMD	mRNA	-2.13365	1.83937e-48	3.98107e-45	1.18178	1.38075e-14	9.59733e-14
hsa-miR-493-5p	SRPX	mRNA	-2.4019	2.33198e-35	4.10144e-33	1.18178	1.38075e-14	9.59733e-14
hsa-miR-493-5p	FZD4	mRNA	-1.97161	3.72591e-25	1.32136e-23	1.18178	1.38075e-14	9.59733e-14
hsa-miR-493-5p	IGSF10	mRNA	-1.62281	9.17315e-40	4.30325e-37	1.18178	1.38075e-14	9.59733e-14
hsa-miR-493-5p	AKAP12	mRNA	-1.95693	1.68011e-25	6.18322e-24	1.18178	1.38075e-14	9.59733e-14
hsa-miR-493-5p	ZBTB16	mRNA	-1.71814	1.39643e-32	1.39869e-30	1.18178	1.38075e-14	9.59733e-14
hsa-miR-493-5p	RASD1	mRNA	-2.09193	5.2347e-20	9.62869e-19	1.18178	1.38075e-14	9.59733e-14
hsa-miR-493-5p	CKS2	mRNA	2.21697	1.5335e-39	6.76565e-37	1.18178	1.38075e-14	9.59733e-14
hsa-miR-493-5p	GNG11	mRNA	-1.91598	1.26261e-28	6.96317e-27	1.18178	1.38075e-14	9.59733e-14
hsa-miR-493-5p	FGF2	mRNA	-2.17678	5.35956e-34	7.14479e-32	1.18178	1.38075e-14	9.59733e-14
hsa-miR-493-5p	EGFR	mRNA	-2.19721	1.42816e-33	1.73534e-31	1.18178	1.38075e-14	9.59733e-14
hsa-miR-494-3p	STAC2	mRNA	-3.32716	1.67541e-23	4.71097e-22	-0.657935	3.01455e-08	9.79232e-08
hsa-miR-494-3p	PROS1	mRNA	-1.75373	2.10287e-37	5.37466e-35	-0.657935	3.01455e-08	9.79232e-08
hsa-miR-494-3p	HMGB3	mRNA	1.78438	1.20086e-31	1.04715e-29	-0.657935	3.01455e-08	9.79232e-08
hsa-miR-494-3p	GHR	mRNA	-2.21608	9.01824e-30	5.91533e-28	-0.657935	3.01455e-08	9.79232e-08
hsa-miR-494-3p	VCAN	mRNA	1.85254	1.83054e-24	5.84828e-23	-0.657935	3.01455e-08	9.79232e-08
hsa-miR-494-3p	NFIB	mRNA	-1.99938	1.39385e-28	7.66408e-27	-0.657935	3.01455e-08	9.79232e-08
hsa-miR-494-3p	AK5	mRNA	-2.08966	5.02861e-24	1.50899e-22	-0.657935	3.01455e-08	9.79232e-08
hsa-miR-494-3p	CAV2	mRNA	-2.35164	8.04599e-38	2.38548e-35	-0.657935	3.01455e-08	9.79232e-08
hsa-miR-494-3p	ATF3	mRNA	-1.99941	7.48487e-23	1.95344e-21	-0.657935	3.01455e-08	9.79232e-08
hsa-miR-494-3p	TSHZ2	mRNA	-1.82798	1.01052e-43	1.06999e-40	-0.657935	3.01455e-08	9.79232e-08
hsa-miR-494-3p	ACVR1C	mRNA	-2.05721	2.15619e-24	6.80682e-23	-0.657935	3.01455e-08	9.79232e-08
hsa-miR-494-3p	MMD	mRNA	-1.73026	3.50097e-16	4.10069e-15	-0.657935	3.01455e-08	9.79232e-08
hsa-miR-494-3p	SVEP1	mRNA	-2.21318	4.55413e-29	2.65789e-27	-0.657935	3.01455e-08	9.79232e-08
hsa-miR-494-3p	SIK2	mRNA	-1.81551	6.50878e-33	6.95145e-31	-0.657935	3.01455e-08	9.79232e-08
hsa-miR-494-3p	LAMP5	mRNA	1.94751	2.51952e-27	1.18524e-25	-0.657935	3.01455e-08	9.79232e-08
hsa-miR-494-3p	KIT	mRNA	-2.88001	2.99733e-26	1.20218e-24	-0.657935	3.01455e-08	9.79232e-08
hsa-miR-495-3p	CAPN6	mRNA	-1.64618	1.23846e-19	2.18144e-18	-1.35479	9.5844e-20	1.21307e-18
hsa-miR-495-3p	DUSP1	mRNA	-1.95401	1.14663e-25	4.31411e-24	-1.35479	9.5844e-20	1.21307e-18
hsa-miR-495-3p	DMD	mRNA	-2.13365	1.83937e-48	3.98107e-45	-1.35479	9.5844e-20	1.21307e-18
hsa-miR-495-3p	S1PR1	mRNA	-1.73927	5.66873e-27	2.53112e-25	-1.35479	9.5844e-20	1.21307e-18
hsa-miR-495-3p	TMEM132C	mRNA	-2.48898	6.33765e-33	6.82476e-31	-1.35479	9.5844e-20	1.21307e-18
hsa-miR-495-3p	NAT8L	mRNA	-2.2406	3.80778e-27	1.74865e-25	-1.35479	9.5844e-20	1.21307e-18
hsa-miR-495-3p	MYLK	mRNA	-2.02341	4.26105e-32	4.03873e-30	-1.35479	9.5844e-20	1.21307e-18
hsa-miR-495-3p	METTL7A	mRNA	-1.72444	1.2049e-37	3.30767e-35	-1.35479	9.5844e-20	1.21307e-18
hsa-miR-495-3p	MAOA	mRNA	-2.82641	2.52986e-29	1.54205e-27	-1.35479	9.5844e-20	1.21307e-18
hsa-miR-495-3p	TPD52	mRNA	1.71747	5.87193e-21	1.21572e-19	-1.35479	9.5844e-20	1.21307e-18
hsa-miR-495-3p	NFIB	mRNA	-1.99938	1.39385e-28	7.66408e-27	-1.35479	9.5844e-20	1.21307e-18
hsa-miR-495-3p	GPD1	mRNA	-4.55118	3.09075e-30	2.17762e-28	-1.35479	9.5844e-20	1.21307e-18
hsa-miR-495-3p	RNF150	mRNA	-1.78455	1.38747e-35	2.59695e-33	-1.35479	9.5844e-20	1.21307e-18
hsa-miR-495-3p	BUB1	mRNA	1.77617	7.79706e-36	1.51287e-33	-1.35479	9.5844e-20	1.21307e-18
hsa-miR-495-3p	KPNA2	mRNA	1.83006	1.0839e-31	9.58694e-30	-1.35479	9.5844e-20	1.21307e-18
hsa-miR-495-3p	TIMP4	mRNA	-3.34527	7.89887e-27	3.47663e-25	-1.35479	9.5844e-20	1.21307e-18
hsa-miR-495-3p	SIK2	mRNA	-1.81551	6.50878e-33	6.95145e-31	-1.35479	9.5844e-20	1.21307e-18
hsa-miR-495-3p	PI15	mRNA	-2.56679	8.90463e-23	2.29649e-21	-1.35479	9.5844e-20	1.21307e-18
hsa-miR-495-3p	CDK1	mRNA	2.20357	1.03176e-37	2.91886e-35	-1.35479	9.5844e-20	1.21307e-18
hsa-miR-497-5p	SVEP1	mRNA	-2.21318	4.55413e-29	2.65789e-27	-1.31226	7.01186e-23	1.29262e-21
hsa-miR-497-5p	PDK4	mRNA	-3.35243	1.3362e-37	3.64116e-35	-1.31226	7.01186e-23	1.29262e-21
hsa-miR-497-5p	NRN1	mRNA	-1.97231	5.12415e-31	4.13728e-29	-1.31226	7.01186e-23	1.29262e-21
hsa-miR-497-5p	CXCL10	mRNA	2.50249	6.45887e-26	2.50121e-24	-1.31226	7.01186e-23	1.29262e-21
hsa-miR-497-5p	CNN1	mRNA	-3.15211	1.83793e-33	2.19015e-31	-1.31226	7.01186e-23	1.29262e-21
hsa-miR-497-5p	MEOX2	mRNA	-2.21629	7.78819e-35	1.2441e-32	-1.31226	7.01186e-23	1.29262e-21
hsa-miR-497-5p	AKAP12	mRNA	-1.95693	1.68011e-25	6.18322e-24	-1.31226	7.01186e-23	1.29262e-21
hsa-miR-497-5p	ACACB	mRNA	-2.6247	1.58823e-33	1.91726e-31	-1.31226	7.01186e-23	1.29262e-21
hsa-miR-497-5p	G0S2	mRNA	-3.96791	5.7504e-27	2.5645e-25	-1.31226	7.01186e-23	1.29262e-21
hsa-miR-497-5p	PRELP	mRNA	-1.99388	5.95368e-20	1.0896e-18	-1.31226	7.01186e-23	1.29262e-21
hsa-miR-497-5p	TGFBR3	mRNA	-2.54213	3.81986e-34	5.22377e-32	-1.31226	7.01186e-23	1.29262e-21
hsa-miR-497-5p	SNCG	mRNA	-2.42188	1.68032e-21	3.73338e-20	-1.31226	7.01186e-23	1.29262e-21
hsa-miR-497-5p	LTBP4	mRNA	-1.90555	2.6301e-37	6.47577e-35	-1.31226	7.01186e-23	1.29262e-21
hsa-miR-497-5p	ADRB2	mRNA	-1.74389	1.46566e-38	5.31831e-36	-1.31226	7.01186e-23	1.29262e-21
hsa-miR-497-5p	CEP55	mRNA	2.07633	1.82401e-37	4.82841e-35	-1.31226	7.01186e-23	1.29262e-21
hsa-miR-497-5p	FGF1	mRNA	-1.74028	2.01671e-38	7.05089e-36	-1.31226	7.01186e-23	1.29262e-21
hsa-miR-497-5p	TNMD	mRNA	-2.30301	6.73511e-31	5.29943e-29	-1.31226	7.01186e-23	1.29262e-21
hsa-miR-497-5p	TXNIP	mRNA	-1.94049	4.42479e-35	7.32066e-33	-1.31226	7.01186e-23	1.29262e-21
hsa-miR-497-5p	LRRC15	mRNA	3.12638	8.57392e-35	1.36373e-32	-1.31226	7.01186e-23	1.29262e-21
hsa-miR-497-5p	KANK1	mRNA	-1.59174	2.17478e-34	3.13609e-32	-1.31226	7.01186e-23	1.29262e-21
hsa-miR-497-5p	WIF1	mRNA	-2.17648	2.36267e-20	4.52276e-19	-1.31226	7.01186e-23	1.29262e-21
hsa-miR-497-5p	MRAS	mRNA	-1.95675	8.78976e-33	9.09912e-31	-1.31226	7.01186e-23	1.29262e-21
hsa-miR-497-5p	CSRNP1	mRNA	-1.66977	5.91514e-27	2.6348e-25	-1.31226	7.01186e-23	1.29262e-21
hsa-miR-497-5p	SH3BGRL2	mRNA	-1.72571	8.81059e-38	2.56541e-35	-1.31226	7.01186e-23	1.29262e-21
hsa-miR-497-5p	ANLN	mRNA	2.14016	2.26945e-35	4.0242e-33	-1.31226	7.01186e-23	1.29262e-21
hsa-miR-497-5p	NAT8L	mRNA	-2.2406	3.80778e-27	1.74865e-25	-1.31226	7.01186e-23	1.29262e-21
hsa-miR-497-5p	MYLK	mRNA	-2.02341	4.26105e-32	4.03873e-30	-1.31226	7.01186e-23	1.29262e-21
hsa-miR-497-5p	ADAMTS5	mRNA	-2.44397	1.47517e-57	4.43572e-53	-1.31226	7.01186e-23	1.29262e-21
hsa-miR-497-5p	TMEM100	mRNA	-2.01454	4.1229e-28	2.1192e-26	-1.31226	7.01186e-23	1.29262e-21
hsa-miR-497-5p	LIPE	mRNA	-3.49264	4.3281e-27	1.97293e-25	-1.31226	7.01186e-23	1.29262e-21
hsa-miR-497-5p	GHR	mRNA	-2.21608	9.01824e-30	5.91533e-28	-1.31226	7.01186e-23	1.29262e-21
hsa-miR-497-5p	PLSCR4	mRNA	-1.69283	2.16472e-34	3.13609e-32	-1.31226	7.01186e-23	1.29262e-21
hsa-miR-497-5p	CAPN6	mRNA	-1.64618	1.23846e-19	2.18144e-18	-1.31226	7.01186e-23	1.29262e-21
hsa-miR-497-5p	TRIM29	mRNA	-2.04638	1.34238e-19	2.35441e-18	-1.31226	7.01186e-23	1.29262e-21
hsa-miR-497-5p	FGF2	mRNA	-2.17678	5.35956e-34	7.14479e-32	-1.31226	7.01186e-23	1.29262e-21
hsa-miR-497-5p	CDK1	mRNA	2.20357	1.03176e-37	2.91886e-35	-1.31226	7.01186e-23	1.29262e-21
hsa-miR-497-5p	RSPO3	mRNA	-1.72763	1.13932e-31	1.00055e-29	-1.31226	7.01186e-23	1.29262e-21
hsa-miR-497-5p	ESRP1	mRNA	1.78638	4.69487e-20	8.69091e-19	-1.31226	7.01186e-23	1.29262e-21
hsa-miR-497-5p	FZD4	mRNA	-1.97161	3.72591e-25	1.32136e-23	-1.31226	7.01186e-23	1.29262e-21
hsa-miR-497-5p	PID1	mRNA	-1.7214	3.44758e-29	2.06409e-27	-1.31226	7.01186e-23	1.29262e-21
hsa-miR-497-5p	CX3CL1	mRNA	-2.8507	9.69921e-39	3.7057e-36	-1.31226	7.01186e-23	1.29262e-21
hsa-miR-497-5p	ZBTB16	mRNA	-1.71814	1.39643e-32	1.39869e-30	-1.31226	7.01186e-23	1.29262e-21
hsa-miR-497-5p	SCN4B	mRNA	-2.03318	4.33508e-49	1.14756e-45	-1.31226	7.01186e-23	1.29262e-21
hsa-miR-503-5p	MYLK	mRNA	-2.02341	4.26105e-32	4.03873e-30	1.66263	1.42449e-16	1.23262e-15
hsa-miR-503-5p	ANLN	mRNA	2.14016	2.26945e-35	4.0242e-33	1.66263	1.42449e-16	1.23262e-15
hsa-miR-503-5p	ESRP1	mRNA	1.78638	4.69487e-20	8.69091e-19	1.66263	1.42449e-16	1.23262e-15
hsa-miR-503-5p	FGF2	mRNA	-2.17678	5.35956e-34	7.14479e-32	1.66263	1.42449e-16	1.23262e-15
hsa-miR-503-5p	GHR	mRNA	-2.21608	9.01824e-30	5.91533e-28	1.66263	1.42449e-16	1.23262e-15
hsa-miR-503-5p	CXCL10	mRNA	2.50249	6.45887e-26	2.50121e-24	1.66263	1.42449e-16	1.23262e-15
hsa-miR-503-5p	RSPO3	mRNA	-1.72763	1.13932e-31	1.00055e-29	1.66263	1.42449e-16	1.23262e-15
hsa-miR-511-5p	hsa_circRNA_104342	circRNA	-0.749545	0.0625	0.104195	-1.75873	9.2773e-21	1.33342e-19
hsa-miR-551b-3p	NFIB	mRNA	-1.99938	1.39385e-28	7.66408e-27	-0.963728	4.62653e-08	1.47493e-07
hsa-miR-5683	hsa_circRNA_102908	circRNA	0.65152	0.0625	0.104195	-2.80574	1.36176e-28	4.81154e-27
hsa-miR-5683	hsa_circRNA_100313	circRNA	1.89803	0.0625	0.104195	-2.80574	1.36176e-28	4.81154e-27
hsa-miR-590-5p	DST	mRNA	-2.13798	2.02641e-34	3.00396e-32	0.930798	1.31372e-10	5.65499e-10
hsa-miR-590-5p	SPRY2	mRNA	-2.30545	3.3916e-53	2.51385e-49	0.930798	1.31372e-10	5.65499e-10
hsa-miR-590-5p	OSR1	mRNA	-1.80911	4.72685e-33	5.2136e-31	0.930798	1.31372e-10	5.65499e-10
hsa-miR-590-5p	NFIB	mRNA	-1.99938	1.39385e-28	7.66408e-27	0.930798	1.31372e-10	5.65499e-10
hsa-miR-590-5p	TGFBR2	mRNA	-1.96742	5.84634e-34	7.73805e-32	0.930798	1.31372e-10	5.65499e-10
hsa-miR-590-5p	LIFR	mRNA	-2.21197	4.81942e-41	2.928e-38	0.930798	1.31372e-10	5.65499e-10
hsa-miR-590-5p	CNTFR	mRNA	-2.44141	2.44331e-26	9.91774e-25	0.930798	1.31372e-10	5.65499e-10
hsa-miR-590-5p	ACVR1C	mRNA	-2.05721	2.15619e-24	6.80682e-23	0.930798	1.31372e-10	5.65499e-10
hsa-miR-590-5p	PDZD2	mRNA	-1.63482	1.12428e-26	4.81685e-25	0.930798	1.31372e-10	5.65499e-10
hsa-miR-590-5p	EDNRB	mRNA	-1.62691	4.44873e-32	4.18451e-30	0.930798	1.31372e-10	5.65499e-10
hsa-miR-590-5p	ESM1	mRNA	1.58904	1.57805e-32	1.57634e-30	0.930798	1.31372e-10	5.65499e-10
hsa-miR-590-5p	MATN2	mRNA	-2.72909	1.79871e-43	1.70924e-40	0.930798	1.31372e-10	5.65499e-10
hsa-miR-590-5p	FAM13A	mRNA	-1.63127	2.0389e-40	1.08749e-37	0.930798	1.31372e-10	5.65499e-10
hsa-miR-590-5p	OLR1	mRNA	1.74309	1.09279e-29	7.10506e-28	0.930798	1.31372e-10	5.65499e-10
hsa-miR-590-5p	TNS1	mRNA	-2.4299	6.35333e-33	6.82476e-31	0.930798	1.31372e-10	5.65499e-10
hsa-miR-590-5p	PI15	mRNA	-2.56679	8.90463e-23	2.29649e-21	0.930798	1.31372e-10	5.65499e-10
hsa-miR-590-5p	EGR3	mRNA	-2.13777	1.0136e-23	2.94388e-22	0.930798	1.31372e-10	5.65499e-10
hsa-miR-655-3p	ZBTB16	mRNA	-1.71814	1.39643e-32	1.39869e-30	-0.708438	1.00098e-09	3.94806e-09
hsa-miR-655-3p	DMD	mRNA	-2.13365	1.83937e-48	3.98107e-45	-0.708438	1.00098e-09	3.94806e-09
hsa-miR-655-3p	NFIB	mRNA	-1.99938	1.39385e-28	7.66408e-27	-0.708438	1.00098e-09	3.94806e-09
hsa-miR-655-3p	WASF3	mRNA	-1.59734	1.12487e-34	1.72263e-32	-0.708438	1.00098e-09	3.94806e-09
hsa-miR-655-3p	INHBA	mRNA	2.67867	1.02852e-41	7.05868e-39	-0.708438	1.00098e-09	3.94806e-09
hsa-miR-655-3p	TSPAN7	mRNA	-2.24326	5.24603e-34	7.04412e-32	-0.708438	1.00098e-09	3.94806e-09
hsa-miR-655-3p	ESRP1	mRNA	1.78638	4.69487e-20	8.69091e-19	-0.708438	1.00098e-09	3.94806e-09
hsa-miR-655-3p	CHL1	mRNA	-1.94488	2.37723e-40	1.22361e-37	-0.708438	1.00098e-09	3.94806e-09
hsa-miR-655-3p	FZD4	mRNA	-1.97161	3.72591e-25	1.32136e-23	-0.708438	1.00098e-09	3.94806e-09
hsa-miR-655-3p	EBF1	mRNA	-2.06142	4.67995e-30	3.22377e-28	-0.708438	1.00098e-09	3.94806e-09
hsa-miR-655-3p	PTX3	mRNA	-1.63796	4.40461e-23	1.18286e-21	-0.708438	1.00098e-09	3.94806e-09
hsa-miR-655-3p	TGFBR2	mRNA	-1.96742	5.84634e-34	7.73805e-32	-0.708438	1.00098e-09	3.94806e-09
hsa-miR-655-3p	DDR2	mRNA	-1.80748	5.05036e-25	1.75249e-23	-0.708438	1.00098e-09	3.94806e-09
hsa-miR-655-3p	TSHZ2	mRNA	-1.82798	1.01052e-43	1.06999e-40	-0.708438	1.00098e-09	3.94806e-09
hsa-miR-655-3p	RCAN1	mRNA	-1.75045	2.79153e-21	6.04641e-20	-0.708438	1.00098e-09	3.94806e-09
hsa-miR-655-3p	NIPSNAP3B	mRNA	-1.6234	3.58819e-33	4.05422e-31	-0.708438	1.00098e-09	3.94806e-09
hsa-miR-655-3p	KIF11	mRNA	1.80655	3.91695e-35	6.56843e-33	-0.708438	1.00098e-09	3.94806e-09
hsa-miR-655-3p	PTTG1	mRNA	2.04652	4.26351e-37	1.0064e-34	-0.708438	1.00098e-09	3.94806e-09
hsa-miR-7-5p	TGFBR2	mRNA	-1.96742	5.84634e-34	7.73805e-32	0.993779	1.39177e-13	8.49079e-13
hsa-miR-7-5p	WASF3	mRNA	-1.59734	1.12487e-34	1.72263e-32	0.993779	1.39177e-13	8.49079e-13
hsa-miR-7-5p	hsa_circRNA_407041	circRNA	-0.763626	0.0625	0.104195	0.993779	1.39177e-13	8.49079e-13
hsa-miR-7-5p	KLF4	mRNA	-2.27927	1.48305e-29	9.34723e-28	0.993779	1.39177e-13	8.49079e-13
hsa-miR-7-5p	GABRP	mRNA	-2.95316	8.58253e-17	1.0815e-15	0.993779	1.39177e-13	8.49079e-13
hsa-miR-7-5p	EGFR	mRNA	-2.19721	1.42816e-33	1.73534e-31	0.993779	1.39177e-13	8.49079e-13
hsa-miR-7-5p	COL1A2	mRNA	1.74814	5.71738e-16	6.55791e-15	0.993779	1.39177e-13	8.49079e-13
hsa-miR-7-5p	RNF150	mRNA	-1.78455	1.38747e-35	2.59695e-33	0.993779	1.39177e-13	8.49079e-13
hsa-miR-7-5p	NFIB	mRNA	-1.99938	1.39385e-28	7.66408e-27	0.993779	1.39177e-13	8.49079e-13
hsa-miR-7-5p	SYT13	mRNA	1.6288	4.14603e-12	3.10407e-11	0.993779	1.39177e-13	8.49079e-13
hsa-miR-7-5p	EGR3	mRNA	-2.13777	1.0136e-23	2.94388e-22	0.993779	1.39177e-13	8.49079e-13
hsa-miR-708-5p	NNAT	mRNA	-2.16946	2.06625e-22	5.13928e-21	0.915553	1.79086e-12	9.55123e-12
hsa-miR-708-5p	GPX3	mRNA	-3.2798	2.62401e-26	1.05932e-24	0.915553	1.79086e-12	9.55123e-12
hsa-miR-708-5p	CNTFR	mRNA	-2.44141	2.44331e-26	9.91774e-25	0.915553	1.79086e-12	9.55123e-12
hsa-miR-708-5p	UBE2T	mRNA	2.4244	2.96187e-40	1.48333e-37	0.915553	1.79086e-12	9.55123e-12
hsa-miR-708-5p	CHL1	mRNA	-1.94488	2.37723e-40	1.22361e-37	0.915553	1.79086e-12	9.55123e-12
hsa-miR-708-5p	RNF150	mRNA	-1.78455	1.38747e-35	2.59695e-33	0.915553	1.79086e-12	9.55123e-12
hsa-miR-758-3p	DUSP1	mRNA	-1.95401	1.14663e-25	4.31411e-24	-0.894901	8.45051e-11	3.71297e-10
hsa-miR-758-3p	ADAMTS5	mRNA	-2.44397	1.47517e-57	4.43572e-53	-0.894901	8.45051e-11	3.71297e-10
hsa-miR-758-3p	HMGB3	mRNA	1.78438	1.20086e-31	1.04715e-29	-0.894901	8.45051e-11	3.71297e-10
hsa-miR-758-3p	PRKAR2B	mRNA	-1.85382	4.62966e-18	6.76559e-17	-0.894901	8.45051e-11	3.71297e-10
hsa-miR-758-3p	RNF150	mRNA	-1.78455	1.38747e-35	2.59695e-33	-0.894901	8.45051e-11	3.71297e-10
hsa-miR-758-3p	SYNM	mRNA	-3.56131	9.70993e-41	5.45227e-38	-0.894901	8.45051e-11	3.71297e-10
hsa-miR-758-3p	HLF	mRNA	-2.30487	6.41101e-52	3.39417e-48	-0.894901	8.45051e-11	3.71297e-10
hsa-miR-758-3p	FAM13A	mRNA	-1.63127	2.0389e-40	1.08749e-37	-0.894901	8.45051e-11	3.71297e-10
hsa-miR-758-3p	S1PR1	mRNA	-1.73927	5.66873e-27	2.53112e-25	-0.894901	8.45051e-11	3.71297e-10
hsa-miR-758-3p	NPNT	mRNA	1.61237	1.83937e-16	2.22477e-15	-0.894901	8.45051e-11	3.71297e-10
hsa-miR-760	CNN1	mRNA	-3.15211	1.83793e-33	2.19015e-31	1.24511	2.22978e-15	1.75079e-14
hsa-miR-760	PTGIS	mRNA	-1.68735	2.71104e-21	5.87895e-20	1.24511	2.22978e-15	1.75079e-14
hsa-miR-760	FZD4	mRNA	-1.97161	3.72591e-25	1.32136e-23	1.24511	2.22978e-15	1.75079e-14
hsa-miR-760	ZBTB16	mRNA	-1.71814	1.39643e-32	1.39869e-30	1.24511	2.22978e-15	1.75079e-14
hsa-miR-760	FOXA1	mRNA	1.71485	9.74929e-10	5.46228e-09	1.24511	2.22978e-15	1.75079e-14
hsa-miR-760	NGFR	mRNA	-2.10585	2.75092e-29	1.66856e-27	1.24511	2.22978e-15	1.75079e-14
hsa-miR-760	HIST1H1C	mRNA	1.77267	8.23039e-17	1.03924e-15	1.24511	2.22978e-15	1.75079e-14
hsa-miR-760	ATOH8	mRNA	-1.71959	6.35179e-40	3.05711e-37	1.24511	2.22978e-15	1.75079e-14
hsa-miR-760	HIST1H3H	mRNA	1.97612	5.14722e-25	1.78443e-23	1.24511	2.22978e-15	1.75079e-14
hsa-miR-760	NFIB	mRNA	-1.99938	1.39385e-28	7.66408e-27	1.24511	2.22978e-15	1.75079e-14
hsa-miR-760	HIST1H2AE	mRNA	1.61439	7.5587e-15	7.68309e-14	1.24511	2.22978e-15	1.75079e-14
hsa-miR-760	SYNPO2	mRNA	-2.09548	5.26443e-36	1.04892e-33	1.24511	2.22978e-15	1.75079e-14
hsa-miR-760	LIFR	mRNA	-2.21197	4.81942e-41	2.928e-38	1.24511	2.22978e-15	1.75079e-14
hsa-miR-760	MYL9	mRNA	-1.5855	1.2618e-22	3.1985e-21	1.24511	2.22978e-15	1.75079e-14
hsa-miR-760	HIST1H2BH	mRNA	1.71096	1.18969e-23	3.43697e-22	1.24511	2.22978e-15	1.75079e-14
hsa-miR-760	PDE2A	mRNA	-2.14927	1.37013e-38	5.07771e-36	1.24511	2.22978e-15	1.75079e-14
hsa-miR-760	DUSP1	mRNA	-1.95401	1.14663e-25	4.31411e-24	1.24511	2.22978e-15	1.75079e-14
hsa-miR-760	SLC34A2	mRNA	-1.72408	3.87716e-12	2.91515e-11	1.24511	2.22978e-15	1.75079e-14
hsa-miR-760	HIST1H3D	mRNA	1.70886	6.97177e-23	1.82855e-21	1.24511	2.22978e-15	1.75079e-14
hsa-miR-760	HIST1H2BG	mRNA	1.84034	2.50564e-18	3.77937e-17	1.24511	2.22978e-15	1.75079e-14
hsa-miR-760	GSTM5	mRNA	-1.67239	1.15928e-24	3.81215e-23	1.24511	2.22978e-15	1.75079e-14
hsa-miR-760	FGF1	mRNA	-1.74028	2.01671e-38	7.05089e-36	1.24511	2.22978e-15	1.75079e-14
hsa-miR-760	MATN2	mRNA	-2.72909	1.79871e-43	1.70924e-40	1.24511	2.22978e-15	1.75079e-14
hsa-miR-877-5p	HSD11B1	mRNA	-1.60357	6.72675e-15	6.87326e-14	0.697058	3.87145e-09	1.37316e-08
hsa-miR-877-5p	FOXM1	mRNA	2.06936	4.19853e-33	4.65861e-31	0.697058	3.87145e-09	1.37316e-08
hsa-miR-877-5p	AOX1	mRNA	-1.87756	1.1106e-26	4.76377e-25	0.697058	3.87145e-09	1.37316e-08
hsa-miR-889-3p	hsa_circRNA_103493	circRNA	0.913329	0.0625	0.104195	-0.757365	2.01367e-09	7.52243e-09
hsa-miR-9-5p	HIST1H2AE	mRNA	1.61439	7.5587e-15	7.68309e-14	0.820635	0.00526329	0.00804193
hsa-miR-9-5p	MAML2	mRNA	-1.65718	3.47486e-32	3.36236e-30	0.820635	0.00526329	0.00804193
hsa-miR-9-5p	C7	mRNA	-1.96368	8.4376e-17	1.0636e-15	0.820635	0.00526329	0.00804193
hsa-miR-9-5p	TMTC1	mRNA	-1.88932	2.33886e-35	4.10144e-33	0.820635	0.00526329	0.00804193
hsa-miR-9-5p	SDC1	mRNA	2.08358	5.00037e-19	8.1961e-18	0.820635	0.00526329	0.00804193
hsa-miR-9-5p	LIFR	mRNA	-2.21197	4.81942e-41	2.928e-38	0.820635	0.00526329	0.00804193
hsa-miR-9-5p	ATOH8	mRNA	-1.71959	6.35179e-40	3.05711e-37	0.820635	0.00526329	0.00804193
hsa-miR-9-5p	LEP	mRNA	-4.37595	6.7304e-29	3.85516e-27	0.820635	0.00526329	0.00804193
hsa-miR-9-5p	EPAS1	mRNA	-1.60228	8.36945e-24	2.45778e-22	0.820635	0.00526329	0.00804193
hsa-miR-9-5p	INHBA	mRNA	2.67867	1.02852e-41	7.05868e-39	0.820635	0.00526329	0.00804193
hsa-miR-9-5p	DST	mRNA	-2.13798	2.02641e-34	3.00396e-32	0.820635	0.00526329	0.00804193
hsa-miR-9-5p	GPAM	mRNA	-2.93954	8.48596e-30	5.61589e-28	0.820635	0.00526329	0.00804193
hsa-miR-9-5p	ALPL	mRNA	-1.71878	1.99783e-24	6.34445e-23	0.820635	0.00526329	0.00804193
hsa-miR-9-5p	VCAN	mRNA	1.85254	1.83054e-24	5.84828e-23	0.820635	0.00526329	0.00804193
hsa-miR-9-5p	CALB2	mRNA	-2.21092	3.54328e-17	4.69482e-16	0.820635	0.00526329	0.00804193
hsa-miR-9-5p	ACVR1C	mRNA	-2.05721	2.15619e-24	6.80682e-23	0.820635	0.00526329	0.00804193
hsa-miR-9-5p	SH3BGRL2	mRNA	-1.72571	8.81059e-38	2.56541e-35	0.820635	0.00526329	0.00804193
hsa-miR-9-5p	RNF150	mRNA	-1.78455	1.38747e-35	2.59695e-33	0.820635	0.00526329	0.00804193
hsa-miR-9-5p	ADAMTS5	mRNA	-2.44397	1.47517e-57	4.43572e-53	0.820635	0.00526329	0.00804193
hsa-miR-9-5p	TGFBR2	mRNA	-1.96742	5.84634e-34	7.73805e-32	0.820635	0.00526329	0.00804193
hsa-miR-9-5p	ID4	mRNA	-2.63838	8.78485e-30	5.78271e-28	0.820635	0.00526329	0.00804193
hsa-miR-9-5p	PDK4	mRNA	-3.35243	1.3362e-37	3.64116e-35	0.820635	0.00526329	0.00804193
hsa-miR-9-5p	MYLK	mRNA	-2.02341	4.26105e-32	4.03873e-30	0.820635	0.00526329	0.00804193
hsa-miR-9-5p	LYVE1	mRNA	-3.30798	9.32584e-38	2.65858e-35	0.820635	0.00526329	0.00804193
hsa-miR-9-5p	EFEMP1	mRNA	-1.99413	3.46032e-25	1.2307e-23	0.820635	0.00526329	0.00804193
hsa-miR-9-5p	SLC50A1	mRNA	1.65544	9.00237e-38	2.58626e-35	0.820635	0.00526329	0.00804193
hsa-miR-9-5p	PALMD	mRNA	-2.27944	9.0018e-34	1.13859e-31	0.820635	0.00526329	0.00804193
hsa-miR-9-5p	TNS1	mRNA	-2.4299	6.35333e-33	6.82476e-31	0.820635	0.00526329	0.00804193
hsa-miR-9-5p	MME	mRNA	-3.07842	4.01961e-48	7.84036e-45	0.820635	0.00526329	0.00804193
hsa-miR-9-5p	HIST1H4H	mRNA	2.14452	1.34968e-19	2.36609e-18	0.820635	0.00526329	0.00804193
hsa-miR-9-5p	NFIB	mRNA	-1.99938	1.39385e-28	7.66408e-27	0.820635	0.00526329	0.00804193
hsa-miR-9-5p	EBF1	mRNA	-2.06142	4.67995e-30	3.22377e-28	0.820635	0.00526329	0.00804193
hsa-miR-9-5p	CNTFR	mRNA	-2.44141	2.44331e-26	9.91774e-25	0.820635	0.00526329	0.00804193
hsa-miR-9-5p	EGR3	mRNA	-2.13777	1.0136e-23	2.94388e-22	0.820635	0.00526329	0.00804193
hsa-miR-9-5p	CXCL11	mRNA	1.81729	6.04558e-22	1.41983e-20	0.820635	0.00526329	0.00804193
hsa-miR-92b-3p	CLDN11	mRNA	-1.93157	1.79155e-35	3.30322e-33	1.42726	2.70975e-22	4.78722e-21
hsa-miR-92b-3p	KLF4	mRNA	-2.27927	1.48305e-29	9.34723e-28	1.42726	2.70975e-22	4.78722e-21
hsa-miR-92b-3p	RNF150	mRNA	-1.78455	1.38747e-35	2.59695e-33	1.42726	2.70975e-22	4.78722e-21
hsa-miR-92b-3p	ESRP1	mRNA	1.78638	4.69487e-20	8.69091e-19	1.42726	2.70975e-22	4.78722e-21
hsa-miR-92b-3p	NFIB	mRNA	-1.99938	1.39385e-28	7.66408e-27	1.42726	2.70975e-22	4.78722e-21
hsa-miR-92b-3p	S1PR1	mRNA	-1.73927	5.66873e-27	2.53112e-25	1.42726	2.70975e-22	4.78722e-21
hsa-miR-92b-3p	CENPF	mRNA	2.26808	1.5332e-38	5.4635e-36	1.42726	2.70975e-22	4.78722e-21
hsa-miR-92b-3p	SIK2	mRNA	-1.81551	6.50878e-33	6.95145e-31	1.42726	2.70975e-22	4.78722e-21
hsa-miR-92b-3p	MYLK	mRNA	-2.02341	4.26105e-32	4.03873e-30	1.42726	2.70975e-22	4.78722e-21
hsa-miR-92b-3p	COL5A1	mRNA	1.93612	2.73056e-23	7.50146e-22	1.42726	2.70975e-22	4.78722e-21
hsa-miR-92b-3p	PRKAR2B	mRNA	-1.85382	4.62966e-18	6.76559e-17	1.42726	2.70975e-22	4.78722e-21
hsa-miR-92b-3p	PCOLCE2	mRNA	-3.24049	1.1288e-26	4.83066e-25	1.42726	2.70975e-22	4.78722e-21
hsa-miR-92b-3p	CDKN1C	mRNA	-2.03781	9.64711e-35	1.49591e-32	1.42726	2.70975e-22	4.78722e-21
hsa-miR-92b-3p	GPRC5A	mRNA	2.01999	1.09689e-23	3.17584e-22	1.42726	2.70975e-22	4.78722e-21
hsa-miR-92b-3p	COL1A2	mRNA	1.74814	5.71738e-16	6.55791e-15	1.42726	2.70975e-22	4.78722e-21
hsa-miR-92b-3p	ASPN	mRNA	1.79455	5.60558e-14	5.13833e-13	1.42726	2.70975e-22	4.78722e-21
hsa-miR-92b-3p	AURKA	mRNA	1.9794	9.85483e-36	1.87292e-33	1.42726	2.70975e-22	4.78722e-21
hsa-miR-92b-3p	HAS3	mRNA	-2.16386	5.87759e-30	3.98215e-28	1.42726	2.70975e-22	4.78722e-21
hsa-miR-92b-3p	MGLL	mRNA	-1.92082	5.09136e-23	1.35941e-21	1.42726	2.70975e-22	4.78722e-21
hsa-miR-92b-3p	SOSTDC1	mRNA	-2.27027	4.58055e-25	1.59845e-23	1.42726	2.70975e-22	4.78722e-21
hsa-miR-92b-3p	NPNT	mRNA	1.61237	1.83937e-16	2.22477e-15	1.42726	2.70975e-22	4.78722e-21
hsa-miR-92b-3p	PDZD2	mRNA	-1.63482	1.12428e-26	4.81685e-25	1.42726	2.70975e-22	4.78722e-21
hsa-miR-92b-3p	DUSP1	mRNA	-1.95401	1.14663e-25	4.31411e-24	1.42726	2.70975e-22	4.78722e-21
hsa-miR-92b-3p	MMD	mRNA	-1.73026	3.50097e-16	4.10069e-15	1.42726	2.70975e-22	4.78722e-21
hsa-miR-92b-3p	EGR2	mRNA	-1.82029	3.43306e-24	1.05148e-22	1.42726	2.70975e-22	4.78722e-21
hsa-miR-93-5p	S1PR1	mRNA	-1.73927	5.66873e-27	2.53112e-25	0.775709	2.18394e-13	1.29509e-12
hsa-miR-93-5p	FOXA1	mRNA	1.71485	9.74929e-10	5.46228e-09	0.775709	2.18394e-13	1.29509e-12
hsa-miR-93-5p	LAMA3	mRNA	-1.76549	1.96345e-19	3.36613e-18	0.775709	2.18394e-13	1.29509e-12
[truncated: 108 more rows]

## Sheet: selected_tripletes
mRNA_geneSymbol	mRNA_ensemblGeneID	miR	circRNA	logFC_mRNA	pval_mRNA	pval_adj_mRNA	logFC_miR	pval_miR	pval_adj_miR	logFC_circRNA	pval_circRNA	pval_adj_circRNA	direction_mRNA	direction_miR	direction_circRNA
CCNA2	ENSG00000145386	hsa-miR-410-3p	hsa_circRNA_102908	1.91491	2.12106e-33	2.48755e-31	-0.963568	2.19204e-12	1.14744e-11	0.65152	0.0625	0.104195	UP	DOWN	UP
ESM1	ENSG00000164283	hsa-miR-410-3p	hsa_circRNA_102908	1.58904	1.57805e-32	1.57634e-30	-0.963568	2.19204e-12	1.14744e-11	0.65152	0.0625	0.104195	UP	DOWN	UP
ACTA2	ENSG00000107796	hsa-miR-128-3p	hsa_circRNA_104342	-1.59626	2.14691e-18	3.25285e-17	0.716972	2.99244e-11	1.37912e-10	-0.749545	0.0625	0.104195	DOWN	UP	DOWN
ACVR1C	ENSG00000123612	hsa-miR-128-3p	hsa_circRNA_104342	-2.05721	2.15619e-24	6.80682e-23	0.716972	2.99244e-11	1.37912e-10	-0.749545	0.0625	0.104195	DOWN	UP	DOWN
ADAMTS5	ENSG00000154736	hsa-miR-128-3p	hsa_circRNA_104342	-2.44397	1.47517e-57	4.43572e-53	0.716972	2.99244e-11	1.37912e-10	-0.749545	0.0625	0.104195	DOWN	UP	DOWN
CSRNP1	ENSG00000144655	hsa-miR-128-3p	hsa_circRNA_104342	-1.66977	5.91514e-27	2.6348e-25	0.716972	2.99244e-11	1.37912e-10	-0.749545	0.0625	0.104195	DOWN	UP	DOWN
DST	ENSG00000151914	hsa-miR-128-3p	hsa_circRNA_104342	-2.13798	2.02641e-34	3.00396e-32	0.716972	2.99244e-11	1.37912e-10	-0.749545	0.0625	0.104195	DOWN	UP	DOWN
EBF3	ENSG00000108001	hsa-miR-128-3p	hsa_circRNA_104342	-1.60043	2.46071e-29	1.51234e-27	0.716972	2.99244e-11	1.37912e-10	-0.749545	0.0625	0.104195	DOWN	UP	DOWN
EGR3	ENSG00000179388	hsa-miR-128-3p	hsa_circRNA_104342	-2.13777	1.0136e-23	2.94388e-22	0.716972	2.99244e-11	1.37912e-10	-0.749545	0.0625	0.104195	DOWN	UP	DOWN
F3	ENSG00000117525	hsa-miR-128-3p	hsa_circRNA_104342	-1.91817	1.49187e-29	9.38686e-28	0.716972	2.99244e-11	1.37912e-10	-0.749545	0.0625	0.104195	DOWN	UP	DOWN
FAM13A	ENSG00000138640	hsa-miR-128-3p	hsa_circRNA_104342	-1.63127	2.0389e-40	1.08749e-37	0.716972	2.99244e-11	1.37912e-10	-0.749545	0.0625	0.104195	DOWN	UP	DOWN
FBLN5	ENSG00000140092	hsa-miR-128-3p	hsa_circRNA_104342	-1.79344	5.45162e-26	2.14249e-24	0.716972	2.99244e-11	1.37912e-10	-0.749545	0.0625	0.104195	DOWN	UP	DOWN
FOSB	ENSG00000125740	hsa-miR-128-3p	hsa_circRNA_104342	-3.50173	2.62323e-35	4.50078e-33	0.716972	2.99244e-11	1.37912e-10	-0.749545	0.0625	0.104195	DOWN	UP	DOWN
GHR	ENSG00000112964	hsa-miR-128-3p	hsa_circRNA_104342	-2.21608	9.01824e-30	5.91533e-28	0.716972	2.99244e-11	1.37912e-10	-0.749545	0.0625	0.104195	DOWN	UP	DOWN
GPAM	ENSG00000119927	hsa-miR-128-3p	hsa_circRNA_104342	-2.93954	8.48596e-30	5.61589e-28	0.716972	2.99244e-11	1.37912e-10	-0.749545	0.0625	0.104195	DOWN	UP	DOWN
HOXA5	ENSG00000106004	hsa-miR-128-3p	hsa_circRNA_104342	-2.12671	2.06663e-46	2.94574e-43	0.716972	2.99244e-11	1.37912e-10	-0.749545	0.0625	0.104195	DOWN	UP	DOWN
KLF4	ENSG00000136826	hsa-miR-128-3p	hsa_circRNA_104342	-2.27927	1.48305e-29	9.34723e-28	0.716972	2.99244e-11	1.37912e-10	-0.749545	0.0625	0.104195	DOWN	UP	DOWN
LEP	ENSG00000174697	hsa-miR-128-3p	hsa_circRNA_104342	-4.37595	6.7304e-29	3.85516e-27	0.716972	2.99244e-11	1.37912e-10	-0.749545	0.0625	0.104195	DOWN	UP	DOWN
LIFR	ENSG00000113594	hsa-miR-128-3p	hsa_circRNA_104342	-2.21197	4.81942e-41	2.928e-38	0.716972	2.99244e-11	1.37912e-10	-0.749545	0.0625	0.104195	DOWN	UP	DOWN
MET	ENSG00000105976	hsa-miR-128-3p	hsa_circRNA_104342	-1.73807	1.39857e-29	8.86e-28	0.716972	2.99244e-11	1.37912e-10	-0.749545	0.0625	0.104195	DOWN	UP	DOWN
MMD	ENSG00000108960	hsa-miR-128-3p	hsa_circRNA_104342	-1.73026	3.50097e-16	4.10069e-15	0.716972	2.99244e-11	1.37912e-10	-0.749545	0.0625	0.104195	DOWN	UP	DOWN
MME	ENSG00000196549	hsa-miR-128-3p	hsa_circRNA_104342	-3.07842	4.01961e-48	7.84036e-45	0.716972	2.99244e-11	1.37912e-10	-0.749545	0.0625	0.104195	DOWN	UP	DOWN
NFIB	ENSG00000147862	hsa-miR-128-3p	hsa_circRNA_104342	-1.99938	1.39385e-28	7.66408e-27	0.716972	2.99244e-11	1.37912e-10	-0.749545	0.0625	0.104195	DOWN	UP	DOWN
NGFR	ENSG00000064300	hsa-miR-128-3p	hsa_circRNA_104342	-2.10585	2.75092e-29	1.66856e-27	0.716972	2.99244e-11	1.37912e-10	-0.749545	0.0625	0.104195	DOWN	UP	DOWN
PPARG	ENSG00000132170	hsa-miR-128-3p	hsa_circRNA_104342	-2.32769	1.02355e-28	5.70415e-27	0.716972	2.99244e-11	1.37912e-10	-0.749545	0.0625	0.104195	DOWN	UP	DOWN
RND3	ENSG00000115963	hsa-miR-128-3p	hsa_circRNA_104342	-1.61737	5.3117e-26	2.09863e-24	0.716972	2.99244e-11	1.37912e-10	-0.749545	0.0625	0.104195	DOWN	UP	DOWN
RSPO3	ENSG00000146374	hsa-miR-128-3p	hsa_circRNA_104342	-1.72763	1.13932e-31	1.00055e-29	0.716972	2.99244e-11	1.37912e-10	-0.749545	0.0625	0.104195	DOWN	UP	DOWN
SFRP1	ENSG00000104332	hsa-miR-128-3p	hsa_circRNA_104342	-4.3733	5.38354e-35	8.684e-33	0.716972	2.99244e-11	1.37912e-10	-0.749545	0.0625	0.104195	DOWN	UP	DOWN
SH3BGRL2	ENSG00000198478	hsa-miR-128-3p	hsa_circRNA_104342	-1.72571	8.81059e-38	2.56541e-35	0.716972	2.99244e-11	1.37912e-10	-0.749545	0.0625	0.104195	DOWN	UP	DOWN
SPRY2	ENSG00000136158	hsa-miR-128-3p	hsa_circRNA_104342	-2.30545	3.3916e-53	2.51385e-49	0.716972	2.99244e-11	1.37912e-10	-0.749545	0.0625	0.104195	DOWN	UP	DOWN
SPTBN1	ENSG00000115306	hsa-miR-128-3p	hsa_circRNA_104342	-1.64486	7.50653e-33	7.90319e-31	0.716972	2.99244e-11	1.37912e-10	-0.749545	0.0625	0.104195	DOWN	UP	DOWN
TGFBR2	ENSG00000163513	hsa-miR-128-3p	hsa_circRNA_104342	-1.96742	5.84634e-34	7.73805e-32	0.716972	2.99244e-11	1.37912e-10	-0.749545	0.0625	0.104195	DOWN	UP	DOWN
TGFBR3	ENSG00000069702	hsa-miR-128-3p	hsa_circRNA_104342	-2.54213	3.81986e-34	5.22377e-32	0.716972	2.99244e-11	1.37912e-10	-0.749545	0.0625	0.104195	DOWN	UP	DOWN
TXNIP	ENSG00000265972	hsa-miR-128-3p	hsa_circRNA_104342	-1.94049	4.42479e-35	7.32066e-33	0.716972	2.99244e-11	1.37912e-10	-0.749545	0.0625	0.104195	DOWN	UP	DOWN
ACACB	ENSG00000076555	hsa-miR-15a-5p	hsa_circRNA_104342	-2.6247	1.58823e-33	1.91726e-31	0.650021	1.10651e-11	5.30126e-11	-0.749545	0.0625	0.104195	DOWN	UP	DOWN
ADAMTS5	ENSG00000154736	hsa-miR-15a-5p	hsa_circRNA_104342	-2.44397	1.47517e-57	4.43572e-53	0.650021	1.10651e-11	5.30126e-11	-0.749545	0.0625	0.104195	DOWN	UP	DOWN
ADRB2	ENSG00000169252	hsa-miR-15a-5p	hsa_circRNA_104342	-1.74389	1.46566e-38	5.31831e-36	0.650021	1.10651e-11	5.30126e-11	-0.749545	0.0625	0.104195	DOWN	UP	DOWN
AKAP12	ENSG00000131016	hsa-miR-15a-5p	hsa_circRNA_104342	-1.95693	1.68011e-25	6.18322e-24	0.650021	1.10651e-11	5.30126e-11	-0.749545	0.0625	0.104195	DOWN	UP	DOWN
CAPN6	ENSG00000077274	hsa-miR-15a-5p	hsa_circRNA_104342	-1.64618	1.23846e-19	2.18144e-18	0.650021	1.10651e-11	5.30126e-11	-0.749545	0.0625	0.104195	DOWN	UP	DOWN
CNN1	ENSG00000130176	hsa-miR-15a-5p	hsa_circRNA_104342	-3.15211	1.83793e-33	2.19015e-31	0.650021	1.10651e-11	5.30126e-11	-0.749545	0.0625	0.104195	DOWN	UP	DOWN
CSRNP1	ENSG00000144655	hsa-miR-15a-5p	hsa_circRNA_104342	-1.66977	5.91514e-27	2.6348e-25	0.650021	1.10651e-11	5.30126e-11	-0.749545	0.0625	0.104195	DOWN	UP	DOWN
CX3CL1	ENSG00000006210	hsa-miR-15a-5p	hsa_circRNA_104342	-2.8507	9.69921e-39	3.7057e-36	0.650021	1.10651e-11	5.30126e-11	-0.749545	0.0625	0.104195	DOWN	UP	DOWN
FGF1	ENSG00000113578	hsa-miR-15a-5p	hsa_circRNA_104342	-1.74028	2.01671e-38	7.05089e-36	0.650021	1.10651e-11	5.30126e-11	-0.749545	0.0625	0.104195	DOWN	UP	DOWN
FGF2	ENSG00000138685	hsa-miR-15a-5p	hsa_circRNA_104342	-2.17678	5.35956e-34	7.14479e-32	0.650021	1.10651e-11	5.30126e-11	-0.749545	0.0625	0.104195	DOWN	UP	DOWN
FZD4	ENSG00000174804	hsa-miR-15a-5p	hsa_circRNA_104342	-1.97161	3.72591e-25	1.32136e-23	0.650021	1.10651e-11	5.30126e-11	-0.749545	0.0625	0.104195	DOWN	UP	DOWN
G0S2	ENSG00000123689	hsa-miR-15a-5p	hsa_circRNA_104342	-3.96791	5.7504e-27	2.5645e-25	0.650021	1.10651e-11	5.30126e-11	-0.749545	0.0625	0.104195	DOWN	UP	DOWN
GHR	ENSG00000112964	hsa-miR-15a-5p	hsa_circRNA_104342	-2.21608	9.01824e-30	5.91533e-28	0.650021	1.10651e-11	5.30126e-11	-0.749545	0.0625	0.104195	DOWN	UP	DOWN
KANK1	ENSG00000107104	hsa-miR-15a-5p	hsa_circRNA_104342	-1.59174	2.17478e-34	3.13609e-32	0.650021	1.10651e-11	5.30126e-11	-0.749545	0.0625	0.104195	DOWN	UP	DOWN
LIPE	ENSG00000079435	hsa-miR-15a-5p	hsa_circRNA_104342	-3.49264	4.3281e-27	1.97293e-25	0.650021	1.10651e-11	5.30126e-11	-0.749545	0.0625	0.104195	DOWN	UP	DOWN
LTBP4	ENSG00000090006	hsa-miR-15a-5p	hsa_circRNA_104342	-1.90555	2.6301e-37	6.47577e-35	0.650021	1.10651e-11	5.30126e-11	-0.749545	0.0625	0.104195	DOWN	UP	DOWN
MEOX2	ENSG00000106511	hsa-miR-15a-5p	hsa_circRNA_104342	-2.21629	7.78819e-35	1.2441e-32	0.650021	1.10651e-11	5.30126e-11	-0.749545	0.0625	0.104195	DOWN	UP	DOWN
MRAS	ENSG00000158186	hsa-miR-15a-5p	hsa_circRNA_104342	-1.95675	8.78976e-33	9.09912e-31	0.650021	1.10651e-11	5.30126e-11	-0.749545	0.0625	0.104195	DOWN	UP	DOWN
MYLK	ENSG00000065534	hsa-miR-15a-5p	hsa_circRNA_104342	-2.02341	4.26105e-32	4.03873e-30	0.650021	1.10651e-11	5.30126e-11	-0.749545	0.0625	0.104195	DOWN	UP	DOWN
NAT8L	ENSG00000185818	hsa-miR-15a-5p	hsa_circRNA_104342	-2.2406	3.80778e-27	1.74865e-25	0.650021	1.10651e-11	5.30126e-11	-0.749545	0.0625	0.104195	DOWN	UP	DOWN
NRN1	ENSG00000124785	hsa-miR-15a-5p	hsa_circRNA_104342	-1.97231	5.12415e-31	4.13728e-29	0.650021	1.10651e-11	5.30126e-11	-0.749545	0.0625	0.104195	DOWN	UP	DOWN
PDK4	ENSG00000004799	hsa-miR-15a-5p	hsa_circRNA_104342	-3.35243	1.3362e-37	3.64116e-35	0.650021	1.10651e-11	5.30126e-11	-0.749545	0.0625	0.104195	DOWN	UP	DOWN
PID1	ENSG00000153823	hsa-miR-15a-5p	hsa_circRNA_104342	-1.7214	3.44758e-29	2.06409e-27	0.650021	1.10651e-11	5.30126e-11	-0.749545	0.0625	0.104195	DOWN	UP	DOWN
PLSCR4	ENSG00000114698	hsa-miR-15a-5p	hsa_circRNA_104342	-1.69283	2.16472e-34	3.13609e-32	0.650021	1.10651e-11	5.30126e-11	-0.749545	0.0625	0.104195	DOWN	UP	DOWN
PRELP	ENSG00000188783	hsa-miR-15a-5p	hsa_circRNA_104342	-1.99388	5.95368e-20	1.0896e-18	0.650021	1.10651e-11	5.30126e-11	-0.749545	0.0625	0.104195	DOWN	UP	DOWN
RSPO3	ENSG00000146374	hsa-miR-15a-5p	hsa_circRNA_104342	-1.72763	1.13932e-31	1.00055e-29	0.650021	1.10651e-11	5.30126e-11	-0.749545	0.0625	0.104195	DOWN	UP	DOWN
SCN4B	ENSG00000177098	hsa-miR-15a-5p	hsa_circRNA_104342	-2.03318	4.33508e-49	1.14756e-45	0.650021	1.10651e-11	5.30126e-11	-0.749545	0.0625	0.104195	DOWN	UP	DOWN
SH3BGRL2	ENSG00000198478	hsa-miR-15a-5p	hsa_circRNA_104342	-1.72571	8.81059e-38	2.56541e-35	0.650021	1.10651e-11	5.30126e-11	-0.749545	0.0625	0.104195	DOWN	UP	DOWN
SNCG	ENSG00000173267	hsa-miR-15a-5p	hsa_circRNA_104342	-2.42188	1.68032e-21	3.73338e-20	0.650021	1.10651e-11	5.30126e-11	-0.749545	0.0625	0.104195	DOWN	UP	DOWN
SVEP1	ENSG00000165124	hsa-miR-15a-5p	hsa_circRNA_104342	-2.21318	4.55413e-29	2.65789e-27	0.650021	1.10651e-11	5.30126e-11	-0.749545	0.0625	0.104195	DOWN	UP	DOWN
TGFBR3	ENSG00000069702	hsa-miR-15a-5p	hsa_circRNA_104342	-2.54213	3.81986e-34	5.22377e-32	0.650021	1.10651e-11	5.30126e-11	-0.749545	0.0625	0.104195	DOWN	UP	DOWN
TMEM100	ENSG00000166292	hsa-miR-15a-5p	hsa_circRNA_104342	-2.01454	4.1229e-28	2.1192e-26	0.650021	1.10651e-11	5.30126e-11	-0.749545	0.0625	0.104195	DOWN	UP	DOWN
TNMD	ENSG00000000005	hsa-miR-15a-5p	hsa_circRNA_104342	-2.30301	6.73511e-31	5.29943e-29	0.650021	1.10651e-11	5.30126e-11	-0.749545	0.0625	0.104195	DOWN	UP	DOWN
TRIM29	ENSG00000137699	hsa-miR-15a-5p	hsa_circRNA_104342	-2.04638	1.34238e-19	2.35441e-18	0.650021	1.10651e-11	5.30126e-11	-0.749545	0.0625	0.104195	DOWN	UP	DOWN
TXNIP	ENSG00000265972	hsa-miR-15a-5p	hsa_circRNA_104342	-1.94049	4.42479e-35	7.32066e-33	0.650021	1.10651e-11	5.30126e-11	-0.749545	0.0625	0.104195	DOWN	UP	DOWN
WIF1	ENSG00000156076	hsa-miR-15a-5p	hsa_circRNA_104342	-2.17648	2.36267e-20	4.52276e-19	0.650021	1.10651e-11	5.30126e-11	-0.749545	0.0625	0.104195	DOWN	UP	DOWN
ZBTB16	ENSG00000109906	hsa-miR-15a-5p	hsa_circRNA_104342	-1.71814	1.39643e-32	1.39869e-30	0.650021	1.10651e-11	5.30126e-11	-0.749545	0.0625	0.104195	DOWN	UP	DOWN
ACACB	ENSG00000076555	hsa-miR-15b-5p	hsa_circRNA_104342	-2.6247	1.58823e-33	1.91726e-31	0.793397	2.02424e-08	6.62764e-08	-0.749545	0.0625	0.104195	DOWN	UP	DOWN
ADAMTS5	ENSG00000154736	hsa-miR-15b-5p	hsa_circRNA_104342	-2.44397	1.47517e-57	4.43572e-53	0.793397	2.02424e-08	6.62764e-08	-0.749545	0.0625	0.104195	DOWN	UP	DOWN
ADRB2	ENSG00000169252	hsa-miR-15b-5p	hsa_circRNA_104342	-1.74389	1.46566e-38	5.31831e-36	0.793397	2.02424e-08	6.62764e-08	-0.749545	0.0625	0.104195	DOWN	UP	DOWN
AKAP12	ENSG00000131016	hsa-miR-15b-5p	hsa_circRNA_104342	-1.95693	1.68011e-25	6.18322e-24	0.793397	2.02424e-08	6.62764e-08	-0.749545	0.0625	0.104195	DOWN	UP	DOWN
CAPN6	ENSG00000077274	hsa-miR-15b-5p	hsa_circRNA_104342	-1.64618	1.23846e-19	2.18144e-18	0.793397	2.02424e-08	6.62764e-08	-0.749545	0.0625	0.104195	DOWN	UP	DOWN
CNN1	ENSG00000130176	hsa-miR-15b-5p	hsa_circRNA_104342	-3.15211	1.83793e-33	2.19015e-31	0.793397	2.02424e-08	6.62764e-08	-0.749545	0.0625	0.104195	DOWN	UP	DOWN
CSRNP1	ENSG00000144655	hsa-miR-15b-5p	hsa_circRNA_104342	-1.66977	5.91514e-27	2.6348e-25	0.793397	2.02424e-08	6.62764e-08	-0.749545	0.0625	0.104195	DOWN	UP	DOWN
CX3CL1	ENSG00000006210	hsa-miR-15b-5p	hsa_circRNA_104342	-2.8507	9.69921e-39	3.7057e-36	0.793397	2.02424e-08	6.62764e-08	-0.749545	0.0625	0.104195	DOWN	UP	DOWN
FGF1	ENSG00000113578	hsa-miR-15b-5p	hsa_circRNA_104342	-1.74028	2.01671e-38	7.05089e-36	0.793397	2.02424e-08	6.62764e-08	-0.749545	0.0625	0.104195	DOWN	UP	DOWN
FGF2	ENSG00000138685	hsa-miR-15b-5p	hsa_circRNA_104342	-2.17678	5.35956e-34	7.14479e-32	0.793397	2.02424e-08	6.62764e-08	-0.749545	0.0625	0.104195	DOWN	UP	DOWN
FZD4	ENSG00000174804	hsa-miR-15b-5p	hsa_circRNA_104342	-1.97161	3.72591e-25	1.32136e-23	0.793397	2.02424e-08	6.62764e-08	-0.749545	0.0625	0.104195	DOWN	UP	DOWN
G0S2	ENSG00000123689	hsa-miR-15b-5p	hsa_circRNA_104342	-3.96791	5.7504e-27	2.5645e-25	0.793397	2.02424e-08	6.62764e-08	-0.749545	0.0625	0.104195	DOWN	UP	DOWN
GHR	ENSG00000112964	hsa-miR-15b-5p	hsa_circRNA_104342	-2.21608	9.01824e-30	5.91533e-28	0.793397	2.02424e-08	6.62764e-08	-0.749545	0.0625	0.104195	DOWN	UP	DOWN
KANK1	ENSG00000107104	hsa-miR-15b-5p	hsa_circRNA_104342	-1.59174	2.17478e-34	3.13609e-32	0.793397	2.02424e-08	6.62764e-08	-0.749545	0.0625	0.104195	DOWN	UP	DOWN
LIPE	ENSG00000079435	hsa-miR-15b-5p	hsa_circRNA_104342	-3.49264	4.3281e-27	1.97293e-25	0.793397	2.02424e-08	6.62764e-08	-0.749545	0.0625	0.104195	DOWN	UP	DOWN
LTBP4	ENSG00000090006	hsa-miR-15b-5p	hsa_circRNA_104342	-1.90555	2.6301e-37	6.47577e-35	0.793397	2.02424e-08	6.62764e-08	-0.749545	0.0625	0.104195	DOWN	UP	DOWN
MEOX2	ENSG00000106511	hsa-miR-15b-5p	hsa_circRNA_104342	-2.21629	7.78819e-35	1.2441e-32	0.793397	2.02424e-08	6.62764e-08	-0.749545	0.0625	0.104195	DOWN	UP	DOWN
MRAS	ENSG00000158186	hsa-miR-15b-5p	hsa_circRNA_104342	-1.95675	8.78976e-33	9.09912e-31	0.793397	2.02424e-08	6.62764e-08	-0.749545	0.0625	0.104195	DOWN	UP	DOWN
MYLK	ENSG00000065534	hsa-miR-15b-5p	hsa_circRNA_104342	-2.02341	4.26105e-32	4.03873e-30	0.793397	2.02424e-08	6.62764e-08	-0.749545	0.0625	0.104195	DOWN	UP	DOWN
NAT8L	ENSG00000185818	hsa-miR-15b-5p	hsa_circRNA_104342	-2.2406	3.80778e-27	1.74865e-25	0.793397	2.02424e-08	6.62764e-08	-0.749545	0.0625	0.104195	DOWN	UP	DOWN
NRN1	ENSG00000124785	hsa-miR-15b-5p	hsa_circRNA_104342	-1.97231	5.12415e-31	4.13728e-29	0.793397	2.02424e-08	6.62764e-08	-0.749545	0.0625	0.104195	DOWN	UP	DOWN
PDK4	ENSG00000004799	hsa-miR-15b-5p	hsa_circRNA_104342	-3.35243	1.3362e-37	3.64116e-35	0.793397	2.02424e-08	6.62764e-08	-0.749545	0.0625	0.104195	DOWN	UP	DOWN
PID1	ENSG00000153823	hsa-miR-15b-5p	hsa_circRNA_104342	-1.7214	3.44758e-29	2.06409e-27	0.793397	2.02424e-08	6.62764e-08	-0.749545	0.0625	0.104195	DOWN	UP	DOWN
PLSCR4	ENSG00000114698	hsa-miR-15b-5p	hsa_circRNA_104342	-1.69283	2.16472e-34	3.13609e-32	0.793397	2.02424e-08	6.62764e-08	-0.749545	0.0625	0.104195	DOWN	UP	DOWN
PRELP	ENSG00000188783	hsa-miR-15b-5p	hsa_circRNA_104342	-1.99388	5.95368e-20	1.0896e-18	0.793397	2.02424e-08	6.62764e-08	-0.749545	0.0625	0.104195	DOWN	UP	DOWN
RSPO3	ENSG00000146374	hsa-miR-15b-5p	hsa_circRNA_104342	-1.72763	1.13932e-31	1.00055e-29	0.793397	2.02424e-08	6.62764e-08	-0.749545	0.0625	0.104195	DOWN	UP	DOWN
SCN4B	ENSG00000177098	hsa-miR-15b-5p	hsa_circRNA_104342	-2.03318	4.33508e-49	1.14756e-45	0.793397	2.02424e-08	6.62764e-08	-0.749545	0.0625	0.104195	DOWN	UP	DOWN
SH3BGRL2	ENSG00000198478	hsa-miR-15b-5p	hsa_circRNA_104342	-1.72571	8.81059e-38	2.56541e-35	0.793397	2.02424e-08	6.62764e-08	-0.749545	0.0625	0.104195	DOWN	UP	DOWN
SNCG	ENSG00000173267	hsa-miR-15b-5p	hsa_circRNA_104342	-2.42188	1.68032e-21	3.73338e-20	0.793397	2.02424e-08	6.62764e-08	-0.749545	0.0625	0.104195	DOWN	UP	DOWN
SVEP1	ENSG00000165124	hsa-miR-15b-5p	hsa_circRNA_104342	-2.21318	4.55413e-29	2.65789e-27	0.793397	2.02424e-08	6.62764e-08	-0.749545	0.0625	0.104195	DOWN	UP	DOWN
TGFBR3	ENSG00000069702	hsa-miR-15b-5p	hsa_circRNA_104342	-2.54213	3.81986e-34	5.22377e-32	0.793397	2.02424e-08	6.62764e-08	-0.749545	0.0625	0.104195	DOWN	UP	DOWN
TMEM100	ENSG00000166292	hsa-miR-15b-5p	hsa_circRNA_104342	-2.01454	4.1229e-28	2.1192e-26	0.793397	2.02424e-08	6.62764e-08	-0.749545	0.0625	0.104195	DOWN	UP	DOWN
TNMD	ENSG00000000005	hsa-miR-15b-5p	hsa_circRNA_104342	-2.30301	6.73511e-31	5.29943e-29	0.793397	2.02424e-08	6.62764e-08	-0.749545	0.0625	0.104195	DOWN	UP	DOWN
TRIM29	ENSG00000137699	hsa-miR-15b-5p	hsa_circRNA_104342	-2.04638	1.34238e-19	2.35441e-18	0.793397	2.02424e-08	6.62764e-08	-0.749545	0.0625	0.104195	DOWN	UP	DOWN
TXNIP	ENSG00000265972	hsa-miR-15b-5p	hsa_circRNA_104342	-1.94049	4.42479e-35	7.32066e-33	0.793397	2.02424e-08	6.62764e-08	-0.749545	0.0625	0.104195	DOWN	UP	DOWN
WIF1	ENSG00000156076	hsa-miR-15b-5p	hsa_circRNA_104342	-2.17648	2.36267e-20	4.52276e-19	0.793397	2.02424e-08	6.62764e-08	-0.749545	0.0625	0.104195	DOWN	UP	DOWN
ZBTB16	ENSG00000109906	hsa-miR-15b-5p	hsa_circRNA_104342	-1.71814	1.39643e-32	1.39869e-30	0.793397	2.02424e-08	6.62764e-08	-0.749545	0.0625	0.104195	DOWN	UP	DOWN
CACNG4	ENSG00000075461	hsa-miR-29a-3p	hsa_circRNA_403236	1.63186	8.09478e-12	5.83076e-11	-0.773426	1.9058e-17	1.87921e-16	0.593476	0.0625	0.104195	UP	DOWN	UP
CCNA2	ENSG00000145386	hsa-miR-29a-3p	hsa_circRNA_403236	1.91491	2.12106e-33	2.48755e-31	-0.773426	1.9058e-17	1.87921e-16	0.593476	0.0625	0.104195	UP	DOWN	UP
COL11A1	ENSG00000060718	hsa-miR-29a-3p	hsa_circRNA_403236	3.81002	4.35447e-38	1.3448e-35	-0.773426	1.9058e-17	1.87921e-16	0.593476	0.0625	0.104195	UP	DOWN	UP
COL1A1	ENSG00000108821	hsa-miR-29a-3p	hsa_circRNA_403236	2.56127	9.01771e-23	2.32242e-21	-0.773426	1.9058e-17	1.87921e-16	0.593476	0.0625	0.104195	UP	DOWN	UP
COL1A2	ENSG00000164692	hsa-miR-29a-3p	hsa_circRNA_403236	1.74814	5.71738e-16	6.55791e-15	-0.773426	1.9058e-17	1.87921e-16	0.593476	0.0625	0.104195	UP	DOWN	UP
COL3A1	ENSG00000168542	hsa-miR-29a-3p	hsa_circRNA_403236	1.78038	6.46148e-16	7.37034e-15	-0.773426	1.9058e-17	1.87921e-16	0.593476	0.0625	0.104195	UP	DOWN	UP
COL5A1	ENSG00000130635	hsa-miR-29a-3p	hsa_circRNA_403236	1.93612	2.73056e-23	7.50146e-22	-0.773426	1.9058e-17	1.87921e-16	0.593476	0.0625	0.104195	UP	DOWN	UP
COL5A2	ENSG00000204262	hsa-miR-29a-3p	hsa_circRNA_403236	1.97619	2.70693e-24	8.43014e-23	-0.773426	1.9058e-17	1.87921e-16	0.593476	0.0625	0.104195	UP	DOWN	UP
MFAP2	ENSG00000117122	hsa-miR-29a-3p	hsa_circRNA_403236	1.78267	5.54947e-29	3.22356e-27	-0.773426	1.9058e-17	1.87921e-16	0.593476	0.0625	0.104195	UP	DOWN	UP
MYBL2	ENSG00000101057	hsa-miR-29a-3p	hsa_circRNA_403236	2.44325	2.43126e-30	1.75297e-28	-0.773426	1.9058e-17	1.87921e-16	0.593476	0.0625	0.104195	UP	DOWN	UP
NKAIN1	ENSG00000084628	hsa-miR-29a-3p	hsa_circRNA_403236	2.24932	1.68967e-18	2.5897e-17	-0.773426	1.9058e-17	1.87921e-16	0.593476	0.0625	0.104195	UP	DOWN	UP
ACVR1C	ENSG00000123612	hsa-miR-200b-3p	hsa_circRNA_407041	-2.05721	2.15619e-24	6.80682e-23	1.93599	1.43046e-13	8.66452e-13	-0.763626	0.0625	0.104195	DOWN	UP	DOWN
CACHD1	ENSG00000158966	hsa-miR-200b-3p	hsa_circRNA_407041	-1.80677	1.91142e-41	1.24276e-38	1.93599	1.43046e-13	8.66452e-13	-0.763626	0.0625	0.104195	DOWN	UP	DOWN
CHRDL1	ENSG00000101938	hsa-miR-200b-3p	hsa_circRNA_407041	-4.04959	9.96794e-36	1.88475e-33	1.93599	1.43046e-13	8.66452e-13	-0.763626	0.0625	0.104195	DOWN	UP	DOWN
CNTFR	ENSG00000122756	hsa-miR-200b-3p	hsa_circRNA_407041	-2.44141	2.44331e-26	9.91774e-25	1.93599	1.43046e-13	8.66452e-13	-0.763626	0.0625	0.104195	DOWN	UP	DOWN
CPED1	ENSG00000106034	hsa-miR-200b-3p	hsa_circRNA_407041	-1.63812	1.31358e-20	2.59356e-19	1.93599	1.43046e-13	8.66452e-13	-0.763626	0.0625	0.104195	DOWN	UP	DOWN
DMD	ENSG00000198947	hsa-miR-200b-3p	hsa_circRNA_407041	-2.13365	1.83937e-48	3.98107e-45	1.93599	1.43046e-13	8.66452e-13	-0.763626	0.0625	0.104195	DOWN	UP	DOWN
DUSP1	ENSG00000120129	hsa-miR-200b-3p	hsa_circRNA_407041	-1.95401	1.14663e-25	4.31411e-24	1.93599	1.43046e-13	8.66452e-13	-0.763626	0.0625	0.104195	DOWN	UP	DOWN
EGR3	ENSG00000179388	hsa-miR-200b-3p	hsa_circRNA_407041	-2.13777	1.0136e-23	2.94388e-22	1.93599	1.43046e-13	8.66452e-13	-0.763626	0.0625	0.104195	DOWN	UP	DOWN
HLF	ENSG00000108924	hsa-miR-200b-3p	hsa_circRNA_407041	-2.30487	6.41101e-52	3.39417e-48	1.93599	1.43046e-13	8.66452e-13	-0.763626	0.0625	0.104195	DOWN	UP	DOWN
HOXA5	ENSG00000106004	hsa-miR-200b-3p	hsa_circRNA_407041	-2.12671	2.06663e-46	2.94574e-43	1.93599	1.43046e-13	8.66452e-13	-0.763626	0.0625	0.104195	DOWN	UP	DOWN
JUN	ENSG00000177606	hsa-miR-200b-3p	hsa_circRNA_407041	-1.59407	8.81432e-30	5.79182e-28	1.93599	1.43046e-13	8.66452e-13	-0.763626	0.0625	0.104195	DOWN	UP	DOWN
KANK1	ENSG00000107104	hsa-miR-200b-3p	hsa_circRNA_407041	-1.59174	2.17478e-34	3.13609e-32	1.93599	1.43046e-13	8.66452e-13	-0.763626	0.0625	0.104195	DOWN	UP	DOWN
KLF4	ENSG00000136826	hsa-miR-200b-3p	hsa_circRNA_407041	-2.27927	1.48305e-29	9.34723e-28	1.93599	1.43046e-13	8.66452e-13	-0.763626	0.0625	0.104195	DOWN	UP	DOWN
MMD	ENSG00000108960	hsa-miR-200b-3p	hsa_circRNA_407041	-1.73026	3.50097e-16	4.10069e-15	1.93599	1.43046e-13	8.66452e-13	-0.763626	0.0625	0.104195	DOWN	UP	DOWN
MYLK	ENSG00000065534	hsa-miR-200b-3p	hsa_circRNA_407041	-2.02341	4.26105e-32	4.03873e-30	1.93599	1.43046e-13	8.66452e-13	-0.763626	0.0625	0.104195	DOWN	UP	DOWN
MYZAP	ENSG00000263155	hsa-miR-200b-3p	hsa_circRNA_407041	-1.98304	4.24765e-29	2.49474e-27	1.93599	1.43046e-13	8.66452e-13	-0.763626	0.0625	0.104195	DOWN	UP	DOWN
NDN	ENSG00000182636	hsa-miR-200b-3p	hsa_circRNA_407041	-1.70645	2.09917e-27	9.97374e-26	1.93599	1.43046e-13	8.66452e-13	-0.763626	0.0625	0.104195	DOWN	UP	DOWN
NFIB	ENSG00000147862	hsa-miR-200b-3p	hsa_circRNA_407041	-1.99938	1.39385e-28	7.66408e-27	1.93599	1.43046e-13	8.66452e-13	-0.763626	0.0625	0.104195	DOWN	UP	DOWN
OSR1	ENSG00000143867	hsa-miR-200b-3p	hsa_circRNA_407041	-1.80911	4.72685e-33	5.2136e-31	1.93599	1.43046e-13	8.66452e-13	-0.763626	0.0625	0.104195	DOWN	UP	DOWN
PKP1	ENSG00000081277	hsa-miR-200b-3p	hsa_circRNA_407041	-1.85433	4.32464e-20	8.03364e-19	1.93599	1.43046e-13	8.66452e-13	-0.763626	0.0625	0.104195	DOWN	UP	DOWN
PPP1R12B	ENSG00000077157	hsa-miR-200b-3p	hsa_circRNA_407041	-1.63767	2.05408e-40	1.08749e-37	1.93599	1.43046e-13	8.66452e-13	-0.763626	0.0625	0.104195	DOWN	UP	DOWN
PRKAR2B	ENSG00000005249	hsa-miR-200b-3p	hsa_circRNA_407041	-1.85382	4.62966e-18	6.76559e-17	1.93599	1.43046e-13	8.66452e-13	-0.763626	0.0625	0.104195	DOWN	UP	DOWN
RND3	ENSG00000115963	hsa-miR-200b-3p	hsa_circRNA_407041	-1.61737	5.3117e-26	2.09863e-24	1.93599	1.43046e-13	8.66452e-13	-0.763626	0.0625	0.104195	DOWN	UP	DOWN
SIK2	ENSG00000170145	hsa-miR-200b-3p	hsa_circRNA_407041	-1.81551	6.50878e-33	6.95145e-31	1.93599	1.43046e-13	8.66452e-13	-0.763626	0.0625	0.104195	DOWN	UP	DOWN
WASF3	ENSG00000132970	hsa-miR-200b-3p	hsa_circRNA_407041	-1.59734	1.12487e-34	1.72263e-32	1.93599	1.43046e-13	8.66452e-13	-0.763626	0.0625	0.104195	DOWN	UP	DOWN
ZBTB16	ENSG00000109906	hsa-miR-200b-3p	hsa_circRNA_407041	-1.71814	1.39643e-32	1.39869e-30	1.93599	1.43046e-13	8.66452e-13	-0.763626	0.0625	0.104195	DOWN	UP	DOWN
ACVR1C	ENSG00000123612	hsa-miR-200c-3p	hsa_circRNA_407041	-2.05721	2.15619e-24	6.80682e-23	1.955	3.51553e-13	2.02801e-12	-0.763626	0.0625	0.104195	DOWN	UP	DOWN
CACHD1	ENSG00000158966	hsa-miR-200c-3p	hsa_circRNA_407041	-1.80677	1.91142e-41	1.24276e-38	1.955	3.51553e-13	2.02801e-12	-0.763626	0.0625	0.104195	DOWN	UP	DOWN
CHRDL1	ENSG00000101938	hsa-miR-200c-3p	hsa_circRNA_407041	-4.04959	9.96794e-36	1.88475e-33	1.955	3.51553e-13	2.02801e-12	-0.763626	0.0625	0.104195	DOWN	UP	DOWN
CNTFR	ENSG00000122756	hsa-miR-200c-3p	hsa_circRNA_407041	-2.44141	2.44331e-26	9.91774e-25	1.955	3.51553e-13	2.02801e-12	-0.763626	0.0625	0.104195	DOWN	UP	DOWN
CPED1	ENSG00000106034	hsa-miR-200c-3p	hsa_circRNA_407041	-1.63812	1.31358e-20	2.59356e-19	1.955	3.51553e-13	2.02801e-12	-0.763626	0.0625	0.104195	DOWN	UP	DOWN
DMD	ENSG00000198947	hsa-miR-200c-3p	hsa_circRNA_407041	-2.13365	1.83937e-48	3.98107e-45	1.955	3.51553e-13	2.02801e-12	-0.763626	0.0625	0.104195	DOWN	UP	DOWN
DUSP1	ENSG00000120129	hsa-miR-200c-3p	hsa_circRNA_407041	-1.95401	1.14663e-25	4.31411e-24	1.955	3.51553e-13	2.02801e-12	-0.763626	0.0625	0.104195	DOWN	UP	DOWN
EGR3	ENSG00000179388	hsa-miR-200c-3p	hsa_circRNA_407041	-2.13777	1.0136e-23	2.94388e-22	1.955	3.51553e-13	2.02801e-12	-0.763626	0.0625	0.104195	DOWN	UP	DOWN
HLF	ENSG00000108924	hsa-miR-200c-3p	hsa_circRNA_407041	-2.30487	6.41101e-52	3.39417e-48	1.955	3.51553e-13	2.02801e-12	-0.763626	0.0625	0.104195	DOWN	UP	DOWN
HOXA5	ENSG00000106004	hsa-miR-200c-3p	hsa_circRNA_407041	-2.12671	2.06663e-46	2.94574e-43	1.955	3.51553e-13	2.02801e-12	-0.763626	0.0625	0.104195	DOWN	UP	DOWN
JUN	ENSG00000177606	hsa-miR-200c-3p	hsa_circRNA_407041	-1.59407	8.81432e-30	5.79182e-28	1.955	3.51553e-13	2.02801e-12	-0.763626	0.0625	0.104195	DOWN	UP	DOWN
KANK1	ENSG00000107104	hsa-miR-200c-3p	hsa_circRNA_407041	-1.59174	2.17478e-34	3.13609e-32	1.955	3.51553e-13	2.02801e-12	-0.763626	0.0625	0.104195	DOWN	UP	DOWN
KLF4	ENSG00000136826	hsa-miR-200c-3p	hsa_circRNA_407041	-2.27927	1.48305e-29	9.34723e-28	1.955	3.51553e-13	2.02801e-12	-0.763626	0.0625	0.104195	DOWN	UP	DOWN
MMD	ENSG00000108960	hsa-miR-200c-3p	hsa_circRNA_407041	-1.73026	3.50097e-16	4.10069e-15	1.955	3.51553e-13	2.02801e-12	-0.763626	0.0625	0.104195	DOWN	UP	DOWN
MYLK	ENSG00000065534	hsa-miR-200c-3p	hsa_circRNA_407041	-2.02341	4.26105e-32	4.03873e-30	1.955	3.51553e-13	2.02801e-12	-0.763626	0.0625	0.104195	DOWN	UP	DOWN
MYZAP	ENSG00000263155	hsa-miR-200c-3p	hsa_circRNA_407041	-1.98304	4.24765e-29	2.49474e-27	1.955	3.51553e-13	2.02801e-12	-0.763626	0.0625	0.104195	DOWN	UP	DOWN
NDN	ENSG00000182636	hsa-miR-200c-3p	hsa_circRNA_407041	-1.70645	2.09917e-27	9.97374e-26	1.955	3.51553e-13	2.02801e-12	-0.763626	0.0625	0.104195	DOWN	UP	DOWN
NFIB	ENSG00000147862	hsa-miR-200c-3p	hsa_circRNA_407041	-1.99938	1.39385e-28	7.66408e-27	1.955	3.51553e-13	2.02801e-12	-0.763626	0.0625	0.104195	DOWN	UP	DOWN
OSR1	ENSG00000143867	hsa-miR-200c-3p	hsa_circRNA_407041	-1.80911	4.72685e-33	5.2136e-31	1.955	3.51553e-13	2.02801e-12	-0.763626	0.0625	0.104195	DOWN	UP	DOWN
PKP1	ENSG00000081277	hsa-miR-200c-3p	hsa_circRNA_407041	-1.85433	4.32464e-20	8.03364e-19	1.955	3.51553e-13	2.02801e-12	-0.763626	0.0625	0.104195	DOWN	UP	DOWN
PPP1R12B	ENSG00000077157	hsa-miR-200c-3p	hsa_circRNA_407041	-1.63767	2.05408e-40	1.08749e-37	1.955	3.51553e-13	2.02801e-12	-0.763626	0.0625	0.104195	DOWN	UP	DOWN
PRKAR2B	ENSG00000005249	hsa-miR-200c-3p	hsa_circRNA_407041	-1.85382	4.62966e-18	6.76559e-17	1.955	3.51553e-13	2.02801e-12	-0.763626	0.0625	0.104195	DOWN	UP	DOWN
RND3	ENSG00000115963	hsa-miR-200c-3p	hsa_circRNA_407041	-1.61737	5.3117e-26	2.09863e-24	1.955	3.51553e-13	2.02801e-12	-0.763626	0.0625	0.104195	DOWN	UP	DOWN
SIK2	ENSG00000170145	hsa-miR-200c-3p	hsa_circRNA_407041	-1.81551	6.50878e-33	6.95145e-31	1.955	3.51553e-13	2.02801e-12	-0.763626	0.0625	0.104195	DOWN	UP	DOWN
WASF3	ENSG00000132970	hsa-miR-200c-3p	hsa_circRNA_407041	-1.59734	1.12487e-34	1.72263e-32	1.955	3.51553e-13	2.02801e-12	-0.763626	0.0625	0.104195	DOWN	UP	DOWN
ZBTB16	ENSG00000109906	hsa-miR-200c-3p	hsa_circRNA_407041	-1.71814	1.39643e-32	1.39869e-30	1.955	3.51553e-13	2.02801e-12	-0.763626	0.0625	0.104195	DOWN	UP	DOWN
ACSL1	ENSG00000151726	hsa-miR-301a-3p	hsa_circRNA_407041	-1.97014	2.2684e-19	3.85274e-18	1.44048	9.97674e-17	9.0003e-16	-0.763626	0.0625	0.104195	DOWN	UP	DOWN
ACVR1C	ENSG00000123612	hsa-miR-301a-3p	hsa_circRNA_407041	-2.05721	2.15619e-24	6.80682e-23	1.44048	9.97674e-17	9.0003e-16	-0.763626	0.0625	0.104195	DOWN	UP	DOWN
APCDD1	ENSG00000154856	hsa-miR-301a-3p	hsa_circRNA_407041	-2.06721	2.94024e-39	1.21073e-36	1.44048	9.97674e-17	9.0003e-16	-0.763626	0.0625	0.104195	DOWN	UP	DOWN
CAV2	ENSG00000105971	hsa-miR-301a-3p	hsa_circRNA_407041	-2.35164	8.04599e-38	2.38548e-35	1.44048	9.97674e-17	9.0003e-16	-0.763626	0.0625	0.104195	DOWN	UP	DOWN
EBF3	ENSG00000108001	hsa-miR-301a-3p	hsa_circRNA_407041	-1.60043	2.46071e-29	1.51234e-27	1.44048	9.97674e-17	9.0003e-16	-0.763626	0.0625	0.104195	DOWN	UP	DOWN
EGR3	ENSG00000179388	hsa-miR-301a-3p	hsa_circRNA_407041	-2.13777	1.0136e-23	2.94388e-22	1.44048	9.97674e-17	9.0003e-16	-0.763626	0.0625	0.104195	DOWN	UP	DOWN
F3	ENSG00000117525	hsa-miR-301a-3p	hsa_circRNA_407041	-1.91817	1.49187e-29	9.38686e-28	1.44048	9.97674e-17	9.0003e-16	-0.763626	0.0625	0.104195	DOWN	UP	DOWN
FAM13A	ENSG00000138640	hsa-miR-301a-3p	hsa_circRNA_407041	-1.63127	2.0389e-40	1.08749e-37	1.44048	9.97674e-17	9.0003e-16	-0.763626	0.0625	0.104195	DOWN	UP	DOWN
HLF	ENSG00000108924	hsa-miR-301a-3p	hsa_circRNA_407041	-2.30487	6.41101e-52	3.39417e-48	1.44048	9.97674e-17	9.0003e-16	-0.763626	0.0625	0.104195	DOWN	UP	DOWN
HOXA5	ENSG00000106004	hsa-miR-301a-3p	hsa_circRNA_407041	-2.12671	2.06663e-46	2.94574e-43	1.44048	9.97674e-17	9.0003e-16	-0.763626	0.0625	0.104195	DOWN	UP	DOWN
KIT	ENSG00000157404	hsa-miR-301a-3p	hsa_circRNA_407041	-2.88001	2.99733e-26	1.20218e-24	1.44048	9.97674e-17	9.0003e-16	-0.763626	0.0625	0.104195	DOWN	UP	DOWN
MEOX2	ENSG00000106511	hsa-miR-301a-3p	hsa_circRNA_407041	-2.21629	7.78819e-35	1.2441e-32	1.44048	9.97674e-17	9.0003e-16	-0.763626	0.0625	0.104195	DOWN	UP	DOWN
MET	ENSG00000105976	hsa-miR-301a-3p	hsa_circRNA_407041	-1.73807	1.39857e-29	8.86e-28	1.44048	9.97674e-17	9.0003e-16	-0.763626	0.0625	0.104195	DOWN	UP	DOWN
NDRG2	ENSG00000165795	hsa-miR-301a-3p	hsa_circRNA_407041	-2.58374	5.74749e-42	4.26004e-39	1.44048	9.97674e-17	9.0003e-16	-0.763626	0.0625	0.104195	DOWN	UP	DOWN
NFIB	ENSG00000147862	hsa-miR-301a-3p	hsa_circRNA_407041	-1.99938	1.39385e-28	7.66408e-27	1.44048	9.97674e-17	9.0003e-16	-0.763626	0.0625	0.104195	DOWN	UP	DOWN
PPARG	ENSG00000132170	hsa-miR-301a-3p	hsa_circRNA_407041	-2.32769	1.02355e-28	5.70415e-27	1.44048	9.97674e-17	9.0003e-16	-0.763626	0.0625	0.104195	DOWN	UP	DOWN
RASD1	ENSG00000108551	hsa-miR-301a-3p	hsa_circRNA_407041	-2.09193	5.2347e-20	9.62869e-19	1.44048	9.97674e-17	9.0003e-16	-0.763626	0.0625	0.104195	DOWN	UP	DOWN
S1PR1	ENSG00000170989	hsa-miR-301a-3p	hsa_circRNA_407041	-1.73927	5.66873e-27	2.53112e-25	1.44048	9.97674e-17	9.0003e-16	-0.763626	0.0625	0.104195	DOWN	UP	DOWN
SIK2	ENSG00000170145	hsa-miR-301a-3p	hsa_circRNA_407041	-1.81551	6.50878e-33	6.95145e-31	1.44048	9.97674e-17	9.0003e-16	-0.763626	0.0625	0.104195	DOWN	UP	DOWN
SYNM	ENSG00000182253	hsa-miR-301a-3p	hsa_circRNA_407041	-3.56131	9.70993e-41	5.45227e-38	1.44048	9.97674e-17	9.0003e-16	-0.763626	0.0625	0.104195	DOWN	UP	DOWN
TGFBR2	ENSG00000163513	hsa-miR-301a-3p	hsa_circRNA_407041	-1.96742	5.84634e-34	7.73805e-32	1.44048	9.97674e-17	9.0003e-16	-0.763626	0.0625	0.104195	DOWN	UP	DOWN
TP63	ENSG00000073282	hsa-miR-301a-3p	hsa_circRNA_407041	-2.09054	5.31754e-26	2.0987e-24	1.44048	9.97674e-17	9.0003e-16	-0.763626	0.0625	0.104195	DOWN	UP	DOWN
TXNIP	ENSG00000265972	hsa-miR-301a-3p	hsa_circRNA_407041	-1.94049	4.42479e-35	7.32066e-33	1.44048	9.97674e-17	9.0003e-16	-0.763626	0.0625	0.104195	DOWN	UP	DOWN
ZBTB16	ENSG00000109906	hsa-miR-301a-3p	hsa_circRNA_407041	-1.71814	1.39643e-32	1.39869e-30	1.44048	9.97674e-17	9.0003e-16	-0.763626	0.0625	0.104195	DOWN	UP	DOWN
FZD4	ENSG00000174804	hsa-miR-425-5p	hsa_circRNA_407041	-1.97161	3.72591e-25	1.32136e-23	0.925578	1.11106e-08	3.70936e-08	-0.763626	0.0625	0.104195	DOWN	UP	DOWN
RNF150	ENSG00000170153	hsa-miR-425-5p	hsa_circRNA_407041	-1.78455	1.38747e-35	2.59695e-33	0.925578	1.11106e-08	3.70936e-08	-0.763626	0.0625	0.104195	DOWN	UP	DOWN
S1PR1	ENSG00000170989	hsa-miR-425-5p	hsa_circRNA_407041	-1.73927	5.66873e-27	2.53112e-25	0.925578	1.11106e-08	3.70936e-08	-0.763626	0.0625	0.104195	DOWN	UP	DOWN
SLIT3	ENSG00000184347	hsa-miR-425-5p	hsa_circRNA_407041	-1.85302	1.51927e-26	6.36927e-25	0.925578	1.11106e-08	3.70936e-08	-0.763626	0.0625	0.104195	DOWN	UP	DOWN
TGFBR2	ENSG00000163513	hsa-miR-425-5p	hsa_circRNA_407041	-1.96742	5.84634e-34	7.73805e-32	0.925578	1.11106e-08	3.70936e-08	-0.763626	0.0625	0.104195	DOWN	UP	DOWN
EGFR	ENSG00000146648	hsa-miR-7-5p	hsa_circRNA_407041	-2.19721	1.42816e-33	1.73534e-31	0.993779	1.39177e-13	8.49079e-13	-0.763626	0.0625	0.104195	DOWN	UP	DOWN
EGR3	ENSG00000179388	hsa-miR-7-5p	hsa_circRNA_407041	-2.13777	1.0136e-23	2.94388e-22	0.993779	1.39177e-13	8.49079e-13	-0.763626	0.0625	0.104195	DOWN	UP	DOWN
GABRP	ENSG00000094755	hsa-miR-7-5p	hsa_circRNA_407041	-2.95316	8.58253e-17	1.0815e-15	0.993779	1.39177e-13	8.49079e-13	-0.763626	0.0625	0.104195	DOWN	UP	DOWN
KLF4	ENSG00000136826	hsa-miR-7-5p	hsa_circRNA_407041	-2.27927	1.48305e-29	9.34723e-28	0.993779	1.39177e-13	8.49079e-13	-0.763626	0.0625	0.104195	DOWN	UP	DOWN
NFIB	ENSG00000147862	hsa-miR-7-5p	hsa_circRNA_407041	-1.99938	1.39385e-28	7.66408e-27	0.993779	1.39177e-13	8.49079e-13	-0.763626	0.0625	0.104195	DOWN	UP	DOWN
RNF150	ENSG00000170153	hsa-miR-7-5p	hsa_circRNA_407041	-1.78455	1.38747e-35	2.59695e-33	0.993779	1.39177e-13	8.49079e-13	-0.763626	0.0625	0.104195	DOWN	UP	DOWN
TGFBR2	ENSG00000163513	hsa-miR-7-5p	hsa_circRNA_407041	-1.96742	5.84634e-34	7.73805e-32	0.993779	1.39177e-13	8.49079e-13	-0.763626	0.0625	0.104195	DOWN	UP	DOWN
WASF3	ENSG00000132970	hsa-miR-7-5p	hsa_circRNA_407041	-1.59734	1.12487e-34	1.72263e-32	0.993779	1.39177e-13	8.49079e-13	-0.763626	0.0625	0.104195	DOWN	UP	DOWN

## Sheet: CERNOMA
source (miR)	target (circRNA/mRNA)
hsa-miR-410-3p	CCNA2
hsa-miR-410-3p	ESM1
hsa-miR-128-3p	ACTA2
hsa-miR-128-3p	ACVR1C
hsa-miR-128-3p	ADAMTS5
hsa-miR-128-3p	CSRNP1
hsa-miR-128-3p	DST
hsa-miR-128-3p	EBF3
hsa-miR-128-3p	EGR3
hsa-miR-128-3p	F3
hsa-miR-128-3p	FAM13A
hsa-miR-128-3p	FBLN5
hsa-miR-128-3p	FOSB
hsa-miR-128-3p	GHR
hsa-miR-128-3p	GPAM
hsa-miR-128-3p	HOXA5
hsa-miR-128-3p	KLF4
hsa-miR-128-3p	LEP
hsa-miR-128-3p	LIFR
hsa-miR-128-3p	MET
hsa-miR-128-3p	MMD
hsa-miR-128-3p	MME
hsa-miR-128-3p	NFIB
hsa-miR-128-3p	NGFR
hsa-miR-128-3p	PPARG
hsa-miR-128-3p	RND3
hsa-miR-128-3p	RSPO3
hsa-miR-128-3p	SFRP1
hsa-miR-128-3p	SH3BGRL2
hsa-miR-128-3p	SPRY2
hsa-miR-128-3p	SPTBN1
hsa-miR-128-3p	TGFBR2
hsa-miR-128-3p	TGFBR3
hsa-miR-128-3p	TXNIP
hsa-miR-15a-5p	ACACB
hsa-miR-15a-5p	ADAMTS5
hsa-miR-15a-5p	ADRB2
hsa-miR-15a-5p	AKAP12
hsa-miR-15a-5p	CAPN6
hsa-miR-15a-5p	CNN1
hsa-miR-15a-5p	CSRNP1
hsa-miR-15a-5p	CX3CL1
hsa-miR-15a-5p	FGF1
hsa-miR-15a-5p	FGF2
hsa-miR-15a-5p	FZD4
hsa-miR-15a-5p	G0S2
hsa-miR-15a-5p	GHR
hsa-miR-15a-5p	KANK1
hsa-miR-15a-5p	LIPE
hsa-miR-15a-5p	LTBP4
hsa-miR-15a-5p	MEOX2
hsa-miR-15a-5p	MRAS
hsa-miR-15a-5p	MYLK
hsa-miR-15a-5p	NAT8L
hsa-miR-15a-5p	NRN1
hsa-miR-15a-5p	PDK4
hsa-miR-15a-5p	PID1
hsa-miR-15a-5p	PLSCR4
hsa-miR-15a-5p	PRELP
hsa-miR-15a-5p	RSPO3
hsa-miR-15a-5p	SCN4B
hsa-miR-15a-5p	SH3BGRL2
hsa-miR-15a-5p	SNCG
hsa-miR-15a-5p	SVEP1
hsa-miR-15a-5p	TGFBR3
hsa-miR-15a-5p	TMEM100
hsa-miR-15a-5p	TNMD
hsa-miR-15a-5p	TRIM29
hsa-miR-15a-5p	TXNIP
hsa-miR-15a-5p	WIF1
hsa-miR-15a-5p	ZBTB16
hsa-miR-15b-5p	ACACB
hsa-miR-15b-5p	ADAMTS5
hsa-miR-15b-5p	ADRB2
hsa-miR-15b-5p	AKAP12
hsa-miR-15b-5p	CAPN6
hsa-miR-15b-5p	CNN1
hsa-miR-15b-5p	CSRNP1
hsa-miR-15b-5p	CX3CL1
hsa-miR-15b-5p	FGF1
hsa-miR-15b-5p	FGF2
hsa-miR-15b-5p	FZD4
hsa-miR-15b-5p	G0S2
hsa-miR-15b-5p	GHR
hsa-miR-15b-5p	KANK1
hsa-miR-15b-5p	LIPE
hsa-miR-15b-5p	LTBP4
hsa-miR-15b-5p	MEOX2
hsa-miR-15b-5p	MRAS
hsa-miR-15b-5p	MYLK
hsa-miR-15b-5p	NAT8L
hsa-miR-15b-5p	NRN1
hsa-miR-15b-5p	PDK4
hsa-miR-15b-5p	PID1
hsa-miR-15b-5p	PLSCR4
hsa-miR-15b-5p	PRELP
hsa-miR-15b-5p	RSPO3
hsa-miR-15b-5p	SCN4B
hsa-miR-15b-5p	SH3BGRL2
hsa-miR-15b-5p	SNCG
hsa-miR-15b-5p	SVEP1
hsa-miR-15b-5p	TGFBR3
hsa-miR-15b-5p	TMEM100
hsa-miR-15b-5p	TNMD
hsa-miR-15b-5p	TRIM29
hsa-miR-15b-5p	TXNIP
hsa-miR-15b-5p	WIF1
hsa-miR-15b-5p	ZBTB16
hsa-miR-29a-3p	CACNG4
hsa-miR-29a-3p	CCNA2
hsa-miR-29a-3p	COL11A1
hsa-miR-29a-3p	COL1A1
hsa-miR-29a-3p	COL1A2
hsa-miR-29a-3p	COL3A1
hsa-miR-29a-3p	COL5A1
hsa-miR-29a-3p	COL5A2
hsa-miR-29a-3p	MFAP2
hsa-miR-29a-3p	MYBL2
hsa-miR-29a-3p	NKAIN1
hsa-miR-200b-3p	ACVR1C
hsa-miR-200b-3p	CACHD1
hsa-miR-200b-3p	CHRDL1
hsa-miR-200b-3p	CNTFR
hsa-miR-200b-3p	CPED1
hsa-miR-200b-3p	DMD
hsa-miR-200b-3p	DUSP1
hsa-miR-200b-3p	EGR3
hsa-miR-200b-3p	HLF
hsa-miR-200b-3p	HOXA5
hsa-miR-200b-3p	JUN
hsa-miR-200b-3p	KANK1
hsa-miR-200b-3p	KLF4
hsa-miR-200b-3p	MMD
hsa-miR-200b-3p	MYLK
hsa-miR-200b-3p	MYZAP
hsa-miR-200b-3p	NDN
hsa-miR-200b-3p	NFIB
hsa-miR-200b-3p	OSR1
hsa-miR-200b-3p	PKP1
hsa-miR-200b-3p	PPP1R12B
hsa-miR-200b-3p	PRKAR2B
hsa-miR-200b-3p	RND3
hsa-miR-200b-3p	SIK2
hsa-miR-200b-3p	WASF3
hsa-miR-200b-3p	ZBTB16
hsa-miR-200c-3p	ACVR1C
hsa-miR-200c-3p	CACHD1
hsa-miR-200c-3p	CHRDL1
hsa-miR-200c-3p	CNTFR
hsa-miR-200c-3p	CPED1
hsa-miR-200c-3p	DMD
hsa-miR-200c-3p	DUSP1
hsa-miR-200c-3p	EGR3
hsa-miR-200c-3p	HLF
hsa-miR-200c-3p	HOXA5
hsa-miR-200c-3p	JUN
hsa-miR-200c-3p	KANK1
hsa-miR-200c-3p	KLF4
hsa-miR-200c-3p	MMD
hsa-miR-200c-3p	MYLK
hsa-miR-200c-3p	MYZAP
hsa-miR-200c-3p	NDN
hsa-miR-200c-3p	NFIB
hsa-miR-200c-3p	OSR1
hsa-miR-200c-3p	PKP1
hsa-miR-200c-3p	PPP1R12B
hsa-miR-200c-3p	PRKAR2B
hsa-miR-200c-3p	RND3
hsa-miR-200c-3p	SIK2
hsa-miR-200c-3p	WASF3
hsa-miR-200c-3p	ZBTB16
hsa-miR-301a-3p	ACSL1
hsa-miR-301a-3p	ACVR1C
hsa-miR-301a-3p	APCDD1
hsa-miR-301a-3p	CAV2
hsa-miR-301a-3p	EBF3
hsa-miR-301a-3p	EGR3
hsa-miR-301a-3p	F3
hsa-miR-301a-3p	FAM13A
hsa-miR-301a-3p	HLF
hsa-miR-301a-3p	HOXA5
hsa-miR-301a-3p	KIT
hsa-miR-301a-3p	MEOX2
hsa-miR-301a-3p	MET
hsa-miR-301a-3p	NDRG2
hsa-miR-301a-3p	NFIB
hsa-miR-301a-3p	PPARG
hsa-miR-301a-3p	RASD1
hsa-miR-301a-3p	S1PR1
hsa-miR-301a-3p	SIK2
hsa-miR-301a-3p	SYNM
hsa-miR-301a-3p	TGFBR2
hsa-miR-301a-3p	TP63
hsa-miR-301a-3p	TXNIP
hsa-miR-301a-3p	ZBTB16
hsa-miR-425-5p	FZD4
hsa-miR-425-5p	RNF150
hsa-miR-425-5p	S1PR1
hsa-miR-425-5p	SLIT3
hsa-miR-425-5p	TGFBR2
hsa-miR-7-5p	EGFR
hsa-miR-7-5p	EGR3
hsa-miR-7-5p	GABRP
hsa-miR-7-5p	KLF4
hsa-miR-7-5p	NFIB
hsa-miR-7-5p	RNF150
hsa-miR-7-5p	TGFBR2
hsa-miR-7-5p	WASF3
hsa-miR-410-3p	hsa_circRNA_102908
hsa-miR-128-3p	hsa_circRNA_104342
hsa-miR-15a-5p	hsa_circRNA_104342
hsa-miR-15b-5p	hsa_circRNA_104342
hsa-miR-29a-3p	hsa_circRNA_403236
hsa-miR-200b-3p	hsa_circRNA_407041
hsa-miR-200c-3p	hsa_circRNA_407041
hsa-miR-301a-3p	hsa_circRNA_407041
hsa-miR-425-5p	hsa_circRNA_407041
hsa-miR-7-5p	hsa_circRNA_407041

## Sheet: attribute_cytoscape
node	biotype	logFC	pval	pval_adj
hsa_circRNA_102908	circRNA	0.65152	0.0625	0.104195
hsa_circRNA_104342	circRNA	-0.749545	0.0625	0.104195
hsa_circRNA_403236	circRNA	0.593476	0.0625	0.104195
hsa_circRNA_407041	circRNA	-0.763626	0.0625	0.104195
hsa-miR-410-3p	miRNA	-0.963568	2.19204e-12	1.14744e-11
hsa-miR-128-3p	miRNA	0.716972	2.99244e-11	1.37912e-10
hsa-miR-15a-5p	miRNA	0.650021	1.10651e-11	5.30126e-11
hsa-miR-15b-5p	miRNA	0.793397	2.02424e-08	6.62764e-08
hsa-miR-29a-3p	miRNA	-0.773426	1.9058e-17	1.87921e-16
hsa-miR-200b-3p	miRNA	1.93599	1.43046e-13	8.66452e-13
hsa-miR-200c-3p	miRNA	1.955	3.51553e-13	2.02801e-12
hsa-miR-301a-3p	miRNA	1.44048	9.97674e-17	9.0003e-16
hsa-miR-425-5p	miRNA	0.925578	1.11106e-08	3.70936e-08
hsa-miR-7-5p	miRNA	0.993779	1.39177e-13	8.49079e-13
CCNA2	mRNA	1.91491	2.12106e-33	2.48755e-31
ESM1	mRNA	1.58904	1.57805e-32	1.57634e-30
ACTA2	mRNA	-1.59626	2.14691e-18	3.25285e-17
ACVR1C	mRNA	-2.05721	2.15619e-24	6.80682e-23
ADAMTS5	mRNA	-2.44397	1.47517e-57	4.43572e-53
CSRNP1	mRNA	-1.66977	5.91514e-27	2.6348e-25
DST	mRNA	-2.13798	2.02641e-34	3.00396e-32
EBF3	mRNA	-1.60043	2.46071e-29	1.51234e-27
EGR3	mRNA	-2.13777	1.0136e-23	2.94388e-22
F3	mRNA	-1.91817	1.49187e-29	9.38686e-28
FAM13A	mRNA	-1.63127	2.0389e-40	1.08749e-37
FBLN5	mRNA	-1.79344	5.45162e-26	2.14249e-24
FOSB	mRNA	-3.50173	2.62323e-35	4.50078e-33
GHR	mRNA	-2.21608	9.01824e-30	5.91533e-28
GPAM	mRNA	-2.93954	8.48596e-30	5.61589e-28
HOXA5	mRNA	-2.12671	2.06663e-46	2.94574e-43
KLF4	mRNA	-2.27927	1.48305e-29	9.34723e-28
LEP	mRNA	-4.37595	6.7304e-29	3.85516e-27
LIFR	mRNA	-2.21197	4.81942e-41	2.928e-38
MET	mRNA	-1.73807	1.39857e-29	8.86e-28
MMD	mRNA	-1.73026	3.50097e-16	4.10069e-15
MME	mRNA	-3.07842	4.01961e-48	7.84036e-45
NFIB	mRNA	-1.99938	1.39385e-28	7.66408e-27
NGFR	mRNA	-2.10585	2.75092e-29	1.66856e-27
PPARG	mRNA	-2.32769	1.02355e-28	5.70415e-27
RND3	mRNA	-1.61737	5.3117e-26	2.09863e-24
RSPO3	mRNA	-1.72763	1.13932e-31	1.00055e-29
SFRP1	mRNA	-4.3733	5.38354e-35	8.684e-33
SH3BGRL2	mRNA	-1.72571	8.81059e-38	2.56541e-35
SPRY2	mRNA	-2.30545	3.3916e-53	2.51385e-49
SPTBN1	mRNA	-1.64486	7.50653e-33	7.90319e-31
TGFBR2	mRNA	-1.96742	5.84634e-34	7.73805e-32
TGFBR3	mRNA	-2.54213	3.81986e-34	5.22377e-32
TXNIP	mRNA	-1.94049	4.42479e-35	7.32066e-33
ACACB	mRNA	-2.6247	1.58823e-33	1.91726e-31
ADRB2	mRNA	-1.74389	1.46566e-38	5.31831e-36
AKAP12	mRNA	-1.95693	1.68011e-25	6.18322e-24
CAPN6	mRNA	-1.64618	1.23846e-19	2.18144e-18
CNN1	mRNA	-3.15211	1.83793e-33	2.19015e-31
CX3CL1	mRNA	-2.8507	9.69921e-39	3.7057e-36
FGF1	mRNA	-1.74028	2.01671e-38	7.05089e-36
FGF2	mRNA	-2.17678	5.35956e-34	7.14479e-32
FZD4	mRNA	-1.97161	3.72591e-25	1.32136e-23
G0S2	mRNA	-3.96791	5.7504e-27	2.5645e-25
KANK1	mRNA	-1.59174	2.17478e-34	3.13609e-32
LIPE	mRNA	-3.49264	4.3281e-27	1.97293e-25
LTBP4	mRNA	-1.90555	2.6301e-37	6.47577e-35
MEOX2	mRNA	-2.21629	7.78819e-35	1.2441e-32
MRAS	mRNA	-1.95675	8.78976e-33	9.09912e-31
MYLK	mRNA	-2.02341	4.26105e-32	4.03873e-30
NAT8L	mRNA	-2.2406	3.80778e-27	1.74865e-25
NRN1	mRNA	-1.97231	5.12415e-31	4.13728e-29
PDK4	mRNA	-3.35243	1.3362e-37	3.64116e-35
PID1	mRNA	-1.7214	3.44758e-29	2.06409e-27
PLSCR4	mRNA	-1.69283	2.16472e-34	3.13609e-32
PRELP	mRNA	-1.99388	5.95368e-20	1.0896e-18
SCN4B	mRNA	-2.03318	4.33508e-49	1.14756e-45
SNCG	mRNA	-2.42188	1.68032e-21	3.73338e-20
SVEP1	mRNA	-2.21318	4.55413e-29	2.65789e-27
TMEM100	mRNA	-2.01454	4.1229e-28	2.1192e-26
TNMD	mRNA	-2.30301	6.73511e-31	5.29943e-29
TRIM29	mRNA	-2.04638	1.34238e-19	2.35441e-18
WIF1	mRNA	-2.17648	2.36267e-20	4.52276e-19
ZBTB16	mRNA	-1.71814	1.39643e-32	1.39869e-30
CACNG4	mRNA	1.63186	8.09478e-12	5.83076e-11
COL11A1	mRNA	3.81002	4.35447e-38	1.3448e-35
COL1A1	mRNA	2.56127	9.01771e-23	2.32242e-21
COL1A2	mRNA	1.74814	5.71738e-16	6.55791e-15
COL3A1	mRNA	1.78038	6.46148e-16	7.37034e-15
COL5A1	mRNA	1.93612	2.73056e-23	7.50146e-22
COL5A2	mRNA	1.97619	2.70693e-24	8.43014e-23
MFAP2	mRNA	1.78267	5.54947e-29	3.22356e-27
MYBL2	mRNA	2.44325	2.43126e-30	1.75297e-28
NKAIN1	mRNA	2.24932	1.68967e-18	2.5897e-17
CACHD1	mRNA	-1.80677	1.91142e-41	1.24276e-38
CHRDL1	mRNA	-4.04959	9.96794e-36	1.88475e-33
CNTFR	mRNA	-2.44141	2.44331e-26	9.91774e-25
CPED1	mRNA	-1.63812	1.31358e-20	2.59356e-19
DMD	mRNA	-2.13365	1.83937e-48	3.98107e-45
DUSP1	mRNA	-1.95401	1.14663e-25	4.31411e-24
HLF	mRNA	-2.30487	6.41101e-52	3.39417e-48
JUN	mRNA	-1.59407	8.81432e-30	5.79182e-28
MYZAP	mRNA	-1.98304	4.24765e-29	2.49474e-27
NDN	mRNA	-1.70645	2.09917e-27	9.97374e-26
OSR1	mRNA	-1.80911	4.72685e-33	5.2136e-31
PKP1	mRNA	-1.85433	4.32464e-20	8.03364e-19
PPP1R12B	mRNA	-1.63767	2.05408e-40	1.08749e-37
PRKAR2B	mRNA	-1.85382	4.62966e-18	6.76559e-17
SIK2	mRNA	-1.81551	6.50878e-33	6.95145e-31
WASF3	mRNA	-1.59734	1.12487e-34	1.72263e-32
ACSL1	mRNA	-1.97014	2.2684e-19	3.85274e-18
APCDD1	mRNA	-2.06721	2.94024e-39	1.21073e-36
CAV2	mRNA	-2.35164	8.04599e-38	2.38548e-35
KIT	mRNA	-2.88001	2.99733e-26	1.20218e-24
NDRG2	mRNA	-2.58374	5.74749e-42	4.26004e-39
RASD1	mRNA	-2.09193	5.2347e-20	9.62869e-19
S1PR1	mRNA	-1.73927	5.66873e-27	2.53112e-25
SYNM	mRNA	-3.56131	9.70993e-41	5.45227e-38
TP63	mRNA	-2.09054	5.31754e-26	2.0987e-24
RNF150	mRNA	-1.78455	1.38747e-35	2.59695e-33
SLIT3	mRNA	-1.85302	1.51927e-26	6.36927e-25
EGFR	mRNA	-2.19721	1.42816e-33	1.73534e-31
GABRP	mRNA	-2.95316	8.58253e-17	1.0815e-15
