# Supplementary material for: Circular RNA mediated gene regulation in human breast cancer: A bioinformatics analysis
Source: PLoS One. 2023 Jul 26;18(7):e0289051. doi: 10.1371/journal.pone.0289051 (PMC10370684; doi:10.1371/journal.pone.0289051)
Supplement: S3 Table — This table includes the results of functional enrichment analysis for the DEGs included in the first and second component of the CERNOMA. (XLSX) [file pone.0289051.s003.xlsx]

## Sheet: KEGG_first
Term	P.value	Adjusted.P.value	Odds.Ratio	Genes	Gene_count	Gene_ratio
MAPK signaling pathway	9.0967e-07	0.00013918	8.53113	NGFR;JUN;MRAS;DUSP1;KIT;FGF1;FGF2;MET;EGFR;TGFBR2	10	0.0340136
Proteoglycans in cancer	4.19306e-05	0.00156032	8.29588	MRAS;FZD4;CAV2;PPP1R12B;FGF2;MET;EGFR	7	0.0341463
Rap1 signaling pathway	4.88545e-05	0.00156032	8.08949	NGFR;MRAS;KIT;FGF1;FGF2;MET;EGFR	7	0.0333333
Breast cancer	5.67548e-05	0.00156032	9.89637	JUN;FZD4;KIT;FGF1;FGF2;EGFR	6	0.0408163
Cytokine-cytokine receptor interaction	6.00054e-05	0.00156032	6.58982	GHR;CNTFR;NGFR;ACVR1C;LEP;LIFR;CX3CL1;TGFBR2	8	0.0271186
Gastric cancer	6.11889e-05	0.00156032	9.75697	FZD4;FGF1;FGF2;MET;EGFR;TGFBR2	6	0.0402685
Ras signaling pathway	9.14e-05	0.00199774	7.29037	NGFR;MRAS;KIT;FGF1;FGF2;MET;EGFR	7	0.0301724
Pathways in cancer	0.00014966	0.00286226	4.5942	JUN;FZD4;ZBTB16;KIT;PPARG;FGF1;FGF2;MET;EGFR;TGFBR2	10	0.0188324
Adherens junction	0.000308715	0.00453081	13.6161	MET;EGFR;WASF3;TGFBR2	4	0.056338
Focal adhesion	0.000313607	0.00453081	7.13629	JUN;CAV2;PPP1R12B;MET;EGFR;MYLK	6	0.0298507
Melanoma	0.000325745	0.00453081	13.4151	FGF1;FGF2;MET;EGFR	4	0.0555556
Regulation of actin cytoskeleton	0.000482821	0.00582149	6.55838	MRAS;FGF1;PPP1R12B;FGF2;EGFR;MYLK	6	0.0275229
Signaling pathways regulating pluripotency of stem cells	0.000494636	0.00582149	8.32954	ACVR1C;FZD4;LIFR;KLF4;FGF2	5	0.034965
Calcium signaling pathway	0.000798976	0.00873166	5.93514	ADRB2;FGF1;FGF2;MET;EGFR;MYLK	6	0.025
JAK-STAT signaling pathway	0.000869922	0.0088732	7.31447	GHR;CNTFR;LEP;LIFR;EGFR	5	0.0308642
Wnt signaling pathway	0.000970361	0.00927907	7.1313	SFRP1;JUN;WIF1;FZD4;RSPO3	5	0.0301205
PI3K-Akt signaling pathway	0.00116248	0.0104623	4.69789	GHR;NGFR;KIT;FGF1;FGF2;MET;EGFR	7	0.019774
Transcriptional misregulation in cancer	0.00184689	0.0156986	6.1317	NGFR;ZBTB16;PPARG;MET;TGFBR2	5	0.0260417
AMPK signaling pathway	0.00220389	0.0177471	7.84503	LIPE;LEP;PPARG;ACACB	4	0.0333333
Osteoclast differentiation	0.00270672	0.0207064	7.39594	JUN;FOSB;PPARG;TGFBR2	4	0.0314961
Relaxin signaling pathway	0.00286368	0.020778	7.27687	ACTA2;JUN;EGFR;TGFBR2	4	0.0310078
Fatty acid biosynthesis	0.00298768	0.020778	27.9396	ACSL1;ACACB	2	0.111111
Apelin signaling pathway	0.00355395	0.0235536	6.8364	ACTA2;LIPE;MRAS;MYLK	4	0.0291971
Adipocytokine signaling pathway	0.00384357	0.0235536	10.2495	ACSL1;LEP;ACACB	3	0.0434783
Central carbon metabolism in cancer	0.00400258	0.0235536	10.096	KIT;MET;EGFR	3	0.0428571
Epithelial cell signaling in Helicobacter pylori infection	0.00400258	0.0235536	10.096	JUN;MET;EGFR	3	0.0428571
Chemical carcinogenesis	0.00472314	0.0267645	4.88844	JUN;ADRB2;KLF4;FGF2;EGFR	5	0.0209205
Oxytocin signaling pathway	0.00537919	0.0293934	6.0564	JUN;PPP1R12B;EGFR;MYLK	4	0.025974
Colorectal cancer	0.00710285	0.0371582	8.14321	JUN;EGFR;TGFBR2	3	0.0348837
Hepatocellular carcinoma	0.00728593	0.0371582	5.53546	FZD4;MET;EGFR;TGFBR2	4	0.0238095

## Sheet: GO_BP_first
Term	P.value	Adjusted.P.value	Odds.Ratio	Genes	Gene_count	Gene_ratio
regulation of angiogenesis (GO:0045765)	2.92433e-08	1.74073e-05	12.6118	SFRP1;TNMD;LEP;SPRY2;PPARG;FGF1;KLF4;FGF2;F3;HOXA5	10	0.0492611
positive regulation of protein kinase B signaling (GO:0051897)	5.0575e-08	1.74073e-05	14.2661	LEP;KIT;SPRY2;FGF1;FGF2;F3;MET;CX3CL1;EGFR	9	0.0559006
regulation of pri-miRNA transcription by RNA polymerase II (GO:1902893)	5.30106e-08	1.74073e-05	35.9638	NGFR;JUN;NFIB;PPARG;KLF4;FGF2	6	0.133333
positive regulation of transcription, DNA-templated (GO:0045893)	5.64034e-08	1.74073e-05	4.84002	CSRNP1;JUN;PID1;HLF;FZD4;OSR1;ZBTB16;EBF3;FGF1;MEOX2;KLF4;FGF2;CX3CL1;EGFR;ACTA2;SFRP1;NFIB;PPARG;MET;HOXA5;TP63	21	0.0177515
regulation of MAPK cascade (GO:0043408)	6.58369e-08	1.74073e-05	13.8083	TGFBR3;DUSP1;CAV2;LEP;KIT;ADRB2;FGF2;CX3CL1;EGFR	9	0.0542169
cellular response to organic substance (GO:0071310)	9.02286e-08	1.98804e-05	16.59	GHR;SFRP1;PID1;ACVR1C;MME;SLIT3;KLF4;TGFBR2	8	0.0650407
regulation of epithelial cell proliferation (GO:0050678)	2.2021e-07	4.15882e-05	19.2083	TGFBR3;SFRP1;OSR1;LEP;FGF1;FGF2;EGFR	7	0.0752688
cellular response to cytokine stimulus (GO:0071345)	2.72649e-07	4.50552e-05	6.90832	CNTFR;PID1;MME;DUSP1;LIFR;FGF2;F3;CX3CL1;GHR;SFRP1;KIT;S1PR1;NDN	13	0.026971
negative regulation of signal transduction (GO:0009968)	3.77622e-07	5.25771e-05	9.44036	KANK1;SFRP1;PID1;WIF1;TNMD;SPRY2;APCDD1;FGF2;CX3CL1;EGFR	10	0.0374532
regulation of protein kinase B signaling (GO:0051896)	4.31092e-07	5.25771e-05	10.9263	LEP;KIT;SPRY2;FGF1;FGF2;F3;MET;CX3CL1;EGFR	9	0.0434783
positive regulation of pri-miRNA transcription by RNA polymerase II (GO:1902895)	4.3748e-07	5.25771e-05	39.8557	NGFR;JUN;PPARG;KLF4;FGF2	5	0.147059
positive regulation of transcription by RNA polymerase II (GO:0045944)	6.17301e-07	6.29817e-05	4.90348	CSRNP1;NGFR;JUN;PID1;HLF;OSR1;FGF1;MEOX2;KLF4;FGF2;CX3CL1;EGFR;NFIB;PPARG;MET;HOXA5;TP63	17	0.0187225
cellular response to growth factor stimulus (GO:0071363)	6.19336e-07	6.29817e-05	12.6965	TMEM100;SFRP1;ACVR1C;EGR3;SPRY2;KLF4;EGFR;TGFBR2	8	0.0506329
positive regulation of epithelial cell proliferation (GO:0050679)	1.47857e-06	0.000139619	14.2191	SFRP1;EGR3;OSR1;FGF1;FGF2;F3;EGFR	7	0.0569106
regulation of cell migration (GO:0030334)	2.43855e-06	0.000214918	6.75793	KANK1;NGFR;SFRP1;KIT;SPRY2;FGF1;FGF2;F3;CX3CL1;EGFR;MYLK	11	0.0269608
positive regulation of nucleic acid-templated transcription (GO:1903508)	3.43578e-06	0.000283882	5.90853	ACTA2;SFRP1;JUN;FZD4;NFIB;ZBTB16;EBF3;PPARG;KLF4;FGF2;TP63;EGFR	12	0.0234834
regulation of endothelial cell proliferation (GO:0001936)	3.91084e-06	0.000304125	16.2706	EGR3;CAV2;TNMD;LEP;FGF2;F3	6	0.0652174
positive regulation of MAPK cascade (GO:0043410)	4.38321e-06	0.000321922	8.13603	CAV2;LEP;KIT;SPRY2;ADRB2;FGF1;FGF2;CX3CL1;EGFR	9	0.0328467
regulation of MAP kinase activity (GO:0043405)	5.32194e-06	0.000370295	15.3727	DUSP1;KIT;SPRY2;FGF1;FGF2;EGFR	6	0.0618557
positive regulation of macromolecule metabolic process (GO:0010604)	9.76846e-06	0.000645695	6.44847	ACTA2;PID1;OSR1;PKP1;SPRY2;FGF1;KLF4;FGF2;F3;HOXA5	10	0.0260417
positive regulation of gene expression (GO:0010628)	1.18454e-05	0.000745695	5.67458	ACTA2;PID1;OSR1;PKP1;SPRY2;FGF1;KLF4;FGF2;F3;HOXA5;EGFR	11	0.0228216
activation of protein kinase activity (GO:0032147)	1.35019e-05	0.000811344	12.9418	GHR;PRKAR2B;LEP;ADRB2;FGF1;TGFBR2	6	0.0526316
mesonephros development (GO:0001823)	1.46429e-05	0.000835068	84.8054	OSR1;ZBTB16;FGF1	3	0.272727
transmembrane receptor protein tyrosine kinase signaling pathway (GO:0007169)	1.51601e-05	0.000835068	6.11487	GHR;NGFR;CAV2;KIT;PDK4;ADRB2;FGF1;FGF2;MET;EGFR	10	0.0247525
negative regulation of blood vessel endothelial cell migration (GO:0043537)	1.67523e-05	0.000885864	30.4659	PPARG;MEOX2;KLF4;FGF2	4	0.117647
negative regulation of epithelial cell proliferation (GO:0050680)	1.92007e-05	0.000976282	17.218	TGFBR3;SFRP1;CAV2;NFIB;TNMD	5	0.0694444
positive regulation of cell differentiation (GO:0045597)	2.32196e-05	0.00107629	7.57937	TMEM100;SFRP1;MMD;ZBTB16;PPARG;HOXA5;TP63;TGFBR2	8	0.0310078
negative regulation of endothelial cell proliferation (GO:0001937)	2.361e-05	0.00107629	27.6921	NGFR;CAV2;TNMD;PPARG	4	0.108108
regulation of vascular associated smooth muscle cell proliferation (GO:1904705)	2.361e-05	0.00107629	27.6921	CNN1;JUN;PPARG;FGF2	4	0.108108
negative regulation of blood vessel morphogenesis (GO:2000181)	2.83562e-05	0.00124956	15.798	TNMD;SPRY2;PPARG;KLF4;HOXA5	5	0.0641026
response to growth factor (GO:0070848)	3.57029e-05	0.00152256	24.6934	SFRP1;ACVR1C;KLF4;TGFBR2	4	0.097561
positive regulation of intracellular signal transduction (GO:1902533)	3.73303e-05	0.00154221	4.9793	CAV2;LEP;KIT;SPRY2;ADRB2;FGF1;FGF2;F3;MET;CX3CL1;EGFR	11	0.0201465
regulation of endothelial cell chemotaxis (GO:2001026)	3.98499e-05	0.00154946	56.5256	FGF1;FGF2;MET	3	0.2
positive regulation of sprouting angiogenesis (GO:1903672)	3.98499e-05	0.00154946	56.5256	FGF1;KLF4;FGF2	3	0.2
negative regulation of angiogenesis (GO:0016525)	4.80603e-05	0.00181531	14.0577	TNMD;SPRY2;PPARG;KLF4;HOXA5	5	0.0574713
negative regulation of cell migration (GO:0030336)	5.05892e-05	0.00185775	10.113	KANK1;NGFR;SFRP1;ACVR1C;FGF2;CX3CL1	6	0.0416667
positive regulation of cell population proliferation (GO:0008284)	5.87815e-05	0.00210025	5.17374	TGFBR3;SFRP1;PID1;OSR1;LIFR;FGF1;FGF2;CX3CL1;EGFR;TGFBR2	10	0.021097
hemopoiesis (GO:0030097)	6.96339e-05	0.00242253	12.9475	TGFBR3;SFRP1;ZBTB16;KIT;TGFBR2	5	0.0531915
cartilage development (GO:0051216)	9.18697e-05	0.00311415	19.0239	NFIB;OSR1;ZBTB16;FGF2	4	0.0769231
regulation of protein kinase A signaling (GO:0010738)	9.82118e-05	0.0032459	39.8904	AKAP12;PRKAR2B;ADRB2	3	0.15
positive regulation of cellular metabolic process (GO:0031325)	0.00011778	0.00379769	11.5169	PID1;PPARG;KLF4;ACACB;TGFBR2	5	0.047619
positive regulation of protein serine/threonine kinase activity (GO:0071902)	0.000123171	0.00387694	11.4023	KIT;ADRB2;FGF1;FGF2;EGFR	5	0.0471698
positive regulation of signal transduction (GO:0009967)	0.000152642	0.00459754	6.68844	KANK1;SFRP1;CAV2;RSPO3;FGF1;F3;TP63	7	0.0277778
regulation of Wnt signaling pathway (GO:0030111)	0.00015302	0.00459754	10.8617	KANK1;SFRP1;WIF1;RSPO3;APCDD1	5	0.045045
positive regulation of metabolic process (GO:0009893)	0.000166394	0.0048883	10.6595	ACSL1;LEP;G0S2;ADRB2;ACACB	5	0.0442478
positive regulation of multicellular organismal process (GO:0051240)	0.000177067	0.00508876	5.5978	GHR;ACSL1;ZBTB16;LEP;G0S2;ADRB2;FGF2;TGFBR2	8	0.0231884
ciliary neurotrophic factor-mediated signaling pathway (GO:0070120)	0.000202937	0.00570813	149.109	CNTFR;LIFR	2	0.4
negative regulation of cell differentiation (GO:0045596)	0.000238461	0.0065676	7.52585	SFRP1;OSR1;ZBTB16;SPRY2;PPARG;EGFR	6	0.0314136
regulation of vasculature development (GO:1901342)	0.000246249	0.00664369	28.2457	SFRP1;LEP;FGF2	3	0.111111
ventricular septum morphogenesis (GO:0060412)	0.000274893	0.0070316	27.1145	TGFBR3;SLIT3;TGFBR2	3	0.107143
peptidyl-tyrosine phosphorylation (GO:0018108)	0.000276583	0.0070316	14.0364	GHR;LEP;KIT;EGFR	4	0.057971
positive regulation of MAP kinase activity (GO:0043406)	0.000276583	0.0070316	14.0364	KIT;FGF1;FGF2;EGFR	4	0.057971
positive regulation of protein phosphorylation (GO:0001934)	0.00028937	0.00721788	5.18995	GHR;MMD;LEP;SPRY2;FGF1;FGF2;CX3CL1;EGFR	8	0.0215633
response to alcohol (GO:0097305)	0.000338445	0.00828563	25.1035	TGFBR3;SLIT3;TGFBR2	3	0.1
negative regulation of programmed cell death (GO:0043069)	0.000345723	0.00830992	5.04823	NGFR;SFRP1;EGR3;OSR1;SPRY2;MET;CX3CL1;EGFR	8	0.0209974
transmembrane receptor protein serine/threonine kinase signaling pathway (GO:0007178)	0.000354801	0.00837585	8.98483	TMEM100;TGFBR3;JUN;ACVR1C;TGFBR2	5	0.037594
negative regulation of apoptotic process (GO:0043066)	0.000362856	0.00841572	4.48086	NGFR;SFRP1;EGR3;OSR1;PDK4;SPRY2;KLF4;CX3CL1;EGFR	9	0.0185567
cellular response to hormone stimulus (GO:0032870)	0.000400644	0.00848578	12.6673	GHR;SFRP1;LEP;SLIT3	4	0.0526316
regulation of cell migration involved in sprouting angiogenesis (GO:0090049)	0.000410759	0.00848578	23.3699	MEOX2;KLF4;FGF2	3	0.09375
long-chain fatty acid transport (GO:0015909)	0.000410759	0.00848578	23.3699	ACSL1;PPARG;ACACB	3	0.09375
positive regulation of receptor signaling pathway via STAT (GO:1904894)	0.000410759	0.00848578	23.3699	GHR;LEP;KIT	3	0.09375
regulation of bone remodeling (GO:0046850)	0.000423647	0.00848578	89.4562	SFRP1;LEP	2	0.285714
regulation of endothelial cell chemotaxis to fibroblast growth factor (GO:2000544)	0.000423647	0.00848578	89.4562	FGF1;FGF2	2	0.285714
regulation of lens fiber cell differentiation (GO:1902746)	0.000423647	0.00848578	89.4562	SPRY2;FGF2	2	0.285714
endothelial cell morphogenesis (GO:0001886)	0.000423647	0.00848578	89.4562	TNMD;MET	2	0.285714
positive regulation of fibroblast apoptotic process (GO:2000271)	0.000423647	0.00848578	89.4562	SFRP1;TP63	2	0.285714
negative regulation of multicellular organismal process (GO:0051241)	0.000437775	0.00862848	6.68586	ADAMTS5;SFRP1;ACVR1C;NFIB;SPRY2;EGFR	6	0.0280374
regulation of sprouting angiogenesis (GO:1903670)	0.000450352	0.00862848	22.5898	FGF1;KLF4;FGF2	3	0.0909091
positive regulation of receptor signaling pathway via JAK-STAT (GO:0046427)	0.000450352	0.00862848	22.5898	GHR;LEP;KIT	3	0.0909091
MAPK cascade (GO:0000165)	0.000466712	0.00881419	5.52168	MRAS;KIT;FGF1;FGF2;MET;EGFR;SPTBN1	7	0.0231023
negative regulation of cellular response to growth factor stimulus (GO:0090288)	0.000487106	0.00894381	11.9982	TNMD;SPRY2;PPARG;FGF2	4	0.05
regulation of fat cell differentiation (GO:0045598)	0.000487106	0.00894381	11.9982	SFRP1;ZBTB16;LEP;PPARG	4	0.05
positive regulation of cell motility (GO:2000147)	0.000518917	0.00927981	6.46588	KIT;SPRY2;FGF1;F3;EGFR;MYLK	6	0.0271493
cytokine-mediated signaling pathway (GO:0019221)	0.000519445	0.00927981	3.89929	GHR;CNTFR;LEP;KIT;S1PR1;NDN;LIFR;FGF2;F3;CX3CL1	10	0.0161031
negative regulation of Ras protein signal transduction (GO:0046580)	0.000536701	0.00941324	21.1758	KANK1;SPRY2;MET	3	0.0857143
regulation of apoptotic process (GO:0042981)	0.000541155	0.00941324	3.60735	NGFR;SFRP1;JUN;ACVR1C;EGR3;OSR1;SPRY2;CX3CL1;HOXA5;TP63;EGFR	11	0.0148248
negative regulation of glucose import (GO:0046325)	0.000563191	0.00954536	74.5431	PID1;LEP	2	0.25
kidney epithelium development (GO:0072073)	0.000563191	0.00954536	74.5431	OSR1;FGF1	2	0.25
regulation of ossification (GO:0030278)	0.000583572	0.00976559	20.5331	SFRP1;ZBTB16;S1PR1	3	0.0833333
ventricular septum development (GO:0003281)	0.000684982	0.0113193	19.3578	TGFBR3;SLIT3;TGFBR2	3	0.0789474
regulation of fibroblast apoptotic process (GO:2000269)	0.00072196	0.0117831	63.8909	SFRP1;TP63	2	0.222222
regulation of transcription by RNA polymerase II (GO:0006357)	0.000760735	0.0122645	2.4335	CSRNP1;JUN;PID1;HLF;EGR3;OSR1;ZBTB16;EBF3;FGF1;MEOX2;KLF4;FGF2;CX3CL1;EGFR;NFIB;KIT;FOSB;PPARG;MET;HOXA5;TP63	21	0.00951949
negative regulation of cell-substrate adhesion (GO:0010812)	0.00079698	0.0123954	18.3096	KANK1;FZD4;CX3CL1	3	0.075
regulation of sodium ion transmembrane transporter activity (GO:2000649)	0.00079698	0.0123954	18.3096	OSR1;DMD;SCN4B	3	0.075
stem cell differentiation (GO:0048863)	0.00079698	0.0123954	18.3096	SFRP1;OSR1;KIT	3	0.075
cellular response to fibroblast growth factor stimulus (GO:0044344)	0.000825611	0.0126914	10.3558	SFRP1;EGR3;FGF1;FGF2	4	0.0434783
positive regulation of phospholipase C activity (GO:0010863)	0.000985744	0.0149788	16.9338	KIT;FGF2;EGFR	3	0.0697674
positive regulation of cold-induced thermogenesis (GO:0120162)	0.00100626	0.0151168	9.79656	ACSL1;LEP;G0S2;ADRB2	4	0.0412371
positive regulation of phosphorylation (GO:0042327)	0.00104954	0.0154881	5.61905	LEP;KIT;FGF1;FGF2;MET;EGFR	6	0.0237154
branching morphogenesis of an epithelial tube (GO:0048754)	0.00105441	0.0154881	16.52	FGF2;MET;TGFBR2	3	0.0681818
response to prostaglandin E (GO:0034695)	0.00109648	0.0155209	49.6879	TGFBR3;SFRP1	2	0.181818
positive regulation of non-canonical Wnt signaling pathway (GO:2000052)	0.00109648	0.0155209	49.6879	SFRP1;RSPO3	2	0.181818
regulation of insulin receptor signaling pathway (GO:0046626)	0.00112602	0.0155209	16.1258	KANK1;PID1;SIK2	3	0.0666667
regulation of receptor signaling pathway via JAK-STAT (GO:0046425)	0.00112602	0.0155209	16.1258	GHR;LEP;KIT	3	0.0666667
positive regulation of chemotaxis (GO:0050921)	0.00112602	0.0155209	16.1258	FGF2;F3;MET	3	0.0666667
regulation of transforming growth factor beta receptor signaling pathway (GO:0017015)	0.00112708	0.0155209	9.48898	TGFBR3;LTBP4;SPRY2;TGFBR2	4	0.04
positive regulation of smooth muscle cell proliferation (GO:0048661)	0.00120064	0.0163633	15.75	JUN;FGF2;CX3CL1	3	0.0652174
regulation of cellular metabolic process (GO:0031323)	0.0012783	0.0170698	15.3913	PID1;PDK4;ACACB	3	0.0638298
regulation of wound healing (GO:0061041)	0.0012783	0.0170698	15.3913	KANK1;FGF2;MYLK	3	0.0638298
negative regulation of glucose transmembrane transport (GO:0010829)	0.00131188	0.0173431	44.7169	PID1;LEP	2	0.166667
regulation of phosphatidylinositol 3-kinase signaling (GO:0014066)	0.00139863	0.0183068	8.9281	LEP;KIT;FGF2;EGFR	4	0.0377358
positive regulation of cell migration (GO:0030335)	0.00143629	0.0186155	5.27291	KIT;SPRY2;FGF1;F3;EGFR;MYLK	6	0.0223048
pathway-restricted SMAD protein phosphorylation (GO:0060389)	0.00154582	0.0196498	40.6496	TGFBR3;TGFBR2	2	0.153846
embryonic hemopoiesis (GO:0035162)	0.00154582	0.0196498	40.6496	KIT;TGFBR2	2	0.153846
positive regulation of fat cell differentiation (GO:0045600)	0.00162034	0.0204009	14.1058	SFRP1;ZBTB16;PPARG	3	0.0588235
sprouting angiogenesis (GO:0002040)	0.00171392	0.0204757	13.8173	EGR3;RSPO3;FGF2	3	0.0576923
negative regulation of cell migration involved in sprouting angiogenesis (GO:0090051)	0.00179813	0.0204757	37.2603	KLF4;MEOX2	2	0.142857
negative regulation of fibroblast growth factor receptor signaling pathway (GO:0040037)	0.00179813	0.0204757	37.2603	SPRY2;FGF2	2	0.142857
atrioventricular valve development (GO:0003171)	0.00179813	0.0204757	37.2603	SLIT3;TGFBR2	2	0.142857
regulation of cAMP-dependent protein kinase activity (GO:2000479)	0.00179813	0.0204757	37.2603	PRKAR2B;ADRB2	2	0.142857
negative regulation of pri-miRNA transcription by RNA polymerase II (GO:1902894)	0.00179813	0.0204757	37.2603	NFIB;PPARG	2	0.142857
positive regulation of cardiac muscle cell proliferation (GO:0060045)	0.00179813	0.0204757	37.2603	TGFBR3;FGF2	2	0.142857
response to UV-A (GO:0070141)	0.00179813	0.0204757	37.2603	MME;EGFR	2	0.142857
secondary palate development (GO:0062009)	0.00179813	0.0204757	37.2603	TGFBR3;TGFBR2	2	0.142857
smooth muscle contraction (GO:0006939)	0.00179813	0.0204757	37.2603	ACTA2;MYLK	2	0.142857
negative regulation of cell motility (GO:2000146)	0.00182764	0.0204757	8.27544	KANK1;NGFR;SFRP1;CX3CL1	4	0.0350877
cellular response to transforming growth factor beta stimulus (GO:0071560)	0.00182764	0.0204757	8.27544	TGFBR3;SFRP1;JUN;TGFBR2	4	0.0350877
positive regulation of kinase activity (GO:0033674)	0.00182764	0.0204757	8.27544	MMD;KIT;MET;EGFR	4	0.0350877
protein phosphorylation (GO:0006468)	0.00190023	0.0211101	3.83587	TGFBR3;LIPE;ACVR1C;KIT;PDK4;SIK2;EGFR;TGFBR2	8	0.016129
positive regulation of angiogenesis (GO:0045766)	0.00194766	0.0214567	8.12685	FGF1;KLF4;FGF2;F3	4	0.0344828
regulation of non-canonical Wnt signaling pathway (GO:2000050)	0.00206864	0.0220544	34.3924	SFRP1;RSPO3	2	0.133333
regulation of phospholipase C activity (GO:1900274)	0.00206864	0.0220544	34.3924	KIT;FGF2	2	0.133333
placenta development (GO:0001890)	0.00206864	0.0220544	34.3924	LEP;PPARG	2	0.133333
positive regulation of endothelial cell chemotaxis (GO:2001028)	0.00206864	0.0220544	34.3924	FGF2;MET	2	0.133333
positive regulation of cysteine-type endopeptidase activity involved in apoptotic process (GO:0043280)	0.00213778	0.0226091	7.91364	NGFR;ACVR1C;PPARG;F3	4	0.0336134
regulation of transcription, DNA-templated (GO:0006355)	0.00231968	0.0239707	2.23997	CSRNP1;JUN;HLF;EGR3;FZD4;OSR1;ZBTB16;EBF3;MEOX2;KLF4;FGF2;EGFR;ACTA2;SFRP1;NFIB;KIT;FOSB;PPARG;HOXA5;TP63	20	0.00891266
fat cell differentiation (GO:0045444)	0.00234643	0.0239707	12.3062	PID1;PPARG;KLF4	3	0.0517241
muscle organ development (GO:0007517)	0.00234643	0.0239707	12.3062	MRAS;EGR3;DMD	3	0.0517241
negative regulation of epithelial cell differentiation (GO:0030857)	0.00235718	0.0239707	31.9342	OSR1;SPRY2	2	0.125
regulation of blood vessel endothelial cell proliferation involved in sprouting angiogenesis (GO:1903587)	0.00235718	0.0239707	31.9342	NGFR;FGF2	2	0.125
regulation of anatomical structure morphogenesis (GO:0022603)	0.0024107	0.0243278	7.64609	SFRP1;PID1;LEP;FGF2	4	0.0325203
regulation of cell population proliferation (GO:0042127)	0.00246184	0.0246557	3.13636	SFRP1;JUN;KIT;LIFR;FGF1;KLF4;FGF2;CX3CL1;EGFR;TGFBR2	10	0.013089
cellular response to fatty acid (GO:0071398)	0.00266358	0.0257026	29.8037	PID1;PDK4	2	0.117647
negative regulation of vascular associated smooth muscle cell proliferation (GO:1904706)	0.00266358	0.0257026	29.8037	CNN1;PPARG	2	0.117647
epithelial cell morphogenesis (GO:0003382)	0.00266358	0.0257026	29.8037	TNMD;MET	2	0.117647
positive regulation of cardiac muscle tissue growth (GO:0055023)	0.00266358	0.0257026	29.8037	TGFBR3;FGF2	2	0.117647
muscle tissue morphogenesis (GO:0060415)	0.00266358	0.0257026	29.8037	TGFBR3;MYLK	2	0.117647
positive regulation of apoptotic process (GO:0043065)	0.00292366	0.0276204	4.55224	NGFR;SFRP1;JUN;ACVR1C;HOXA5;TP63	6	0.0193548
cell migration involved in sprouting angiogenesis (GO:0002042)	0.00298768	0.0276204	27.9396	EGR3;FGF2	2	0.111111
negative regulation of Rho protein signal transduction (GO:0035024)	0.00298768	0.0276204	27.9396	KANK1;MET	2	0.111111
regulation of fatty acid metabolic process (GO:0019217)	0.00298768	0.0276204	27.9396	PDK4;PPARG	2	0.111111
positive chemotaxis (GO:0050918)	0.00298768	0.0276204	27.9396	MET;CX3CL1	2	0.111111
regulation of vascular endothelial cell proliferation (GO:1905562)	0.00298768	0.0276204	27.9396	PPARG;FGF2	2	0.111111
cellular response to lipid (GO:0071396)	0.00326191	0.0293424	5.35074	SFRP1;PID1;FZD4;PDK4;EGFR	5	0.0228311
atrioventricular valve morphogenesis (GO:0003181)	0.00332932	0.0293424	26.2948	SLIT3;TGFBR2	2	0.105263
branching involved in ureteric bud morphogenesis (GO:0001658)	0.00332932	0.0293424	26.2948	FGF1;FGF2	2	0.105263
establishment of skin barrier (GO:0061436)	0.00332932	0.0293424	26.2948	MET;TP63	2	0.105263
regulation of water loss via skin (GO:0033561)	0.00332932	0.0293424	26.2948	MET;TP63	2	0.105263
heart trabecula morphogenesis (GO:0061384)	0.00332932	0.0293424	26.2948	TGFBR3;S1PR1	2	0.105263
response to fatty acid (GO:0070542)	0.00332932	0.0293424	26.2948	PID1;PDK4	2	0.105263
cellular response to oxygen-containing compound (GO:1901701)	0.00357681	0.0310572	4.36266	SFRP1;JUN;PID1;FZD4;PDK4;EGFR	6	0.0185759
regulation of fibroblast growth factor receptor signaling pathway (GO:0040036)	0.00368834	0.0310572	24.8327	SPRY2;FGF2	2	0.1
energy reserve metabolic process (GO:0006112)	0.00368834	0.0310572	24.8327	PID1;LEP	2	0.1
regulation of smooth muscle contraction (GO:0006940)	0.00368834	0.0310572	24.8327	CNN1;ADRB2	2	0.1
fatty acid transport (GO:0015908)	0.00368834	0.0310572	24.8327	ACSL1;PPARG	2	0.1
positive regulation of epithelial cell differentiation (GO:0030858)	0.00368834	0.0310572	24.8327	TMEM100;FGF2	2	0.1
hepaticobiliary system development (GO:0061008)	0.00368834	0.0310572	24.8327	TGFBR3;MET	2	0.1
enzyme linked receptor protein signaling pathway (GO:0007167)	0.00383956	0.0319572	6.68458	KIT;LIFR;MET;EGFR	4	0.0285714
cell chemotaxis (GO:0060326)	0.00384357	0.0319572	10.2495	EGR3;KIT;CX3CL1	3	0.0434783
carbohydrate homeostasis (GO:0033500)	0.00400258	0.0321758	10.096	NGFR;PDK4;PPARG	3	0.0428571
kidney development (GO:0001822)	0.00400258	0.0321758	10.096	MME;OSR1;ZBTB16	3	0.0428571
wound healing (GO:0042060)	0.00400258	0.0321758	10.096	DST;FGF1;FGF2	3	0.0428571
Ras protein signal transduction (GO:0007265)	0.00403839	0.0321758	6.58704	NGFR;JUN;MRAS;FGF2	4	0.028169
regulation of cardiac muscle cell proliferation (GO:0060043)	0.00406456	0.0321758	23.5245	TGFBR3;FGF2	2	0.0952381
negative regulation of reproductive process (GO:2000242)	0.00406456	0.0321758	23.5245	ACVR1C;DUSP1	2	0.0952381
cellular response to estradiol stimulus (GO:0071392)	0.00406456	0.0321758	23.5245	SFRP1;EGFR	2	0.0952381
positive regulation of vascular associated smooth muscle cell proliferation (GO:1904707)	0.00406456	0.0321758	23.5245	JUN;FGF2	2	0.0952381
apoptotic process (GO:0006915)	0.00409199	0.0322001	5.06354	CSRNP1;NGFR;ZBTB16;TP63;TGFBR2	5	0.021645
cellular response to BMP stimulus (GO:0071773)	0.00416554	0.0323932	9.94703	TMEM100;TGFBR3;SFRP1	3	0.0422535
myeloid leukocyte differentiation (GO:0002573)	0.00416554	0.0323932	9.94703	KIT;PPARG;TGFBR2	3	0.0422535
positive regulation of neurogenesis (GO:0050769)	0.00433249	0.0334945	9.80237	NGFR;MME;CX3CL1	3	0.0416667
negative regulation of myeloid cell differentiation (GO:0045638)	0.00445784	0.0340651	22.3472	ZBTB16;HOXA5	2	0.0909091
regulation of response to cytokine stimulus (GO:0060759)	0.00445784	0.0340651	22.3472	LIFR;KLF4	2	0.0909091
negative regulation of cell adhesion (GO:0007162)	0.00450345	0.0342159	9.66185	DUSP1;FZD4;CX3CL1	3	0.0410959
regulation of ERK1 and ERK2 cascade (GO:0070372)	0.00464069	0.0350571	4.90967	TGFBR3;SPRY2;FGF2;CX3CL1;EGFR	5	0.0210084
positive regulation of transferase activity (GO:0051347)	0.00467646	0.0351266	6.31066	KIT;KLF4;MET;EGFR	4	0.027027
blood vessel endothelial cell migration (GO:0043534)	0.00486801	0.0361546	21.282	EGR3;FGF2	2	0.0869565
diacylglycerol metabolic process (GO:0046339)	0.00486801	0.0361546	21.282	LIPE;GPAM	2	0.0869565
regulation of cell division (GO:0051302)	0.00504068	0.0368165	9.26339	TXNIP;FGF1;TP63	3	0.0394737
regulation of epithelial to mesenchymal transition (GO:0010717)	0.00504068	0.0368165	9.26339	SFRP1;SPRY2;TGFBR2	3	0.0394737
positive regulation of growth (GO:0045927)	0.00504068	0.0368165	9.26339	SFRP1;LEP;EGFR	3	0.0394737
negative regulation of protein phosphorylation (GO:0001933)	0.00513759	0.0370364	6.13886	SFRP1;PID1;SPRY2;DMD	4	0.0263158
negative regulation of developmental process (GO:0051093)	0.00522796	0.0370364	9.13775	KANK1;SFRP1;NFIB	3	0.038961
positive regulation of endothelial cell proliferation (GO:0001938)	0.00522796	0.0370364	9.13775	EGR3;FGF2;F3	3	0.038961
positive regulation of phosphatidylinositol 3-kinase signaling (GO:0014068)	0.00522796	0.0370364	9.13775	LEP;KIT;FGF2	3	0.038961
positive regulation of Wnt signaling pathway (GO:0030177)	0.00525746	0.0370364	6.09735	KANK1;SFRP1;RSPO3;EGFR	4	0.0261438
regulation of cellular response to transforming growth factor beta stimulus (GO:1903844)	0.00529492	0.0370364	20.3136	TGFBR3;LTBP4	2	0.0833333
regulation of monooxygenase activity (GO:0032768)	0.00529492	0.0370364	20.3136	LEP;EGFR	2	0.0833333
positive regulation of phospholipase activity (GO:0010518)	0.00529492	0.0370364	20.3136	KIT;FGF2	2	0.0833333
negative regulation of protein serine/threonine kinase activity (GO:0071901)	0.00541938	0.0377075	9.01545	DUSP1;PRKAR2B;SPRY2	3	0.0384615
energy derivation by oxidation of organic compounds (GO:0015980)	0.0057384	0.0397181	19.4294	PID1;LEP	2	0.08
regulation of protein localization to plasma membrane (GO:1903076)	0.00581476	0.0398296	8.7804	PID1;EGFR;SPTBN1	3	0.0375
skin development (GO:0043588)	0.00581476	0.0398296	8.7804	TXNIP;MET;TP63	3	0.0375
activation of cysteine-type endopeptidase activity involved in apoptotic process (GO:0006919)	0.00601877	0.0408042	8.6674	NGFR;PPARG;F3	3	0.037037
regulation of interleukin-8 production (GO:0032677)	0.00601877	0.0408042	8.6674	LEP;KLF4;F3	3	0.037037
endothelial cell development (GO:0001885)	0.0061983	0.0415947	18.6189	TNMD;MET	2	0.0769231
lamellipodium assembly (GO:0030032)	0.0061983	0.0415947	18.6189	KIT;S1PR1	2	0.0769231
negative regulation of insulin receptor signaling pathway (GO:0046627)	0.00667446	0.0443399	17.8733	KANK1;PID1	2	0.0740741
cellular response to cadmium ion (GO:0071276)	0.00667446	0.0443399	17.8733	JUN;EGFR	2	0.0740741
glucose homeostasis (GO:0042593)	0.00710285	0.0459924	8.14321	NGFR;PDK4;PPARG	3	0.0348837
positive regulation of endothelial cell migration (GO:0010595)	0.00710285	0.0459924	8.14321	FGF1;FGF2;MET	3	0.0348837
negative regulation of cellular response to insulin stimulus (GO:1900077)	0.00716674	0.0459924	17.185	KANK1;PID1	2	0.0714286
regulation of muscle contraction (GO:0006937)	0.00716674	0.0459924	17.185	CNN1;PPP1R12B	2	0.0714286
response to ketone (GO:1901654)	0.00716674	0.0459924	17.185	TGFBR3;SLIT3	2	0.0714286
positive regulation of phosphatidylinositol 3-kinase activity (GO:0043552)	0.00716674	0.0459924	17.185	KIT;FGF2	2	0.0714286
positive regulation of response to wounding (GO:1903036)	0.00716674	0.0459924	17.185	KANK1;MYLK	2	0.0714286
regulation of protein phosphorylation (GO:0001932)	0.00736488	0.0470356	4.37673	PID1;LEP;FGF1;FGF2;EGFR	5	0.018797
positive regulation of cellular process (GO:0048522)	0.00761078	0.04786	3.01373	SFRP1;LIFR;FGF1;FGF2;ACACB;CX3CL1;EGFR;TGFBR2	8	0.0128
negative regulation of epithelial to mesenchymal transition (GO:0010719)	0.00767497	0.04786	16.5476	SFRP1;SPRY2	2	0.0689655
positive regulation of extrinsic apoptotic signaling pathway (GO:2001238)	0.00767497	0.04786	16.5476	SFRP1;G0S2	2	0.0689655
response to cadmium ion (GO:0046686)	0.00767497	0.04786	16.5476	JUN;EGFR	2	0.0689655
lamellipodium organization (GO:0097581)	0.00767497	0.04786	16.5476	KIT;S1PR1	2	0.0689655
regulation of cysteine-type endopeptidase activity involved in apoptotic process (GO:0043281)	0.00780529	0.0482178	7.85795	NGFR;ACVR1C;KLF4	3	0.0337079
transforming growth factor beta receptor signaling pathway (GO:0007179)	0.00780529	0.0482178	7.85795	TGFBR3;JUN;TGFBR2	3	0.0337079
positive regulation of ERK1 and ERK2 cascade (GO:0070374)	0.00790289	0.0485936	5.40257	SPRY2;FGF2;CX3CL1;EGFR	4	0.0232558
cardiac muscle cell action potential (GO:0086001)	0.00819901	0.0497206	15.9559	DMD;SCN4B	2	0.0666667
respiratory tube development (GO:0030323)	0.00819901	0.0497206	15.9559	FGF1;FGF2	2	0.0666667
positive regulation of lipid kinase activity (GO:0090218)	0.00819901	0.0497206	15.9559	KIT;FGF2	2	0.0666667

## Sheet: KEGG_second
Term	P.value	Adjusted.P.value	Odds.Ratio	Genes	Gene_count	Gene_ratio
Protein digestion and absorption	1.45028e-11	4.20581e-10	205.062	COL1A1;COL3A1;COL1A2;COL5A1;COL11A1;COL5A2	6	0.0582524
AGE-RAGE signaling pathway in diabetic complications	2.58227e-05	0.000264878	68.354	COL1A1;COL3A1;COL1A2	3	0.03
Amoebiasis	2.74011e-05	0.000264878	66.9663	COL1A1;COL3A1;COL1A2	3	0.0294118
Platelet activation	4.91252e-05	0.000320564	54.73	COL1A1;COL3A1;COL1A2	3	0.0241935
Relaxin signaling pathway	5.52696e-05	0.000320564	52.545	COL1A1;COL3A1;COL1A2	3	0.0232558
Diabetic cardiomyopathy	0.000211861	0.001024	32.98	COL1A1;COL3A1;COL1A2	3	0.0147783
Human papillomavirus infection	0.000884501	0.00366436	19.9797	CCNA2;COL1A1;COL1A2	3	0.00906344
ECM-receptor interaction	0.00122757	0.00444995	46.2837	COL1A1;COL1A2	2	0.0227273
Cellular senescence	0.00379021	0.0122129	25.7584	CCNA2;MYBL2	2	0.0128205
Focal adhesion	0.0062076	0.0170023	19.8884	COL1A1;COL1A2	2	0.00995025
Proteoglycans in cancer	0.00644915	0.0170023	19.4926	COL1A1;COL1A2	2	0.0097561
PI3K-Akt signaling pathway	0.0183381	0.0443171	11.1568	COL1A1;COL1A2	2	0.00564972

## Sheet: GO_BP_second
Term	P.value	Adjusted.P.value	Odds.Ratio	Genes	Gene_count	Gene_ratio
collagen fibril organization (GO:0030199)	5.91534e-12	4.45481e-10	239.819	COL1A1;COL3A1;COL1A2;COL5A1;COL11A1;COL5A2	6	0.0674157
extracellular structure organization (GO:0043062)	1.17602e-11	4.45481e-10	132.491	COL1A1;COL3A1;COL1A2;COL5A1;COL11A1;COL5A2;MFAP2	7	0.0324074
external encapsulating structure organization (GO:0045229)	1.21495e-11	4.45481e-10	131.853	COL1A1;COL3A1;COL1A2;COL5A1;COL11A1;COL5A2;MFAP2	7	0.0322581
extracellular matrix organization (GO:0030198)	1.18324e-10	3.25391e-09	94.1058	COL1A1;COL3A1;COL1A2;COL5A1;COL11A1;COL5A2;MFAP2	7	0.0233333
skin development (GO:0043588)	6.98715e-10	1.53717e-08	189.648	COL1A1;COL3A1;COL1A2;COL5A1;COL5A2	5	0.0625
supramolecular fiber organization (GO:0097435)	2.36667e-08	4.33889e-07	56.9362	COL1A1;COL3A1;COL1A2;COL5A1;COL11A1;COL5A2	6	0.017094
eye morphogenesis (GO:0048592)	1.8703e-07	2.93904e-06	391.588	COL5A1;COL5A2;MFAP2	3	0.15
skin morphogenesis (GO:0043589)	6.91834e-06	9.51271e-05	799.32	COL1A1;COL1A2	2	0.285714
sensory organ morphogenesis (GO:0090596)	1.18522e-05	0.00014486	570.886	COL5A1;COL5A2	2	0.222222
regulation of immune response (GO:0050776)	0.000146145	0.00160759	37.5227	COL1A1;COL3A1;COL1A2	3	0.0167598
eye development (GO:0001654)	0.000535413	0.00535413	71.1857	COL5A1;COL5A2	2	0.0344828
sensory perception of mechanical stimulus (GO:0050954)	0.00122757	0.00982102	46.2837	COL1A1;COL11A1	2	0.0227273
transforming growth factor beta receptor signaling pathway (GO:0007179)	0.00125537	0.00982102	45.7494	COL3A1;COL1A2	2	0.0224719
sensory perception of sound (GO:0007605)	0.00131188	0.00982102	44.7169	COL1A1;COL11A1	2	0.021978
visual perception (GO:0007601)	0.0013696	0.00982102	43.7297	COL1A1;COL11A1	2	0.0215054
sensory perception of light stimulus (GO:0050953)	0.00142851	0.00982102	42.7849	COL1A1;COL11A1	2	0.0210526
cellular response to transforming growth factor beta stimulus (GO:0071560)	0.0020477	0.0132498	35.4929	COL3A1;COL1A2	2	0.0175439
transmembrane receptor protein serine/threonine kinase signaling pathway (GO:0007178)	0.00277306	0.0169465	30.316	COL3A1;COL1A2	2	0.0150376
Ras protein signal transduction (GO:0007265)	0.00315311	0.0182549	28.3543	CCNA2;COL1A2	2	0.0140845
negative regulation of neuron migration (GO:2001223)	0.003595	0.0188309	363.327	COL3A1	1	0.166667
macromolecule biosynthetic process (GO:0009059)	0.003595	0.0188309	363.327	COL5A1	1	0.166667
skeletal system development (GO:0001501)	0.00388575	0.0194287	25.4256	COL1A1;COL1A2	2	0.0126582
collagen-activated tyrosine kinase receptor signaling pathway (GO:0038063)	0.00419302	0.0200536	302.758	COL1A1	1	0.142857
postsynaptic neurotransmitter receptor diffusion trapping (GO:0098970)	0.0047907	0.0202684	259.494	CACNG4	1	0.125
wound healing, spreading of epidermal cells (GO:0035313)	0.0047907	0.0202684	259.494	COL5A1	1	0.125
neurotransmitter receptor diffusion trapping (GO:0099628)	0.0047907	0.0202684	259.494	CACNG4	1	0.125
detection of mechanical stimulus involved in sensory perception of sound (GO:0050910)	0.00538806	0.0204375	227.045	COL11A1	1	0.111111
histone phosphorylation (GO:0016572)	0.00538806	0.0204375	227.045	CCNA2	1	0.111111
collagen-activated signaling pathway (GO:0038065)	0.00538806	0.0204375	227.045	COL1A1	1	0.111111
negative regulation of cell differentiation (GO:0045596)	0.00562252	0.0206159	20.9513	COL5A1;COL5A2	2	0.0104712
embryonic eye morphogenesis (GO:0048048)	0.0065818	0.0233548	181.618	MFAP2	1	0.0909091
detection of mechanical stimulus involved in sensory perception (GO:0050974)	0.00896533	0.0308183	129.701	COL11A1	1	0.0666667
positive regulation of synaptic transmission, glutamatergic (GO:0051968)	0.0107495	0.0358318	106.797	CACNG4	1	0.0555556
negative regulation of immune system process (GO:0002683)	0.0113436	0.0366999	100.859	COL3A1	1	0.0526316
wound healing, spreading of cells (GO:0044319)	0.0143091	0.0449715	78.913	COL5A1	1	0.0416667
regulation of AMPA receptor activity (GO:2000311)	0.0149012	0.0455316	75.6212	CACNG4	1	0.04
regulation of neuron migration (GO:2001222)	0.0166757	0.0495763	67.2088	COL3A1	1	0.0357143
positive regulation of multicellular organismal process (GO:0051240)	0.0174685	0.0498588	11.4548	COL1A1;MFAP2	2	0.0057971
peptide cross-linking (GO:0018149)	0.0184471	0.0498588	60.4788	COL3A1	1	0.0322581
positive regulation of Rho protein signal transduction (GO:0035025)	0.0184471	0.0498588	60.4788	COL3A1	1	0.0322581
endodermal cell differentiation (GO:0035987)	0.019037	0.0498588	58.5249	COL11A1	1	0.03125
membrane depolarization (GO:0051899)	0.019037	0.0498588	58.5249	CACNG4	1	0.03125
